# Supplementary material for: Explaining combinatorial effects of mycotoxins Deoxynivalenol and Zearalenone in mice with urinary metabolomic profiling
Source: Sci Rep. 2018 Feb 28;8:3762. doi: 10.1038/s41598-018-21555-y (PMC5830882; doi:10.1038/s41598-018-21555-y)
Supplement: Supplementary file 1 — Dataset 1 [file 41598_2018_21555_MOESM1_ESM.xlsx]

## Sheet: Sheet1
												Class	1	1	1	1	1	1	1	1	1	1	1	1	2	2	2	2	2	2	3	3	3	3	3	3	4	4	4	4	4	4
												Type	Sample	Sample	Sample	Sample	Sample	Sample	Sample	Sample	Sample	Sample	Sample	Sample	Sample	Sample	Sample	Sample	Sample	Sample	Sample	Sample	Sample	Sample	Sample	Sample	Sample	Sample	Sample	Sample	Sample	Sample
												Injection order	1	2	3	4	5	6	7	8	9	10	11	12	13	14	15	16	17	18	19	20	21	22	23	24	25	26	27	28	29	30
Alignment ID	Average Rt(min)	Average RI	Quant mass	Metabolite name	Fill %	Total similarity	EI similarity	Dot product	Reverse dot product	Fragment presence %	Spectrum reference file name	EI spectrum	1_Ev1	2_Ev1	3_Ev1	4_Ev1	5_Ev1	6_Ev1	7_Ev1	8_Ev1	9_Ev1	10_Ev1	11_Ev1	12_Ev1	13_Ev1	14_Ev1	15_Ev1	16_Ev1	17_Ev1	18_Ev1	19_Ev1	20_Ev1	21_Ev1	22_Ev1	23_Ev1	24_Ev1	25_Ev1	26_Ev1	27_Ev1	28_Ev1	29_Ev1	30_Ev1
159	8.55	-1	85	z dioctylphtalate_RI 891215	0.466667	0.860587	0.860587	0.812446	0.929931	0.818182	44_Ev1	52.95 52124;54 8896;55 284509;56.05 69076;57.05 245549;60.05 60376;61 90442;62 12704;63 8373;65.05 12536;66.9 83328;68.05 12165;69.05 403486;70 40329;71.05 31834;75 29597;77 324175;78.15 4660;79.2 12933;80.15 2028;81.05 20268;82.1 75671;83.05 168986;84.1 718286;85.1 839859;87.05 788005;88 122357;90.05 110748;91.05 79769;92.05 8330;93 4595;94.05 414;95.05 19062;96.05 1333;97.05 47650;99.05 23098;1…	1632527	2012112	1688870	2029664	1918540	1957236	1112028	1858215	22036.1	780932	2062416	1092964	863808	1864133	1334173	1597856	389039	1828365	372426	2007995	1703903	1860021	1430313	1949495	1936736	170283	1815743	2042393	1835779	1963746
765	24.63	-1	103	xylose 2 major_RI 545927	0.783333	0.875305	0.875305	0.833349	0.987825	0.734177	60_Ev1	50 892;53.05 36;54 8490;56.1 7352;57.05 25346;59.05 103144;65.05 4887;66.05 1118;67.05 10164;68 1873;69.05 7989;70.05 20666;72.1 5718;73.05 1483407;74.05 88166;75.05 42860;82.1 6593;83.05 278;85.1 10292;87.05 14886;88.05 3807;96.05 1627;100.05 26085;101.05 7915;102.1 14309;103.05 1902625;104.1 171359;105.1 47765;108.05 1314;110.1 377;111.1 11116;113.1 4874;115.05 13692;116.05 6359;117.05 66533;11…	2869014	1535108	3958	2661625	2521373	3306763	3490038	3672685	3766452	2139829	2447211	2822368	1808744	2563672	1276171	523018	1274889	1903991	2433926	2181513	645078	2057734	1482729	5504190	2632545	1542855	3351919	979258	2999112	2455028
682	22.34	-1	217	xylose 1_RI 542483	0.566667	0.835928	0.835928	0.870951	0.984826	0.468085	45_Ev1	50 0;52 0;53.05 2328;58 25129;59 37527;61 22656;62.05 266;63.05 3082;63.95 1957;66.05 3085;67.05 6060;74.05 49846;79.05 8386;80.05 4368;82.05 17778;83.1 13294;87.05 8818;88.05 17736;89.05 47252;90 7453;94.1 789;95.1 2362;99.1 14614;102.05 15480;103.1 328501;104.1 52826;105.1 7563;106.1 4229;107 37;108.1 1697;111.1 2549;114.1 1;115.1 7508;118.1 3479;121.2 1399;123.05 257;124.05 3030;126.1 4622;127…	182798	23040.8	952	170614	167478	85604	124455	44388.8	4143.77	200082	90027.3	128006	146947	147220	46106	31055	148362	135463	128343	64598	9668	99028.9	28507	79026.7	51515	165590	187077	145028	228440	172942
801	25.78	-1	73	xylitol_RI 567625	0.966667	0.93292	0.93292	0.953047	0.998301	0.761905	19_Ev1	53 12164;54 57214;56.05 24005;57.05 36028;58.05 52318;59.05 231603;60 7456;63.95 204;66.05 5552;67 9490;68.05 4868;69.05 88984;70.05 32123;71.15 32486;72.25 295811;73.25 965725;74.15 1008488;80.1 3466;81.05 80796;82.05 1218;83.1 42644;84.1 7297;85.1 36710;87.05 69507;88.1 52775;89.05 264336;90.1 31199;94.1 484;96.1 4917;97.1 15909;98.05 3858;99.05 27510;100.05 9626;101.05 269833;102.15 42780;103.…	5524004	3490689	136840	3998232	3670066	3965520	5457460	392202	5371039	4738608	770683	5868467	4650694	6467998	1131370	400138	6970704	7346784	965725	6123112	221614	3937716	306111	6982846	596848	3475441	7438150	3404048	7514873	6286138
906	28.68	-1	297	vanilylmandelic acid_RI 643838	0.95	0.868607	0.868607	0.860871	0.989219	0.642857	24_Ev1	50.05 340;51 1170;52.05 3182;53 2756;55.05 7245;58.05 7621;59 23560;60 1631;61.05 4735;63.1 908;64 902;67 6288;68.05 2923;69.1 14312;70 2842;72.15 13313;74.05 69490;75.05 54800;76.05 4655;77.05 3874;78 4066;79.1 2737;81.05 4207;82 5939;83.05 1900;84.1 3480;85.1 0;86.05 488;87.05 1859;88 3620;89.05 22799;90.05 2251;91.05 7581;93 3848;96.1 528;97.1 1732;98.05 706;101.1 5684;102.1 3271;103.05 39289;…	329176	302708	973	168202	181769	244141	487966	498728	608498	203039	213316	258413	215408	294117	261794	145139	255764	360532	407859	309116	289042	263484	328571	584500	211208	150719	326886	125757	244516	258747
583	19.35	-1	113	valine_RI 314036	0.416667	0.809912	0.809912	0.780712	0.976827	0.534483	12_Ev1	50 4353;52 601;59 34288;62 0;66 7492;71.1 24500;80.05 5383;86.05 57510;87.05 5318;88.05 3003;89.05 3687;90.05 1444;91.1 3616;93.1 458;94.1 1722;96.05 6315;100.1 33692;101.05 4072;102.1 3538;103.05 0;105.05 0;111.05 4957;113.1 7588;119.05 5490;126.15 1034;128.10001 10306;131.10001 1;132.10001 2658;133.10001 12807;134.10001 3275;143.14999 6974;144.14999 169978;145.10001 24351;146.10001 10073;147.10…	244853	164254	26246	62746	266923	77718	437310	3330.38	3334.22	219803	50778.5	7587.71	186277	269505	31856	82637	318159	367958	3361.19	231229	47861	104500	46541	356480	10501.6	168446	246142	153563	285008	45154.4
315	12.28	-1	114	valine 1TMS_RI 239669	0.05	0.670654	0.670654	0.251886	0.985095	0.87931	53_Ev1	50.05 20076;51.05 158246;51.95 802735;52.95 120620;54 33963;55 151750;56 375347;57.05 295006;58 847964;59 1954846;60 716846;61 457062;62 46457;63 18856;64 67878;65.05 280813;66 3390717;66.95 435084;67.95 24154;69 307371;70 498151;71.05 426972;72.05 1146053;73.15 940742;74.05 3165186;75 2170447;76 240330;77 76323;78.05 29027;79 1608432;79.95 210585;80.95 10371;81.95 5270;83 20353;85 156002;86.05 2…	1414	1453	12829	25555	20505	240973	3316	11584	3164	0	14309	18706	61789	54816	21847	35886	687	439668	2717	63117	25578	73893	25795	7261	67498	54063	68655	82700	91861.8	28358
1035	32.1	-1	121	urea_RI 328823	0.316667	0.746431	0.746431	0.694728	0.913538	0.515625	59_Ev1	52 2279;54 11425;57.05 0;65.05 6439;66 5583;71.1 0;74.05 51852;78.05 1257;86.1 7764;95.05 13053;97.1 7271;99.05 53369;100.05 21475;103.05 32105;104.05 12800;107.1 8048;108.1 10679;109.1 3021;113.1 0;114.05 4235;117.1 40946;118.05 10626;120.1 3848;121.1 40371;126.05 2802;127.15 7481;129.10001 23913;130.10001 33650;134.10001 34812;140.05 1215;141.14999 5855;142.10001 9209;143.10001 13746;144.10001 …	209913	87384.4	7796	101534	108255	202877	280346	262813	334710	86617.2	91369.3	108239	102250	152431	62057	27756	131813	226160	203825	38131	17610	32884	16461	120373	114987	70264	157892	48283	149338	102347
431	14.39	-1	241	uracil_RI 385872	0.3	0.902448	0.902448	0.824852	0.991269	0.88	18_Ev1	50.05 738;51 1995;52 12531;53 13965;54.05 7045;55 43860;56.05 21198;57.1 98281;58 52376;59 119574;60 11206;61.05 11258;62.05 4545;63.05 1063;65.1 2256;66.1 37552;67 17444;68.05 13652;69.05 36774;70 89260;71.1 101692;72.05 116376;73.1 1043160;74.05 106111;75.05 76579;76.05 25586;77 949;78.05 371;79.1 3995;80.05 1901;82.05 8284;83.05 14681;84.1 39302;85.05 140366;86.05 39046;87.05 20671;88 2560;90.…	594	6972	806	25510	17250	1692447	579728	656274	1302333	31210	28625	177628	6962	31590	5457	4517	89159.8	1728008	478437	1032	89710.7	5034	8568	214212	8135	3092	12066	8360	692	39577
0	5.04	-1	160	Unknown	0.1	-1	-1	-1	-1	-1	7_Ev1	51 4593;52 7743;53 8599;54 16203;55 0;57.05 1852;59 284851;60 33946;61 22145;61.95 72;63.95 737;65.05 466;66 587;67.05 1;70 4976;71.1 7430;72.05 21228;73.05 442856;74.05 72639;75 56725;76 11857;77 4501;78.05 1930;79.05 6917;81.1 1590;82.1 0;83.05 0;85.1 42455;86.05 19889;87.05 0;89.05 52781;90.05 5188;91.1 5488;92 1863;97.1 1;99.05 134;100.05 0;101 10562;103.05 7083;104.05 4718;105.05 0;106 1266;…	738402	692759	91017	850956	878036	877114	385861	374951	592253	231141	1025736	927971	578775	801740	414298	382930	746515	862135	371564	162303	250158	1695043	851190	2311696	752715	561516	669394	2003313	1045149	2446809
2	5.15	-1	147	Unknown	0.833333	-1	-1	-1	-1	-1	58_Ev1	56.05 15209;57.05 47209;58.05 11753;59 25549;60 3193;61 176;63 1941;65.05 799;71.05 0;72.05 11131;73.05 39718;74.05 5598;75.05 3063;76 2027;77 8075;85.05 1076;87 18795;88 4437;92.05 5432;95.1 1104;99.05 3106;100 9010;101 422;102.05 2585;103 2268;104 1550;105 6247;106.05 1955;113.05 458;114.05 2628;115 4656;116.1 5604;119.05 8375;120.05 1715;120.95 1469;129.10001 326;130.10001 3251;131.05 16564;13…	174532	150145	35641.2	219682	31187	40541	178612	87388.6	218922	164657	232150	172971	149514	97936	69502.1	66221.1	229783	262059	175712	242819	228666	181923	214436	196080	160401	173528	105749	163715	125540	183679
3	5.18	-1	113	Unknown	0.683333	-1	-1	-1	-1	-1	14_Ev1	50 3643;52 3237;54.05 3334;56.05 14316;59 46733;60 7891;61 4944;62.05 846;63 4125;66.05 4919;71.1 0;73.05 119742;74.05 9923;76 2301;77.05 29431;78.05 2083;79.05 10931;81.1 2492;82.1 4290;84.1 4653;85.05 7841;86.05 19329;87.05 16560;88.05 370;89.05 37388;90 6233;91.1 5650;92.05 15298;93.05 883;95.05 1060;97.1 1225;99.05 1074;103.05 3579;104.05 2780;104.95 1509;107.05 2089;110.05 476;112.15 1458;11…	126421	77783	8588	143867	148767	104104	97736	130252	83116	120360	27144.5	36515.5	124455	155394	58078	122237	124610	151460	303513	1727	37529	166282	119913	302730	266352	199284	222829	194175	274355	346337
4	5.2	-1	117	Unknown	0.883333	-1	-1	-1	-1	-1	18_Ev1	50 5861;51 5976;52 7132;53 7739;54.05 17102;56.05 66736;57.05 10655;58.05 52470;59 48697;60 10509;61 14258;62.9 5319;64 3070;65.05 1011;66.05 107707;67 24518;68.05 41176;70.1 16906;71.1 19485;72.05 22662;73.05 690974;74.05 53654;76.05 6372;77 7283;78.05 6425;79.1 5636;80.1 13939;81.1 64246;82.05 10214;84.1 13498;85.05 3514;86.05 27995;87.05 24718;88.1 3746;89.05 9890;90.05 1073;92 9385;94.1 10245…	126968	347191	82738	227349	223825	290153	612617	549846	713913	186601	245088	251664	154300	186118	237059	565821	654699	855394	264491	194142	423827	261434	327408	439291	243136	196960	322295	188500	234422	309488
5	5.21	-1	55	Unknown	1	-1	-1	-1	-1	-1	17_Ev1	50 5994;51 18606;52 20465;53 34686;54.05 23508;55.05 477871;56.05 130498;57.05 621185;58.05 42813;61.95 1194;64.05 3300;65 17280;67.05 6261;69.05 226106;70.1 325670;71.1 16270;72.05 10937;75.05 25757;76 5998;79.05 1876;82.05 13713;83.1 78251;84.1 15830;86.05 25360;87.05 6803;88.05 1329;91.1 8218;93.05 7724;97.1 72212;98.1 491812;99.05 24787;100.05 11714;101.1 11691;102.05 6946;103.05 1444;109.15 …	826242	1231873	1780851	117102	69692.8	155559	877790	925734	1022645	1013294	1239366	906749	959392	988856	1456073	1459740	477871	928078	879400	54788.2	217417	1138957	1442584	1024554	1004444	989431	818569	1048308	786443	990650
6	5.25	-1	81	Unknown	0.0166667	-1	-1	-1	-1	-1	38_Ev1	52 13427;53 47080;58 2115;59 14169;71.05 6628;72.05 21083;73.05 55544;75 64469;76.05 19879;77.05 1429;78.05 668;80 2368;81 418254;82 26050;84.05 1;86 3217;88.1 4757;89.05 1952;89.95 1873;99.05 10469;100 14825;103.05 61986;104.05 3795;105 741;106.05 787;108.05 1331;109.05 5555;110.05 21004;111 7522;112.05 705;113.05 18661;116.05 310;118 0;119.05 502;120.05 3562;121 1275;123.05 2392;124.05 6092;125…	138414	185263	235475	176077	170722	168741	191590	158562	186619	161765	190231	169485	146792	152228	210086	197049	163498	189143	154712	111416	205882	178121	200995	173196	161376	145963	137173	142934	138776	157307
7	5.3	-1	162	Unknown	0.783333	-1	-1	-1	-1	-1	29_Ev1	51 16958;52 61384;53 18152;54 213070;55.05 110275;56.05 1278432;57.05 300029;58.05 7969357;58.95 8195716;60 27257;61 1069;62 523;63 7499;63.95 3244;65.05 1561;66.1 7492;67.05 483;68.05 60656;70.05 297807;71.15 163244;72.05 6623549;73.05 364675;74.05 30235;75.05 22186;76 569;77 13824;78 3802;79.05 6478;80 2378;82.05 2801;84.1 18445;85.05 13902;86.05 972335;87.05 320898;88.05 31757;89 7688;90.1 222…	39318.5	120117	28631	117417	131273	100337	21512.2	107778	131610	113766	154735	151497	126416	188734	218573	135432	127370	115581	72800	1070	6790.57	155033	105849	170603	181799	130784	49904.8	146462	11562.4	166984
8	5.29	-1	59	Unknown	0.766667	-1	-1	-1	-1	-1	31_Ev1	51 16844;52 39017;53.05 6696;54 117086;55 1;56.05 657417;57.15 219304;58.05 24238;59.05 94;60.05 6693;61 8636;62.9 4959;65 1298;67 1;68 28955;69.05 0;70.05 129151;71.05 80963;72.05 2708807;73.05 239434;74.05 26246;75 18510;76.05 5674;77 18304;78.05 0;79 3414;81 1;83.1 1;84.05 16012;85.1 18210;86.05 328333;87.05 49973;88 19633;89.05 17569;91.05 4161;94 1047;96.05 0;97.05 3822;99.15 15151;100.05 64…	6572005	8304091	8330932	8285108	8289062	8227791	8275674	8292504	8204342	8280441	8298831	8274958	8267405	8304667	8321814	8324768	8283273	8180654	8266848	8308299	8325741	8317622	8337388	8245593	8322087	8323355	8237404	8320975	8181394	8311828
9	5.3	-1	162	Unknown	0.2	-1	-1	-1	-1	-1	13_Ev1	50 3620;55.05 0;57.1 0;61.05 6029;63 3934;65.05 0;69.05 16286;71.15 689;75.05 11696;83.1 7510;85.1 16744;89.05 38504;90.05 1749;91 1536;96.05 0;98.15 0;102.05 21086;103.05 10905;104.05 2431;105 16675;112.15 2382;113.1 5722;119.05 8717;120 4385;121.15 3210;125.2 7249;126.05 1338;129.10001 1839;130.10001 9510;131.10001 1;132.10001 127741;133.10001 33122;134.05 8938;135.10001 4951;144.14999 3011;146…	57168	122040	28804	119161	133326	97909	117063	110292	128919	113084	156572	151601	623.861	189857	218425	135658	127963	116044	73028	756	158869	155520	106158	170193	182324	130426	53073	148566	11941	165068
10	5.33	-1	281	Unknown	0.416667	-1	-1	-1	-1	-1	36_Ev1	66.05 828;77 4166;84.1 22093;103 1714;110.15 1098;111.1 14295;119 2355;120 1312;121 251;129.10001 684;130.10001 210;133.05 15512;134.05 6445;135.10001 1921;146.05 2834;147.10001 5238;148.10001 1768;149.05 4172;154.14999 13593;162 3442;177.05 13306;190.95 7952;192.05 1566;193 8979;204.05 282;205.05 3702;207 11792;221 2526;225.05 368;249.05 28;265 15792;281.04999 110302;282.04999 31301;283 16629	22727	56724	62111	53413	52715	60959	96383	46552	95917.6	48408	77441.4	57225	50677	60298	92007.9	65294	85379.4	78366.6	55169	25572	107615	58883	83522.9	78248	71150	60878	66418	67833	24605	71231.3
11	5.37	-1	71	Unknown	0.75	-1	-1	-1	-1	-1	1_Ev1	52.05 346;52.95 9;58.05 464;59 6460;60 741;64 1497;65.05 1092;66 1601;67.05 681;69.1 223;71.1 69473;73.05 30217;75.05 8447;76.05 1;77 8406;82.1 4320;84.1 95105;88.05 411;90.1 1308;93 1544;95 284;111.15 26748;118 318;119.05 2662;131.10001 1930;131.95 1;133.05 11781;134.05 2926;146.10001 1;148.10001 703;149.14999 5248;162.05 1;177 16379;193 7124;207.05 29292;208 5422;209 4799;218.95 193;281.14999 1…	69473	57273.7	195816	4915	16539.3	18833	106843	1	88056.4	80442.7	85612.9	97943.3	29180.2	3803.53	213564	133322	70807.1	51488.7	0	73017	201878	78130	120806	101315	99310.2	102381	66479.5	132351	37644	87980.8
12	5.4	-1	83	Unknown	0.933333	-1	-1	-1	-1	-1	1_Ev1	51.05 80;53.05 3814;55.05 43876;63 641;65 1505;66 2312;67.05 8780;69.05 127987;70.1 27148;79.05 2178;80.05 521;81.1 6908;83.1 56263;88.05 0;91.1 1858;95.05 1849;96.1 2046;97.1 14691;98.15 1;111.15 31888;125.15 22188;133 687;147.05 9724;148.10001 1871;149.10001 2023;154.2 10356;177.05 6872;178.05 902;193 4498;207 14493;208 2448;208.95 1594	56263.2	103037	159316	105844	91558.6	106807	81866.9	64871.4	76296.5	49579.1	102851	83776.7	71048	7272.4	144490	163227	79811.2	86116.5	81059.8	37817.5	150471	132725	157892	65314.5	60893.4	69485.3	70777.6	92521.5	28770	85018.7
13	5.44	-1	157	Unknown	0.05	-1	-1	-1	-1	-1	58_Ev1	59 16744;60 2846;61.05 349;67.05 2504;73.05 61034;77.05 756;78.05 2442;81.05 351;82.05 316;84.1 70821;85.05 1342;89.05 472;92.05 1114;93 752;93.9 918;98.05 0;104.05 3205;105.05 0;107.1 1134;109.05 2628;110.1 177;113.05 106;118.05 1367;119.1 3483;120.05 1;130.05 0;131.05 1;133.05 17382;134.10001 4699;135 1876;138.2 2182;143.10001 2553;144.14999 2127;147.10001 287792;151.10001 2812;155.10001 486;15…	6363	6273	4434	15559	16386	14590	3639	4743	4793	5804	8396	9872	3178	5618	5568	43094	63877	80898	6044	5862	8431	214851	180626	382227	7783	6445	9067	18141	26745	26266
14	5.43	-1	75	Unknown	0.2	-1	-1	-1	-1	-1	35_Ev1	50 1772;51 2484;52 7214;53 6051;54 10544;55 47788;56 7786;57.05 33996;58.05 9864;59 1971;60.05 1;61 1;62.95 2130;63.95 891;65 1345;68.05 467;71.1 15776;72.1 1804;73.05 0;74.05 3733;75 24801;76.05 3127;77 6016;78 4693;80.05 2148;82.05 17554;83.05 26758;84.1 15288;85.1 25932;86.1 3746;87 2055;88 1573;89 1239;90 0;91.05 2872;91.95 1400;93 3526;94 166;95 5178;98.05 3256;99.05 414;100 1373;100.9 508;1…	3867261	3235266	299381	5633366	3086756	6129346	7404524	6951205	7153214	7319111	6959593	7412091	7511567	3992465	1052326	552799	7483586	5726262	1277373	979706	1669291	143864	89571.8	7384042	2646065	7151035	7696526	4239080	7295014	7719715
15	5.44	-1	71	Unknown	0.633333	-1	-1	-1	-1	-1	2_Ev1	50 1856;57.05 60938;68.05 3012;70.05 15541;71.1 96511;72.05 8961;73.05 21001;93 225;95 2807;97.1 3915;99.05 743;112.15 6841;113.1 27176;114.15 3320;117.05 12710;129.10001 377;141.2 1353;157 539;188.10001 1569;189.10001 1843;204.05 1510;248 35976;249 6038;250 5950;318.20001 39	732115	96510.7	1624653	24885.2	58608.5	156932	16360.1	860971	131130	975080	76725.1	55598	863790	939899	224664	193813	1302692	121430	933991	587131	1448881	108723	139783	117072	6634.9	12147.6	80294.2	72851.5	799796	58621
16	5.49	-1	85	Unknown	0.65	-1	-1	-1	-1	-1	44_Ev1	50.95 3830;52 5553;55 17671;57.05 16318;65.05 3897;66 2744;69.05 24333;75 0;78 5111;79.05 5580;80.05 981;82.15 987;83.1 7855;84.1 47954;85.1 122953;86.1 11322;94 2051;95 2864;98.1 3779;100.05 2834;101.05 1188;102.05 0;112.15 2329;113.1 3956;127.1 1235;128.10001 1790;131.05 9788;132.10001 4029;133.05 1;134.10001 1496;140.05 1339;146.10001 0;147.10001 1096;155.05 6114;157.10001 8862;162 3096;193 50…	127435	123812	196582	99875.2	117446	167427	132601	115956	55474.9	125517	136564	124791	134205	106510	169629	182661	97671.2	91095.6	55413.2	42729.5	159012	119678	119144	142060	104188	89491.4	121834	47332.2	110930	102668
18	5.49	-1	154	Unknown	0.916667	-1	-1	-1	-1	-1	21_Ev1	50 4956;51 4849;52 4682;53 1161;54 3766;55.05 32419;57.05 50585;58.05 0;60 208;61.05 1;61.95 720;66.05 1483;72.1 1;73.05 1;74.05 1;75 1;76.05 1;78.05 11817;79.05 10852;83.1 20039;84.1 76529;86.1 13431;87.1 0;89 414577;90.1 2592;91.05 15125;96.05 2614;97.1 8353;98.1 9491;99.1 1285;100.05 2859;101.05 1784;103.1 830;104.1 221;105.05 1;106.05 3780;113.1 2217;114.05 1347;116.05 84;117.05 665;119.05 11…	97028	127547	152847	125198	116415	125538	123025	100823	117982	111662	136968	121929	113896	128180	152116	140938	119070	114280	25141.7	57546	161224	115638	142362	120660	126990	127285	111559	130865	102075	127792
19	5.52	-1	146	Unknown	0.666667	-1	-1	-1	-1	-1	12_Ev1	50 1028;62.95 896;65.65 37249;77 4791;85.1 5967;86 9153;87.05 23854;99.05 2320;101.05 8985;102.05 301179;107.05 4506;112.15 4271;113.1 32550;114.05 5282;115.05 2495;122 1691;123 12699;126.15 10883;127.1 3800;130.05 352;131.05 17902;132 2265;133 18781;134.05 13180;135.05 21721;137 39257;138.05 5730;139.05 2111;141.05 241;142.10001 15827;143.05 4351;144.05 2584;145.05 18892;146.10001 764124;147.100…	1701696	422550	45142	664044	497958	861926	2077290	1389359	1627672	1119629	684703	764124	629158	515445	167605	150406	2048714	1933846	3159197	707600	192574	186796	143740	1752976	491471	623667	2101707	336996	3806481	1334584
20	5.55	-1	74	Unknown	0.55	-1	-1	-1	-1	-1	55_Ev1	51.05 8611;52 9915;53 39208;54.05 12627;55.05 165442;56.05 110470;57.05 40346;58.05 99516;59 306634;60 40596;61.95 4214;64 3764;65 8858;67 24634;69.05 73112;70.1 215274;74.05 330733;76.05 10898;78.05 3053;79.05 10938;80.1 13254;81.1 14094;82.1 10426;83.1 67861;84.1 85060;85.1 140921;88.05 12541;89.05 670923;90.05 57682;91.05 45253;92.15 14977;93.05 14708;94.05 3152;95.05 3760;96.05 3015;99.05 597…	1276615	512192	84243	3503230	1704447	4427400	8282766	6009640	8266652	8270756	7837227	191.303	8301458	1046605	409070	103594	8293678	8233416	8293462	69105	781542	799891	0	8272513	1447955	7239324	340.597	2272050	288301	8274805
21	5.56	-1	73	Unknown	0.933333	-1	-1	-1	-1	-1	39_Ev1	51 6920;52 6416;52.95 44453;54 11354;55 121846;56 73086;57.05 309184;58 258949;59 909773;60 160704;61 213420;62 20952;63 10764;63.75 0;65.65 6288;67 10397;68 4791;69.05 59045;70.05 46562;72.1 424986;73.15 7835156;75 2917982;76 234041;77 92030;78.05 4321;79.05 10590;80 4024;82.1 3144;83.1 25790;84.1 69819;85.1 93057;86 85589;87.05 26685;88.05 60956;89.05 1764240;90.05 156530;91 93701;92.05 11227;9…	7682059	7720724	702272	7925256	452284	7790694	7834035	7987631	3412408	7934819	470310	6422048	7890871	7861506	3917128	2235060	4412083	305639	7797125	414345	5434881	5767324	0	1966347	7408115	495155	1911174	7857819	7907761	4158709
22	5.58	-1	71	Unknown	0.883333	-1	-1	-1	-1	-1	17_Ev1	50.05 393;51 20225;52 49301;53 169002;54 50848;55 420305;56 200353;57 241383;58 1099875;59 853061;60 754401;61 1051769;62 70674;63 31751;63.95 4515;65.05 4457;66 35827;67.05 25279;68.05 11215;69.05 131724;70.05 435575;70.95 506829;71.95 1187555;72.95 802744;73.9 941;74.9 726912;75.9 321;76.85 5458048;78 21030;79.05 9664;80.05 4632;81.05 1023;82.1 5963;83.1 6617;86 255466;87.05 101688;88.05 311410…	775268	566147	225800	1042182	976669	780208	420351	862469	611884	982175	1229192	1054645	870940	940107	1246201	1237447	506829	905743	1092682	1	1260766	1131824	1339458	566461	966259	957426	309669	1008994	824247	965482
23	5.6	-1	207	Unknown	0.75	-1	-1	-1	-1	-1	17_Ev1	66 4573;113.1 1;126.3 2740;129.10001 3756;131.10001 2808;132.05 6813;135.10001 6391;146.10001 251;147.10001 23025;154.10001 0;155.10001 1729;160.05 1718;162.05 1283;179.05 3076;189 7319;191 25243;192.05 4024;193 12263;194 2636;194.95 8597;204.89999 3283;207 371379;208 77231;209 42482;210.05 6679;251.05 21438;251.95 1818;265.04999 5427;281.10001 73328;282.10001 3490;283.10001 11369	326504	1051766	758056	441972	413222	429746	296958	426869	491960	1272254	451216	436017	93802.5	403496	338448	338304	371379	410044	482448	760636	368484	59494.3	323987	982751	390426	1153806	272159	378220	752451	1045672
24	5.6	-1	207	Unknown	0.116667	-1	-1	-1	-1	-1	47_Ev1	76.05 9412;87.05 1;96.05 2813;110.15 3349;115.05 1472;125.15 3777;127.15 830;131.05 866;132.10001 3994;133.05 34446;134.14999 3900;135.14999 136;163 876;165 415;175 472;177 19076;177.95 4174;191 31539;192.05 326;193 93507;194 18922;194.95 5695;204.05 2737;207 9636;208 7606;209 3288;217.14999 13;221 855;225.10001 613;251.05 25100;251.95 5998;252.89999 2619;265.10001 11469;281.10001 97811;282.10001…	1947518	1051766	751467	1531526	1535088	1647603	549531	1642325	491960	108517	1638581	2138814	1502518	1434067	621056	600471	1032352	1035538	482448	760636	601274	759845	538070	982751	1647214	1153806	1757535	984431	9006.42	90982.7
25	5.65	-1	84	Unknown	0.0666667	-1	-1	-1	-1	-1	32_Ev1	53 5636;55.05 5516;56.05 12224;58.05 30237;59 53122;61 0;62.95 972;64 2898;66 1;69.05 304696;74.05 36576;78.05 2856;80.05 330;81.05 7262;82.1 23574;83.1 120261;84.05 370051;85.1 27614;86.05 644865;87.05 59504;88.05 116823;89.05 15425;90 1918;91 1684;93 4141;95 2287;96.15 5964;97.1 108739;99.1 32604;100.05 30166;101.1 16039;102.1 2787;104.05 1;114.1 52435;115.05 7050;117 0;125.15 1463;127.1 2921;1…	2210341	1139192	1780283	1626673	1381741	1545377	341559	538309	659121	728818	1346367	1767867	1675609	402229	3684186	3798511	1756592	1922961	39421.2	1249505	3288630	2788110	3461199	2002894	286527	2104096	1728691	2440601	1834193	2338567
26	5.65	-1	72	Unknown	1	-1	-1	-1	-1	-1	58_Ev1	50.05 6011;51 6651;52 19904;53 30547;54 52461;55.05 201704;56.05 152346;57.05 87162;58.05 64692;59 182666;60 58433;63 4904;63.95 3366;65.05 7350;66 12392;66.95 29061;68.1 62457;69.1 1701016;70.05 321720;71.15 23799;72.05 7489684;73.05 339456;76.05 1496;77 8066;78.05 2536;79.05 7216;80.1 227;81.05 13479;82.1 27948;83.1 103001;84.1 483466;85.15 114442;86.05 2840374;87.05 4602341;88.1 773922;90.1 81…	6121672	7333523	7933726	2445990	7343387	7257725	7223688	5883581	6478089	3530765	7591518	7417918	7181018	1496675	7774381	7603637	6201041	7299785	5674393	4553098	7762232	7465847	7598715	3233737	7572216	7572459	7026414	7617036	6683968	4998768
27	5.66	-1	57	Unknown	0.633333	-1	-1	-1	-1	-1	1_Ev1	50 226;51 5048;52 4519;53 20720;54 4238;55.05 211154;56.05 60235;57.05 175451;58.05 9129;60.05 6845;61 1;65.05 5186;67.05 24293;68.1 8212;69.05 163544;70.1 75527;71.15 63906;72.05 5129;75.05 1;77 6394;78.05 1252;79.05 8638;80.05 2304;81.1 14703;82.05 27090;83.1 132181;84.1 245646;85.15 70884;89.05 3614;91.05 2534;95.05 3094;96.1 4842;97.1 88754;98.1 25783;99.05 22242;100.05 2841;101.1 4529;104.05…	175451	159288	290553	120516	306397	162027	235743	419764	251536	497215	265861	312245	274638	345719	162332	169049	294978	274190	1131779	69545.4	206338	135028	171636	1103377	213452	290514	776116	313248	135597	676877
28	5.57	-1	76	Unknown	0.0333333	-1	-1	-1	-1	-1	7_Ev1	50.05 4087;51 27022;52 45489;53 167026;54 49710;55 405290;56 207608;57 286286;58 1020993;59 4009016;60 774760;61 1036628;62 72975;63 35956;63.95 8963;64.95 23449;67.05 11824;68 367;70.05 419026;71.05 645417;72.05 794569;76 8312394;78 33219;79.05 8744;80.05 9224;81.05 6281;82.1 7626;86 25433;88.05 241416;89.15 1284534;90.05 66900;91.05 358783;92.05 20595;93.05 23657;94.1 4228;95.05 7118;96.1 2670;…	348346	371723	463228	583751	360249	620446	8312395	715817	8299390	933879	842226	7251587	1008401	378180	450234	450758	8309090	1635316	8255591	26064	483408	381871	450024	8290539	355253	755645	7924805	424665	760892	1132515
29	5.66	-1	57	Unknown	0.166667	-1	-1	-1	-1	-1	5_Ev1	55.05 261976;57.05 301687;82.1 46098;85.1 103577;86.05 29907;87.05 167148;97.1 144264;99.05 35797;100 33850;103.1 3652;114.1 45982;141.10001 1621;156.3 5218;174.10001 92078;175.10001 14338;188.10001 11840;319.10001 3307	267278	362707	621487	422234	301687	110998	1117612	432247	1135378	511417	523393	800106	545216	354754	32933.6	593982	1122927	634706	1140470	208456	578186	488916	609454	1104375	439910	501931	772658	437847	361568	675680
30	5.67	-1	83	Unknown	0.0333333	-1	-1	-1	-1	-1	47_Ev1	59 6216;59.95 4935;82.1 33936;83.05 176687;87.05 166761;92.05 3302;99.05 7129;101.05 3474;112.1 13924;113.1 6133;114.05 30651;128.10001 195;129.10001 8722;130.10001 3204;132.05 1547;141.2 1599;147.10001 684;156.2 6855;159 2234;174.10001 27826;175.10001 4823;176 317;188.05 9912;204.05 399;361.20001 1	717408	1040675	1466025	1036862	975585	931095	899542	819343	890357	884956	1078795	944025	835843	879844	1245043	1275038	810435	786659	786626	575220	1269282	1021026	1240720	834265	900267	870424	716572	902731	681467	864187
31	5.73	-1	248	Unknown	0.466667	-1	-1	-1	-1	-1	2_Ev1	59 14117;59.95 7046;61 3381;74.05 8074;75.05 20166;89.05 601;90.05 1067;94.1 8679;103.05 12938;111.15 19067;112.15 27026;113.15 29372;114.1 3348;129.05 598;130.10001 4131;131.05 7606;132.05 17405;140.14999 6301;141.14999 1295;146.14999 10288;148.10001 12;156.14999 73;163.05 4847;172.05 17185;173.14999 4348;190.10001 1548;204.05 1142;208.05 6260;217.05 2255;245.95 387;248.05 101343;249 21530;250.0…	838	101343	93151.6	84554.7	50151.5	74051	33798.2	0	26002	18493	101738	74645.3	31778	16750	164059	154947	19336	1738	0	5545	168461	108920	139258	32404	10251	33331	0	17071	0	8887
32	5.75	-1	57	Unknown	0.533333	-1	-1	-1	-1	-1	1_Ev1	56.05 94938;57.05 125179;59.05 731;60 788;64 775;72.1 3538;73.05 85696;74.05 22859;75 29537;76 5533;78.05 21;89.05 663;90.05 1822;99.05 184;102.05 1423;103.05 5690;104.1 2444;110.15 7145;111.15 84853;112.15 28382;113.15 40527;114.1 3535;118.1 1698;119.05 139;130.10001 16;131.05 2319;132.14999 430;140.05 5948;141.14999 3487;146.10001 4619;147.10001 5968;149.14999 2338;150.14999 1391;151.10001 2885…	125179	238979	470047	208735	218714	60112.8	744284	161486	198817	210697	177506	63426	135010	149486	144451	396319	233728	159182	243894	179206	182909	39991.2	489339	160566	257810	203368	169206	200107	76887.7	347688
33	5.77	-1	72	Unknown	0.833333	-1	-1	-1	-1	-1	32_Ev1	50.05 3356;56 41785;57.05 37815;58.05 45610;59 17737;62 1022;63 4627;64.05 566;71.1 13597;72.1 332510;73.05 278039;74.05 40409;75 35451;76 326252;77 1421;78.05 108;84.1 12681;85.1 5353;86.1 11851;87 7897;88.05 5933;89.05 2043;90 88721;91.05 5383;92.05 17142;94.05 1740;95.05 13147;98.1 6084;99.05 1643;100 2868;102.05 4586;103.05 5785;104.05 560176;105.05 24767;106 5489;107 78;110.1 6546;111.1 5464…	1684617	1362875	464346	414035	714435	635789	1409633	789928	1344002	548711	590954	663076	398955	581726	442936	295876	606465	632089	902863	6765466	205026	7520629	7679606	648436	336136	403587	653847	498881	6542877	1007152
34	5.78	-1	104	Unknown	0.616667	-1	-1	-1	-1	-1	31_Ev1	52 12437;53.05 14913;54.05 7982;55.05 9034;56.05 116721;57.05 68381;58 51926;59 11561;61 3996;62 488;65.05 542;67.05 21233;68.05 9684;69.05 121158;71.1 14122;72.1 156455;73.05 246284;74.05 42665;75 49962;76 328660;77 5822;78 906;81.05 1153;85.1 3579;86.05 11016;87 8347;88 1682;89.05 3968;90.05 79972;91.05 5185;91.95 13412;93.05 5294;94.15 5880;95.1 6925;96.1 2214;99.05 3808;102.05 7567;103.05 109…	438122	531479	790556	281293	507312	615752	570404	1	549598	568457	594005	307345	517505	597332	734688	714868	560270	353876	580341	340814	785641	607063	756171	560942	576802	378847	517266	256684	1169.29	589725
35	5.83	-1	71	Unknown	0.983333	-1	-1	-1	-1	-1	1_Ev1	50 13062;51 52980;52 26773;53.05 273211;54.05 64775;55.05 1508390;56.05 296900;57.05 220489;58.05 152712;59.05 2335;62.05 1846;63.05 11926;64.05 1842;65.05 79706;66.05 21523;67.05 344277;68.1 84914;69.1 2222758;70.1 1521396;71.1 4144771;72.1 243044;77.05 73036;78.1 693;79.05 89931;80.1 17323;81.1 93311;82.1 263241;83.1 719474;84.1 2544261;85.1 621861;86.05 141832;87.05 5043;88.05 1276;91.1 41579;…	4144771	5644567	7511520	5974671	5399451	5041970	5270735	4731317	5230097	5011500	883881	5664621	4821942	5054471	1492648	7072725	712909	4792752	4724074	293056	1556122	576189	7071045	708193	5282235	5057457	4256329	5361010	4041203	5069466
36	5.82	-1	58	Unknown	0.5	-1	-1	-1	-1	-1	41_Ev1	51 22672;52 4046;53 14632;54 13803;55.05 43214;56 24721;57.05 106685;58 210548;59 11865;60 1994;61 1140;62 332;63 630;65.05 9747;66.05 1446;67.05 27200;68.1 2858;69.05 135475;70.1 12964;71.1 15181;72.05 123283;73.05 134037;75.05 4897;76.05 0;77 12861;78.05 10836;79.05 16690;80.05 3748;82.1 16000;83.1 56327;84.1 72568;85.1 29746;86.05 159041;87.05 17840;88.05 7099;89.05 6612;91.05 636;92.05 2516;9…	191739	252865	96110.4	188969	233781	242647	4342	237841	150212	236910	263380	261787	238667	279690	128670	245572	249587	248754	191461	334002	295367	226787	262355	227417	253704	251937	237047	252093	213999	239307
37	5.84	-1	98	Unknown	0.266667	-1	-1	-1	-1	-1	10_Ev1	50 8134;51 55694;52 20527;53.05 7288;54.05 5898;55.05 47577;56.05 101268;57.05 207173;59 11845;60.05 2494;61 1723;62.05 3344;63.05 3668;64.05 1266;65.05 13467;66.1 22797;67.05 14733;68.1 12115;70.1 30484;72.1 156137;73.1 62658;74.05 3004;75.05 35591;76 0;77.05 72310;78.05 15346;79.05 11847;83.1 9951;85.15 54458;87.1 1127;88.05 9960;89.05 1724;91.05 552;92.05 5393;93.05 17762;94.1 4867;95.1 27320;…	61352	117303	72347	141329	132505	286623	149872	141554	158824	141262	187706	171624	104371	170060	92777	75991	145983	185129	73808	11006	73185	75462	72313	147363	108104	95223.5	62370	80537	39797	137950
38	5.85	-1	117	Unknown	0.983333	-1	-1	-1	-1	-1	21_Ev1	61 9660;66.05 5502;73.05 302098;117.1 486910;118.1 39955;119.05 21128;125.15 16066;126.15 6173;130.10001 3448;131.05 15308;132.05 16462;133.10001 27480;134.05 14602;144.14999 2382;146.14999 1490;147.10001 117956;149.10001 12540;152.05 2067;155.10001 25006;156 3514;162.10001 8362;192.05 2464;206.05 17023;207.05 1581;219.10001 7525	217675	224172	240283	259943	225797	255447	254750	177624	282728	252016	236901	299846	194384	252566	318677	664103	687769	945771	368133	334076	486910	297460	456933	587546	295214	305099	328124	276254	378620	407050
40	5.89	-1	99	Unknown	0.0666667	-1	-1	-1	-1	-1	17_Ev1	63 1978;76 3972;88.05 30550;89 19712;99.05 164681;100.05 39346;101.05 11665;102.05 5945;113.1 8786;114.05 1933;115.05 1864;116.05 3673;129.10001 4281;141.10001 6239;143.10001 27594;144.05 1337;157.14999 7357;158.05 10901;159.05 234;160.10001 5528;162.05 554;247 153;279.04999 894;297.10001 4938	0	0	102532	0	0	0	50788	0	44307	0	0	115793	0	0	56799	60582	164681	0	77543	6755	67	791	13783	321073	0	0	0	0	0	0
41	5.92	-1	88	Unknown	0.0666667	-1	-1	-1	-1	-1	14_Ev1	88.1 81127;89.05 61227;113.05 9200;114.1 500;115.1 1049;129.10001 10695;141.05 5631;157.14999 1627;160.10001 29537;161 6324;206.05 3395;217.10001 226;282 555	36370	17877	64386	17506	11520	40587	46659	31805	54309	14584	25417	24445	27091	81126.9	52119	53744	49000	77563.6	66913	431448	51862	42430	50368	80095	55446	25738	53280	31297	80941.7	50733
42	5.95	-1	207	Unknown	0.983333	-1	-1	-1	-1	-1	10_Ev1	55.05 262270;56.05 45292;59.05 428386;60.05 35359;61.05 21556;66.05 19649;69.1 381619;70.1 225062;71.1 1014754;72.15 153540;73.15 7955404;74.1 754965;75.05 370916;78.05 11032;84.1 392378;85.05 93454;87.05 63287;88.05 36051;88.95 29983;92.1 730;96.05 7609;99.05 15946;101.05 2231;102.05 11148;103 39023;105.05 14888;108.05 324;109.1 25140;113.1 13972;114.05 1696;115.05 36160;116.05 14423;117.05 1343…	7539477	8353231	6198604	7861135	7862907	8365592	8326262	8215047	7276661	8098450	8356777	8345055	8287283	8352759	3914064	8359481	7744131	1156748	7896021	7311113	7404256	8370300	7165400	8316898	822526	7957785	8025288	8353371	7746995	8349015
44	5.96	-1	154	Unknown	0.566667	-1	-1	-1	-1	-1	13_Ev1	50 4029;51 36519;52 25384;53 71984;54.05 20544;55.05 276892;58.05 70788;59 171893;60 12026;61.05 22398;63 10611;65.05 15591;66.05 59250;67.05 100478;68.15 5912;69.1 171971;70.1 202460;71.1 882879;72.15 47116;73.05 1467312;74.05 282618;75.05 220163;76 40321;77.05 33298;78.05 38430;79.05 58305;80.05 2972;81.1 43272;82.1 52054;83.1 166706;84.15 376922;85.05 63058;86.05 12403;87.1 33923;91.1 13035;93…	122994	55064.5	689509	436161	252894	430821	157157	334375	106987	188471	58722.2	29283.8	103916	65519.1	567549	123257	323985	226942	61536.1	59997	573731	442100	524844	291652	239374	84660	161392	358827	212732	227789
47	6.01	-1	111	Unknown	0.316667	-1	-1	-1	-1	-1	6_Ev1	51 12666;52 1900;53 1302;54 2860;55.05 0;56.05 41590;57.05 51059;58.05 0;60 1965;61 5618;62.95 921;65 2064;66 1530;67 2169;68.05 3344;69.1 1;70.05 0;71.1 1;72.05 2298;73.05 0;74.1 2346;75.05 1;76.05 0;79.05 4328;80.05 1;81.1 2823;82.05 0;83.1 5193;84.1 0;85.1 90595;86.1 1;87.05 0;88.05 0;89.1 3986;90 1655;91 1814;94.05 2167;95.1 3288;96.05 6166;97.1 25102;98.1 12432;99.05 0;100.05 3826;101.05 264…	27887	56539.1	79419.7	50575	43996	76475.6	44604	44981	46350	42143	54654	64003.9	71991.5	33981	94736.6	75382	45344	32302	57003	32916	21793.6	72452.9	85020.6	58294	43906	32855	25289	40846	40078	40965
48	6.03	-1	85	Unknown	0.916667	-1	-1	-1	-1	-1	42_Ev1	51 633;52 749;53 1;57.05 15219;58.05 8090;61.95 221;63.95 796;66 0;67.05 1237;68.1 1839;69.05 1;71.05 0;72.05 2576;73.05 1;74.05 0;82.1 619;85.1 153494;86.05 3511;89.05 452;94.05 751;95 918;119.05 1;131.05 0;153.05 5006;154.05 1;166.10001 5222;167.10001 4607;176.2 159;178 1935;188.95 1017;191 1174;192.10001 2057;193 0;206.05 852;208.05 1928;209.05 1920;219.10001 689;320.04999 5045	109152	173239	228716	144945	147141	72876.5	142216	138805	136015	108796	26621.9	150634	122572	157457	187170	204948	118354	123694	0	0	188539	164663	187444	132671	113710	120934	106108	138020	130316	131644
49	6.06	-1	117	Unknown	0.916667	-1	-1	-1	-1	-1	43_Ev1	51 13786;54.05 2232;56.05 9147;59.95 362;61 1803;63 3349;64.05 98;66.05 26261;67.05 10577;68.05 2359;69.1 18284;70.05 12375;77.05 57666;81.1 604;82.1 9794;83.1 31750;84.1 103647;85.1 44732;90 4372;92.05 80;93 1340;94.05 1246;95.1 1074;98.1 0;99.15 0;100.05 17746;101.1 15776;102 11196;103 12913;105.1 48070;106.05 9987;107.05 2292;109.05 449;110.1 178;116.15 34650;117.1 732885;118.1 70187;119.05 27…	308439	560674	528402	398821	481754	535969	404862	358492	582992	458224	578942	524291	534782	456770	633574	1122909	1152175	1569670	589522	278120	790728	635627	906199	982120	523438	484504	585428	410947	520737	485480
50	6.07	-1	84	Unknown	0.933333	-1	-1	-1	-1	-1	1_Ev1	50 7374;53 28746;54.05 8408;55.05 225610;56.05 36247;67.05 45534;68.05 2;69.05 228695;70.1 83280;71.1 339236;72.1 6173;74.05 2456;75 15362;81.05 239;82.05 23151;83.1 147501;84.1 469816;87.9 1842;89 1047;91.05 743;98.1 19223;99.05 0;100.05 5395;101 3741;105.95 9241;107.05 400;109.1 656;113.05 2206;115.05 19021;117.1 95148;118.1 22889;120.1 3479;121.05 1699;125.15 10593;129.10001 1614;131.05 17342;…	469816	656014	922937	636598	36520.6	618064	548359	521340	570883	534076	689290	633994	532316	606599	803667	830526	537967	449912	367560	112392	833805	641792	799083	480130	579742	559189	451946	587467	369248	555478
51	6.12	-1	318	Unknown	0.933333	-1	-1	-1	-1	-1	14_Ev1	51.05 4900;57.1 37262;58.05 41679;59.05 40754;63.05 633;63.9 2665;72.1 25489;73.1 246858;74.05 44019;76.05 365;77.05 161586;78.05 17026;85.1 0;86.1 378890;87.1 11350;88.05 6852;89.05 9203;90.05 10173;93 1407;96.15 2227;97.1 793;98.1 72372;99.1 91928;100.05 43781;103.05 20549;104.05 7766;105.05 132871;106.05 22814;107.05 6264;111.15 74852;112.1 12722;119.05 5412;121.05 4425;123.1 12632;124.15 4444…	3115453	2765966	3738460	3346469	178157	421637	2509789	3597170	628990	265228	427034	3290739	71027.2	352003	3068813	18614.4	2335182	3196538	24627.3	2948703	19344.2	2334570	1578.83	1940629	333324	3790649	3665705	3853889	2919806	3859712
52	6.12	-1	97	Unknown	0.916667	-1	-1	-1	-1	-1	55_Ev1	50 9506;51 48364;52 18962;53.05 47011;54.05 15292;55.05 498163;56.05 13878;57.05 110058;58.05 47094;59 81278;60 21595;61 17158;62.05 6905;63.05 22110;63.85 10552;65.1 13494;66.05 15492;67.05 36464;68.05 18882;69.1 241660;71.05 82179;72.1 29170;75.05 14569;76.05 35711;77.05 273567;78.05 92966;79.05 33996;80.05 3520;81.05 78974;83.05 78132;86.1 142165;87.05 32962;92.05 6018;93 13874;94.15 2788;95.1…	668866	838090	1154789	882153	837516	868225	567321	796588	855218	769220	951163	880905	769792	784633	1011075	1014681	834307	812490	805160	646132	1047687	897157	989119	845948	828729	776413	499844	858758	461917	876327
53	6.13	-1	111	Unknown	0.25	-1	-1	-1	-1	-1	28_Ev1	50 0;52 5029;55.05 3080;57.05 17979;58.05 14076;60.05 2086;63.95 375;68.15 9187;69.05 75628;72.05 21350;75 8565;76.05 1;78.05 0;79.05 20952;80.05 7127;81.1 55;85.1 1;86.1 644;87.05 7704;89.05 0;90 4436;91.1 4252;94.15 659;95.1 9215;96.1 687;98.05 101776;99.1 112864;104.05 0;106.05 7622;107.1 4574;109.05 4272;110.05 11610;111.15 75870;112.1 16326;113.1 915;118.05 1353;120.05 8030;122.05 1912;123.1…	58229	56800.2	107365	72006	66438	82153	61616	64472	62143	62716	76787	64342.8	72257	64462	66605.3	97984.4	67117	63198	64300	38142	88471.9	81557.8	90600	75625	69422	62632	55366	75870.4	62024	66024
54	6.16	-1	86	Unknown	0.716667	-1	-1	-1	-1	-1	16_Ev1	52 2136;57.05 52627;58.05 35408;63.95 0;72.1 1476;77 0;78.05 1217;80.05 1885;86.1 325112;87.1 23834;89.05 26;91 1;92.05 202;93 1626;97.15 5912;98.05 9281;99.1 9017;100.05 13914;104.05 0;105 0;110.05 1599;111.1 30871;112.1 19269;113.2 1590;122.05 1878;123.05 4434;124.1 1854;125.1 2266;126.15 5274;130.10001 2027;137.05 208;138.05 7205;139.2 1373;144.2 2520;146.14999 1325;151.10001 173;153 1;165.05 …	248009	272800	425370	308320	316070	128413	284134	334100	293558	280116	282331	396240	281736	383536	184946	325112	198030	429935	399555	78556	421862	333908	414854	400372	315715	300336	259366	385749	310685	322864
55	6.17	-1	147	Unknown	0.35	-1	-1	-1	-1	-1	35_Ev1	50 4663;51 6292;56.05 1119;57.05 7599;61 3252;63 1236;63.85 2024;66.05 1;68.05 18878;75.05 34172;77 13272;80.05 1710;81 56706;87.05 109189;88.05 502;90 459;91.95 236;93 1057;95.15 252;97.1 1485;98.05 316881;100 129177;101.05 2536;102 92;104 44476;105.05 21000;105.95 3796;108.05 1045;112.1 1385;113.1 2015;117.55 83380;117.55 18960;121 5813;121.95 1428;129.05 4063;130.10001 4067;132.05 7977;133.05 …	45074.5	97693	169472	68153.6	104721	130101	39992	61208	80697	86205.3	74717	132924	57843.9	143329	193524	356194	152045	103038	60137	143059	225954	169564	234629	211394	156751	96361	229515	163744	41511.3	173505
57	6.13	-1	99	Unknown	0.316667	-1	-1	-1	-1	-1	33_Ev1	50 13974;51 41802;52 14602;54.05 7222;55.05 12747;57 4105;58 9145;65 11952;66 6374;69.05 43572;70.05 34672;80.05 10073;81.05 3610;82.05 17031;86.05 23802;87.05 7998;87.95 6579;89.95 53791;91 36436;93 12135;94.15 4368;95.1 10751;96.05 100199;98.05 278452;99.1 245475;103 4332;105.05 50570;109.05 9539;110.15 11284;112.1 12326;113.05 3503;117.55 71228;117.55 75940;119 58103;120.05 23877;123 4767;124 …	320394	318865	315871	83498.1	338686	336273	311763	349910	302078	299392	379477	334361	270861	347687	320451	297868	267834	319860	282183	458327	337023	279133	314774	286884	316517	277023	292474	316624	316243	192300
58	6.27	-1	158	Unknown	0.0333333	-1	-1	-1	-1	-1	3_Ev1	50 2198;52 6350;54.05 2072;61 1888;65 1959;66 214;67.05 1026;68.05 284;79.05 4004;81.05 291;82.1 1440;85.1 18003;94.05 118;97.1 2012;98.05 2513;109.05 405;120.1 1189;127.2 1;147.10001 1696;158.14999 73141;159.14999 11235;160.10001 1945;172.10001 3306	114806	72315	73141	64585	66217	63309	81269	114178	83098	63104	74438	80057	82067	115910	39876	15636	35825	46289	91742	35909	24559	18522	12966	43656	67026	41094	71232	21677	39015	43945
59	6.31	-1	84	Unknown	0.116667	-1	-1	-1	-1	-1	3_Ev1	63.95 447;64.95 801;66 1789;67 6593;69.05 121796;78.05 3967;82.05 2379;83.1 63013;84.1 70382;95 10345;96.05 4111;97.1 693;102.05 6458;109.05 2423;110.15 777;111.15 24186;112.1 14274;125.1 3302;133.05 2021;148.10001 214;149.10001 3096;154.2 14040;168.2 3972;172.14999 87;204.10001 1232;208.05 1;209 4625;296.20001 2993	266254	214822	70381.6	228464	218425	251598	88515	82929	168284	147184	259207	262075	264924	259566	72436.2	51136.5	284983	290082	179478	270503	54623.6	398005	51668.9	329825	331518	29238.9	280737	357383	241018	385405
60	6.32	-1	71	Unknown	0.933333	-1	-1	-1	-1	-1	15_Ev1	50 1855;51 0;53.05 2072;54.05 971;55.05 40690;56.05 6906;57.05 119470;58.05 12157;61 1436;63 1;64 614;65 535;67.05 2952;68.05 0;69.1 7488;70.1 19200;71.1 151752;72.05 5220;73.05 0;74.05 0;75.05 6626;76 1;77 0;78.05 0;79.05 1073;80.05 0;81.05 1;82.1 2056;83.1 13808;84.1 4941;85.1 55412;86.05 3353;87.1 302;89.05 792;90.15 0;91.1 1;95.05 1521;96.1 0;97.1 2888;98.1 2251;99.05 1;100.05 200167;101.05 0…	92957.8	115519	167530	128344	121970	50534.4	113436	97891	116547	111379	137032	124303	103211	107209	151752	143416	117908	111103	94105	83780.2	111316	50678.6	139712	895112	121092	1767682	87116	114830	90068.2	116718
64	6.36	-1	207	Unknown	0.85	-1	-1	-1	-1	-1	53_Ev1	51 15565;52 5112;66 0;66.95 0;69.05 0;74.05 1;81.05 18365;82.05 1;83.05 0;84.05 1;85.05 1;88 1;89.05 11925;90.05 2635;94.05 2390;96.05 12126;105.05 13451;106.05 5847;108.05 4375;110.15 1072;111.05 0;113.05 3650;117.05 0;119.05 0;122.05 8920;126.05 0;127.1 1;129.05 0;133.10001 24562;134.10001 4972;135.05 39349;137.05 25836;138.10001 1896;140.05 5960;147.10001 1;148.05 1;149.10001 18645;150.14999 1…	355427	482650	505135	539574	546548	526404	448820	599169	557860	501033	564423	564099	502847	706580	714142	680888	592626	591232	434222	740940	777736	501818	632402	600046	632168	557721	548127	523256	479892	609952
65	6.4	-1	74	Unknown	0.95	-1	-1	-1	-1	-1	35_Ev1	50 25138;51 127909;53 32313;54 63485;55 55981;56 821125;57 284609;58 473086;59 2434692;60 295530;61 590544;61.95 43522;63 34383;64.05 5420;65.05 89848;66 86930;68 43119;70.05 1092359;71.05 110847;72.05 3268628;73.15 639771;74.05 3104399;75.05 2233801;75.95 341003;77 251359;78 12375;79.15 69337;80.15 21693;81 7051;84.05 67926;85.05 123582;86.05 851480;87.05 171982;88 62845;89.05 31844;90.1 4922;91…	1465190	2717919	3842791	2599657	2098219	3597285	7593841	3698309	7230524	3933621	5209655	5044614	4033028	3539213	2829273	3927473	5740506	6083003	7785565	7979026	4991986	2045667	3220243	4495951	2611644	3765265	4768550	3386792	83501.3	1546838
66	6.47	-1	69	Unknown	0.366667	-1	-1	-1	-1	-1	16_Ev1	51 58847;52 315096;52.95 111105;54.05 30357;55 923356;56.05 234543;57.05 1081693;58 756312;59 1572633;60 206024;61 420284;62 21407;63 17207;65.05 18487;66.05 2477535;66.95 333185;67.95 34989;69.05 319898;70.1 341144;71.1 859037;72.05 735885;73.05 321873;75 3802913;75.95 180027;77 102381;78.05 2968;79.05 3375;80.05 13213;81.05 13411;82.05 3016;83.1 109626;84.1 166204;85.1 498512;86.05 76407;87.05 …	779033	1056564	956746	211018	900209	948369	123999	858026	878637	881629	1052564	990953	866911	949657	1223376	319898	1002547	1018683	831935	733744	1293396	1204680	1373776	1116777	1008660	927387	830726	1020455	879308	1050241
68	6.49	-1	74	Unknown	0.566667	-1	-1	-1	-1	-1	28_Ev1	50.05 12003;51 131463;52 286615;52.9 88006;54.05 26220;55 797518;56.05 190625;57.05 862223;58 752600;59 1602218;60 217223;61 498675;62 36751;63 29494;64 4441;65.05 50046;66.05 2333142;66.95 358154;67.95 30442;69.05 27113;70.05 215462;71.05 631608;72.05 762829;74 8326135;74.95 3446770;76 191947;77 183107;78.05 11720;79.05 9547;80.05 25155;81.05 18153;82.1 14694;83.1 69270;84.1 116922;85.1 358197;8…	5792166	3226540	3866136	2923425	2329418	3593698	7894203	1423501	7997057	3901282	5188666	5052525	4059600	3976919	3521642	8344505	8305613	7416994	7982809	7284869	5048998	8276902	8353492	2697579	8282785	5950221	8330404	8326135	8324393	7775734
69	6.5	-1	119	Unknown	0.416667	-1	-1	-1	-1	-1	23_Ev1	50.05 17313;51 283031;52 1041119;52.9 264313;54 70313;55 2161950;56 457071;57.05 1478987;58 2276320;59 4437138;60 647607;61 1375650;62 86272;63 57347;64.05 6778;65.15 113787;66.05 3686450;67.05 886004;68.05 59391;69.05 307;69.95 451829;70.95 1200077;71.95 2118522;74.9 1682458;75.85 8144570;77 341792;78 18223;79 21037;80.05 74317;81 31036;82.1 6827;83.05 86438;84.1 147302;85.1 631701;86.05 225237;…	871748	596264	121317	138763	141347	185675	604857	648110	570470	240745	346289	304708	584002	754231	420896	6311144	8358471	8350393	3323222	1106818	533551	1242791	4907223	7359993	2205898	1216682	6746527	4954135	8359649	8366103
71	6.59	-1	70	Unknown	0.783333	-1	-1	-1	-1	-1	23_Ev1	51 16066;52 23829;53 19040;54 10518;55.05 127002;56.05 19109;58.05 39300;59 45845;60 12494;61 32710;63.9 318;65.05 6005;66.05 17811;66.95 27442;68.1 9532;69.05 70604;70.05 165716;72.05 64536;73.05 236270;74.05 39440;75 179597;76 25084;77 18094;79.05 9044;80.05 2052;81.05 6742;82.05 8952;83.1 63976;84.1 83577;86.1 22201;87.15 11798;88.05 5500;89 0;91 1095;95.1 2492;96.1 2339;97.1 10859;98.05 8686;…	211973	196380	9067.92	187926	8513.67	181514	1608945	303931	2815045	189021	135354	81899.4	190034	195963	6285	1893.47	816093	699038	1238929	141058	168416	205013	165716	133349	242036	156289	220048	233268	1073787	276134
73	6.57	-1	119	Unknown	0.266667	-1	-1	-1	-1	-1	48_Ev1	50.05 19184;51 523310;52 2114158;52.95 283142;54 53513;55 330811;56 276411;57.05 618559;58 878578;59 3044312;60 652371;61 1674972;62 98622;63 46785;64.15 10186;65.15 391039;66.15 1234448;67.05 534012;68.05 18927;69.05 60071;70 758445;71.05 458349;72.05 1784105;73.95 7812268;76 7405046;76.95 845556;78.05 21568;79.15 48477;80.05 16018;83.1 64374;84.35 13472;85.35 67665;86.35 215457;87.45 916046;88.…	863848	587981	113669	135470	135591	179074	279336	654739	12172.8	244415	340949	295474	572151	746764	391095	6283606	133391	8357566	3402209	1	507537	8360250	8353817	353862	2197139	1207109	37560.8	4943776	219190	8357494
74	6.6	-1	71	Unknown	0.733333	-1	-1	-1	-1	-1	18_Ev1	50.05 10658;51 366616;52 1482923;52.95 186457;54 32790;55 207132;56 178812;57.05 405209;58.05 634893;59.05 2116557;60 467470;61 1186784;62 65496;63 35817;64.05 2683;65.05 185906;66.95 1841600;67.95 14761;70 501866;71.05 271515;72.05 1319618;73.05 171085;74 4069606;75.05 243478;76 332;76.95 3082281;78.15 13635;79.15 28997;80.15 2472;81 5574;83.05 5068;84.05 60273;85.05 190765;86 290115;87.5 633859…	415632	482704	724759	489384	464912	523792	1292250	1310314	257747	389859	524501	510626	471158	396936	691304	652658	2072898	271515	807577	465030	674419	461530	688144	2401381	559866	518129	1318166	557546	1469244	1989106
75	6.6	-1	150	Unknown	0.0166667	-1	-1	-1	-1	-1	19_Ev1	56 0;57.05 0;59 0;71.05 0;76.95 0;80.05 4637;82.1 2583;85.05 195761;93 1255;94.05 324;98.05 0;112.15 22630;127.15 18096;128.05 0;131.05 1;149.95 0;155.10001 393;156.10001 3107;157.05 419;159.05 340;162.10001 2330;163.14999 5385;166.10001 987;171.14999 1229;172.10001 216;173.05 592;178.05 2537;191.05 0;195.10001 1;204.14999 481;233.05 11266;262.10001 706;263.04999 1500	126336	80405	22445	68958	47203	171392	8375946	190647	8366316	81489	57507	90445	74467	119952	34428	342135	8307849	8342306	0.16254	150143	99722	8367350	7894581	8369098	298508	212860	371523	354702	7231821	4627345
76	6.61	-1	85	Unknown	0.2	-1	-1	-1	-1	-1	37_Ev1	50 0;51.05 7446;52 16905;52.95 26490;54 8146;55 163284;56.05 107464;57.05 703882;58.05 44764;59 6859;59.95 3612;61 17132;63 2734;63.95 1632;65 7327;66 56094;67 26743;68.05 18861;69.05 112886;70.1 205436;71.1 30639;72.05 36533;73.05 146326;74.05 14709;75 185860;76 15336;77 11752;78.05 0;80.05 2793;81 3938;82.05 11138;83.1 85721;85.1 300034;86.1 20006;87 10921;88.05 5960;91 3972;95.05 9602;96.1 473…	215519	934629	1313578	886036	844754	908977	59402.6	842652	7879.56	847534	1016785	927862	851461	853538	1305134	1415207	1187441	1134806	664789	517881	1259094	1404613	1575218	1248339	1027412	974009	255684	1061664	858179	1190883
77	6.61	-1	84	Unknown	0.4	-1	-1	-1	-1	-1	9_Ev1	57 31109;65.05 11606;71.05 112572;74 2111003;76.95 1776859;84.05 82574;85.05 169232;86 112761;88.95 50708;90 1398;91.05 6146;99.05 16839;114.05 9657;120.05 3005;127.15 46501;128.05 8612;129.05 4947;149.95 8384412;151.05 68899;153.05 3202;158.05 3842;170.10001 3287;171.10001 344;172 1742;176.05 15046;191 3808655;191.95 125;193.05 41495;194 9168;195 2351;204.14999 3388;262.20001 172;352.20001 3590	103334	363575	175132	334051	333268	381969	275493	138286	82574.5	311459	410232	137177	119402	342913	169376	127278	385500	399498	117625	191464	544688	149441	160099	409523	392003	74540.9	297454	50561.5	95747.8	152765
78	6.63	-1	85	Unknown	0.366667	-1	-1	-1	-1	-1	11_Ev1	51 7332;52 11677;53 24156;54 6115;55.05 167080;56.05 85422;57.05 654863;58.05 46300;59 3826;60 1863;61 10401;61.95 2984;62.95 0;63.95 2358;65.05 6192;66.05 60311;67 20180;68.1 14436;69.1 121660;70.1 199788;71.1 46993;72.05 46900;73.05 63826;74.05 9473;75.05 134834;76 7851;77 1;78.05 3972;79.05 4068;80.05 3046;81.05 9852;82.1 12322;83.1 86068;85.1 339863;86.1 23067;87.05 4914;88.05 5712;91.05 1057…	507726	912918	1264611	841335	243653	280278	718105	754886	788428	16043.5	339863	51434.6	749268	159520	1214926	1319264	1061347	995670	66877.2	144028	399146	1254543	1469404	1114790	320858	301835	680463	883824	700238	996359
79	6.64	-1	97	Unknown	0.533333	-1	-1	-1	-1	-1	20_Ev1	50 9576;51 54983;52.95 23990;54 16571;55 153358;56.05 33209;57.05 0;58 101314;60 10307;61 8780;62 3494;65.05 6118;66.05 105213;66.95 32307;68 2441;69.05 159883;70.05 25463;71.05 0;72.05 66985;73.05 1460410;74.05 152979;75 279689;76 12341;77.05 7138;78.05 1251;79 14576;81 21215;82.05 11678;83.1 80946;84.1 76349;85.1 62721;86.05 33359;88.25 60900;90 9965;91.05 13895;92.05 3509;93 11476;94 10046;95.…	232438	334779	414605	274256	262254	292797	260949	176258	171876	304956	301815	294181	265565	301739	425732	416407	234624	239157	231171	231357	407362	354964	400890	246385	311798	292181	216990	325337	230035	279231
80	6.64	-1	97	Unknown	0.433333	-1	-1	-1	-1	-1	57_Ev1	55.05 4365;57.05 60879;68.05 4598;69.05 155813;71.1 5283;78.05 3181;81.05 4095;83.1 111846;84.1 75330;91.05 2995;95.1 57320;96.05 8893;97.1 31525;104.05 2701;106 2989;109.15 3466;110.15 2078;111.1 7630;112.1 35212;131.05 7011;132 1;137 1881;139.14999 1991;141.05 1839;142 3694;143 444;145.05 4547;147.10001 324360;151.05 1244;154.14999 229;161 286;162.05 2346;163.05 7294;177 2548;205.05 73476;206 1…	207388	291400	444799	323880	310850	336246	283322	81075.6	311937	42385.8	355236	298985	23327.5	262750	410774	6337.46	282244	286823	1885.17	213487	368117	305240	358218	53828.2	273813	263231	219809	2488.59	177769	281095
81	6.62	-1	85	Unknown	0.133333	-1	-1	-1	-1	-1	33_Ev1	50.05 4898;68.05 728;71.1 1372;80.05 8706;83.1 2577;84.1 97492;85.1 293717;86.1 21161;98.1 11107;99.1 21005;111.1 9919;127.15 49350;128.14999 5282;129.05 1;153 1956;154.14999 4120;155.14999 4787;170.14999 5327;207.89999 3899;217.10001 188;266.14999 7065;267.10001 2919	605399	948431	1283675	298102	827880	909676	738521	774879	794838	131.031	337534	905755	812952	819448	1278424	1392263	1140094	1088583	679243	247890	1233803	1345797	1542283	1192904	960957	901956	743284	989397	765887	1088158
82	6.66	-1	221	Unknown	0.95	-1	-1	-1	-1	-1	3_Ev1	50 5902;51 17048;53 2433;54.05 5260;55 187461;56.05 35859;57.05 201604;58 85898;59 245545;60 5426;61 86491;62.95 3758;63.95 4525;66 48424;68.1 16190;69.05 71132;70.1 66718;71.05 50180;72.1 64712;73.05 5785728;74.05 383964;75.05 408830;76.05 20882;79.05 13998;80 37756;81.05 46505;82.05 37551;83.1 91793;84.1 797;85.1 113624;86.05 9881;87.05 116364;88 72737;89 29391;89.95 2724;91.05 1358;94.05 2596;…	4439620	5216197	6952797	5105825	4983155	5141731	5726070	4834769	5602142	4799241	5577076	5042327	4250713	4926715	6029695	5667067	4884267	5009964	4556599	5415235	5709351	5054226	5495657	5355069	4811250	2602303	4274511	4747679	4802743	4640464
84	6.69	-1	135	Unknown	0.0166667	-1	-1	-1	-1	-1	19_Ev1	61 22027;62 1;63.95 7653;65.95 8489;67.85 1301822;73.05 0;75 436;76 137;77.95 0;80.9 7312;82.05 9077;85.55 18118;87.45 1;88.45 232676;91.05 821;92 690;93 0;94.05 987;95 7875;101 0;106 22711;107.05 857;108.05 320;110.05 1828;116.05 42593;119 0;120.05 5509;122 3206;123.05 1131;128.05 0;129.05 2483;135.05 0;136 2255;137.05 1;140.10001 312;141.05 5704;144 24816;144.95 0;146.95 1735;147.89999 0;148.89…	99151	59960	58605	65486	65072	90823	218199	54582	239158	51696	74042	79272	58031	73477	42835	41903	28697	24880	0.25	4440	47129	23778	35628	42615	81785	57350	99493	35642	31487	40932
87	6.8	-1	97	Unknown	0.966667	-1	-1	-1	-1	-1	1_Ev1	51 7416;56.05 14568;61 6623;64.05 81;65.05 2676;67.05 6830;69.1 69113;70.05 48434;75.05 52878;76 5575;78.05 285;82.15 4382;97.1 177243;105 6320;114.05 3048;115.1 2081;117.05 3296;126.15 72654;127.2 10631;131 1654;132.10001 8664;149.2 2993;151.05 2773;152.10001 4418;153.10001 2750;161.10001 4547;318.14999 1	177243	221585	303136	214684	213220	121589	230824	95944.5	219038	210392	246448	214085	205219	201805	265972	266829	207094	207266	190279	172645	262917	227289	334865	250342	223454	194716	191404	214681	197552	231141
88	6.84	-1	75	Unknown	0.483333	-1	-1	-1	-1	-1	55_Ev1	55.05 21032;61 3324;62 431;64 1240;68.1 1584;69.1 36738;70.1 21215;75.05 273640;76 28249;77.05 20844;78.05 1541;80.05 1220;83.1 7923;93.1 1010;96.1 1431;98.05 6715;99.05 5105;100.05 4222;109.05 1909;114.05 210;116.1 18409;117.05 106120;118.05 3614;125.15 30625;129.05 46557;130.10001 3437;132.05 52002;137.05 1127;143.05 7632;145.10001 22924;152.10001 1312;155.05 4257;159.10001 5704;164.95 871;168.…	1016653	598059	81697	671459	666882	849321	725368	1052380	499680	717261	790174	104045	517904	763436	256013	1761960	2571963	3432832	3219965	278959	113644	26703.4	5041489	4650285	792463	523515	1011607	525861	921778	836425
93	6.98	-1	84	Unknown	1	-1	-1	-1	-1	-1	1_Ev1	51 5893;52 4566;53.05 36993;54.05 8388;55.05 207631;56.05 82354;57.05 241673;59 2592;60 1;61 250;63 1509;63.95 226;65.05 10144;66.05 5224;67.05 44094;68.05 16969;69.1 438789;70.1 126989;71.1 104448;74.05 2987;75.05 6649;77 1;78.1 1391;79.05 11753;80.05 1976;81.05 18880;82.1 39749;83.1 127601;84.1 526051;85.1 429091;86.1 23263;91.1 1316;93.05 302;94.1 1130;95.05 7053;96.15 4468;99.05 712;103 1278;…	526051	661434	22915.1	628972	523351	606384	621841	540803	601833	530803	686867	636303	579065	597816	790274	763935	565784	580632	637461	562695	760511	697985	782864	612893	635652	574210	487948	151293	543088	580551
94	7.05	-1	69	Unknown	1	-1	-1	-1	-1	-1	1_Ev1	50 1170;51.05 3227;52 770;53.05 38768;54.05 6222;55.05 300875;56.05 20026;57.1 23206;63.05 250;64 542;65.05 11765;67.05 47677;68.1 8628;69.1 592596;70.1 27288;71.1 10040;76 188;77 6116;78.1 1589;79.05 22076;80.05 1430;81.05 38688;82.15 4332;83.1 388463;84.15 31735;89 474;90.05 482;91.05 5033;93.05 1870;95.05 9139;96.1 18374;97.1 352326;98.15 29067;102.1 146;103.1 2354;104.05 3739;109.1 11943;110.…	592596	359101	733880	698040	728063	729813	658772	719751	715228	677282	804787	743903	626792	747813	865783	823071	698890	669052	669114	260024	897183	744795	867914	726445	747747	676679	607324	677394	656779	571664
95	7.09	-1	71	Unknown	1	-1	-1	-1	-1	-1	1_Ev1	50 498;53 4104;54.05 2235;55.05 26155;56.05 25621;57.05 80141;58.05 1;62.95 595;65.05 1895;66 2128;68.1 8571;69.1 58963;70.1 106642;71.1 105232;80.1 687;82.1 7300;83.1 33071;84.1 52307;85.1 1862;87.05 35;91.1 1741;93 1000;98.1 12452;99.05 6086;111.15 21680;112.15 16580;113.15 606;114.1 1774;129.14999 3022;131.05 536;147.14999 0;148.10001 1;149.10001 507;151.05 2938;153.05 1960	105232	61578.8	173634	71288.4	136251	111603	157020	123298	142928	135738	170263	157843	85553.5	136976	181076	21965.3	129806	145874	102487	33192	177549	172992	182538	154758	135844	129075	117369	141241	115168	6754.88
96	7.11	-1	117	Unknown	0.533333	-1	-1	-1	-1	-1	6_Ev1	50 4013;52 4042;53 2716;54.05 10590;59.05 58690;60 5268;61 25131;65.05 4819;67.05 13670;68.1 15886;70.1 19663;73.05 780522;74.05 72775;75.05 135975;76.05 3286;77.05 0;80.1 0;82.15 8334;87 6848;88.05 2329;89.05 135442;90.05 12269;91.05 15305;92 966;93.05 1416;96.15 0;97.1 1;98.1 13248;99.05 12366;100 14521;101.05 30910;102.05 4968;103.05 13354;104.1 2308;105.1 1442;111.15 1471;112.1 33191;113 1234…	87314.5	76876.5	2570	666335	688188	795803	118059	117703	129408	339217	411848	432204	31977	43975	18513	244514	411890	607463	171930	3382	12315	202601	138435	321882	30210	31969	44911	224079	442924	325679
97	7.14	-1	58	Unknown	0.783333	-1	-1	-1	-1	-1	1_Ev1	53.05 0;54.05 332;56.1 0;58.05 281672;60 4125;61 3403;65.05 1;67.05 5952;72.05 59877;76.05 5398;77 636;81.05 1237;85.05 0;86.05 6805;87.05 1796;88.15 1906;95.1 662;96.1 816;97.1 20943;98.1 28652;99.05 703;100.05 13012;114.1 15376;129.14999 36645;130.05 3387;148.10001 1248;149.10001 3043;217.05 1081;218 1526;219 4746	281672	347694	479026	318245	333281	327564	359222	346977	130760	344576	370898	350541	306581	362767	377523	420396	330264	338247	439032	429624	469290	352478	445492	325005	345705	331929	315696	352315	330061	330656
98	7.15	-1	147	Unknown	0.85	-1	-1	-1	-1	-1	58_Ev1	50 5043;51 6294;52 2363;53 2740;54.05 1672;55.05 0;56.05 1;57.05 2546;58.05 2550;59 5162;60 1;61 13257;62.05 1422;63.05 0;64 176;65.05 627;66.95 8230;68.05 0;70.05 1;71.05 1045;73.05 193384;74.05 19860;75 29142;76.05 7798;77 12175;78.05 3907;79.05 3076;80.05 0;81.05 3123;82.1 1568;83.1 1;84.1 1;85.05 331777;86.05 11836;87.05 1367;88.05 2043;89.05 14216;90 1885;91.05 1189;93.05 2167;95 2554;96.05 …	496377	416083	99778	322812	301537	495030	662233	703050	711511	363499	416218	337937	309997	436466	204360	193798	313708	424923	619528	157132	154611	196099	151206	499736	370678	304353	506105	268082	474208	424398
99	7.22	-1	72	Unknown	0.883333	-1	-1	-1	-1	-1	33_Ev1	56 16324;58 35245;59 833;61 2706;72.1 239886;73.05 486;74.05 30105;75.05 15977;76.05 2664;86.1 13999;87.05 972;88.05 3559;100.05 220979;101.05 11200;102.05 5409;104.05 584;105.1 2791;114.05 17473;115.05 807;128.05 3020;129.10001 47801;130.10001 6778;134.10001 4854;146.10001 4926;147.10001 10598;148.10001 4752;149.10001 652;157 970;158.10001 62;176 886;191.10001 4186;192.05 3983;197 1223;207 2183;…	1190321	566455	187675	660857	692226	579974	322493	805547	245622	805930	724306	818215	615285	800703	273268	252553	228754	204503	302937	201901	252561	718658	319284	723879	1561048	903598	1074445	345734	488450	389073
101	7.26	-1	73	Unknown	0.95	-1	-1	-1	-1	-1	25_Ev1	51 15590;52 8878;53 0;54.05 3694;55.05 1;56.05 6252;57.05 1;58.05 18265;59 39151;60 3438;61 5706;62.05 1541;63 4037;65.05 20063;66.05 7328;67.05 886;68.05 1816;69.05 0;70.05 0;71.1 9499;73.05 780109;74.05 71376;75.05 23129;76 7331;77.05 65131;78.05 6363;79.05 8268;81 5248;83.05 0;84.1 2772;85.05 1;86.05 3677;87 5164;88.05 385;89.05 40585;90.1 5502;92.05 1621;93 2305;95.05 2903;97.1 14102;98.05 14…	619334	970687	1135190	853709	914372	806114	813908	650891	756132	805261	1061823	966802	879294	737605	1061283	1062388	741882	691895	871241	453243	1162046	38840.6	1114338	843859	780109	835453	533954	924344	514514	843870
102	7.27	-1	91	Unknown	0.683333	-1	-1	-1	-1	-1	60_Ev1	50.05 11545;51 20599;52 587;54.05 301;61 7677;62.05 11668;63 25601;63.95 5080;65.05 58218;75.05 27801;76.05 11599;79.05 8032;80.1 2534;87.95 225;89.05 31018;90.1 9524;91.05 197616;92.05 19289;93.05 1352;96.1 8104;98.1 5892;99.05 4741;100.05 35947;112.1 11599;113.05 914;114.05 1747;115.05 2397;117.1 5293;119.1 185979;120.05 160234;121.05 18352;129.10001 38463;131.10001 6581;132.10001 982;133.10001…	55245	225289	422242	190202	184740	149259	195523	162751	177774	172847	202911	188514	199189	163038	299588	309567	147760	152134	141712	15228	170791	220910	322257	165639	160212	184816	93462.2	267983	11003	146336
103	7.31	-1	97	Unknown	0.883333	-1	-1	-1	-1	-1	1_Ev1	50 3494;51 2024;52.05 6151;53.05 8563;55.05 30047;56.05 11256;57.05 40720;59 2089;63 4209;63.9 861;65.05 11491;67.05 9474;68.05 1835;69.1 100091;70.1 14536;77.05 2905;78.05 2947;79.05 8115;80.05 2369;81.1 8430;83.1 79616;85.1 20578;86.1 11200;87.1 6766;89.05 1854;91.05 12162;92.05 2142;93 4321;94.1 1984;95.1 4451;96.1 12416;97.1 147771;98.1 11426;100.05 4600;102.05 1320;105.1 935;109.1 4280;112.1…	147771	177579	223887	187136	117384	124063	181052	167065	174618	164303	192681	191874	168614	185439	1962.84	190348	176717	176698	201872	194141	228116	195619	200368	183753	181953	122809	156524	182170	116845	176295
104	7.34	-1	85	Unknown	1	-1	-1	-1	-1	-1	1_Ev1	50 3749;51 13683;52 4402;53 83974;54.05 21972;55.05 383185;56.05 250469;57.05 492867;58.05 19586;64 329;65.05 16379;66.1 5268;67.05 107744;68.15 16578;69.1 527259;70.1 28096;71.1 17918;74.1 1;77.05 18225;78.05 1720;79.05 27536;80.1 3981;81.05 44037;82.1 137334;83.1 133886;84.1 759376;85.15 2290757;86.1 140642;87.05 2760;91.1 15007;93.05 1021;94.1 370;95.1 14334;97.1 4787;98.1 5711;99.05 1407;100.…	2290757	3198517	4298086	2991270	2990705	3022640	231788	2601061	2973400	2809857	3294740	3155965	2788766	3009122	204944	3700582	2762079	2720460	3169103	202907	203270	186299	166662	2971501	2921026	2844680	2549928	3043816	2657787	2970145
105	7.29	-1	74	Unknown	0.0333333	-1	-1	-1	-1	-1	45_Ev1	51 10106;54.05 4387;56.05 33636;58.05 91333;59 32264;61 13172;63 8324;63.95 764;65.05 2517;66.05 915;67.05 16293;68.15 8741;69.1 637678;70.1 14995;72.1 6865;73.1 164551;74.05 32022;76.05 29762;77.05 22981;78.05 3109;80.1 3508;81.1 462;82.1 718;84.1 108922;86.1 22506;87.1 10804;89.05 110264;90.05 11844;95.1 1944;98.05 17085;99.15 1228;100.1 448630;101.1 36171;102.05 2891;104.05 2425;105.05 3172;10…	42614	70727	112813	17831	24504	0	16698	37135	71261.1	17157	44120	30086	58001	59713	103611	103586	0	0	52772	22594	104427	79338	100797	0	72225	70648	27686	72157	0	11469
106	7.4	-1	71	Unknown	0.9	-1	-1	-1	-1	-1	51_Ev1	51 1888;52 5704;54 5527;55.05 67989;56.05 2256;57.05 131030;58.05 16192;59 25173;61 441;62 390;65.05 2707;66 8871;67 3268;68.05 4082;69.05 87443;70.05 26115;71.1 180887;72.05 24845;73.05 62740;74.05 18308;76.05 4855;77 5745;78.05 3732;80.1 1873;81.05 7980;83.1 15262;86.1 20598;87 4617;88.05 2288;89.05 132071;90.05 8599;91.05 4848;95.05 2602;96.1 3280;97.1 5236;98.1 12881;99.05 7536;100 24034;101 …	147582	208660	245027	196706	198767	141829	192638	177924	190465	115031	353467	203656	153610	183997	237065	232224	193792	174090	199330	201927	243862	192339	239127	200143	197401	181526	155879	188600	144106	204190
107	7.41	-1	85	Unknown	0.966667	-1	-1	-1	-1	-1	1_Ev1	50.05 605;51 3111;53.05 16248;54.05 3742;55.05 53465;56.05 12677;57.1 76987;58.05 5884;59 2657;60.05 2221;62.95 214;65 4397;66.05 546;67.05 12989;68.1 3887;69.05 88808;70.05 9862;78 1092;79.05 6159;80.1 1535;81.1 4152;82.15 21974;83.1 18117;84.1 176717;85.1 218022;86.1 15088;88.05 914;89.05 9867;91.05 2858;93.05 4416;95.1 2502;96.1 454;97.1 0;99.05 1046;109.1 3158;111.15 6339;112.1 0;113.1 1913;1…	218022	315768	38648.5	338395	313960	128421	254272	236361	287389	255153	340148	337811	301912	291619	455820	483047	276424	263898	356074	291702	458909	398430	444325	155078	293365	556052	221412	345454	206058	313069
109	7.41	-1	57	Unknown	0.116667	-1	-1	-1	-1	-1	50_Ev1	50 4273;52.05 0;53 7042;54 4007;55.05 79306;57.05 37912;58.05 10803;59 31178;60.05 4604;63 2277;65.05 5410;68.05 6631;69.05 17902;70.1 34510;72.05 1;73.05 34406;74.05 0;75 11501;76 4850;77 2427;80.05 1545;81.1 2732;83.1 22003;86.05 5043;87.05 737;88.05 2390;89.05 73890;90.05 8391;91.05 7602;94.05 1356;95.05 8557;96.1 7382;97.1 6786;98.15 681;99.05 10158;100.05 10780;101.05 2149;102.05 4376;103.05…	0	258650	363910	179972	207349	171811	205573	143629	210630	168603	232663	136178	84684	22612.7	1	7717	29790	0	80151	0	101044	0	6217	9788	0	1	0	0	0	0
110	7.45	-1	151	Unknown	0.183333	-1	-1	-1	-1	-1	6_Ev1	50 992;52 2621;63.05 74;66.05 19306;68.1 4730;74.05 0;75.05 9438;76.05 5692;77.05 50996;78.05 1079;79.05 13490;100.05 29372;104.1 2751;117.1 29579;120.1 5543;124.05 1014;131.05 158;135.10001 1063;137.10001 5117;139.14999 1097;143.10001 4039;148.10001 1;150.14999 864;151.10001 93425;152.05 28875;153.2 8546;155.05 61;159.05 11437;160.05 4499;170.05 7792;171.05 6790;204.10001 0;244.05 83904;245.05 1…	10260	42881	62278	55106	53329	93425.2	72717.6	52065	79668.4	58916	68431	91997.5	112829	104335	152373	133054	79742.1	73247	108264	17379	237762	101380	111946	100602	55899	65969	53398	60318	22323	61510
111	7.49	-1	159	Unknown	0.05	-1	-1	-1	-1	-1	18_Ev1	66.05 13676;75.05 57513;76.05 602;84.1 14662;96.05 2206;97.1 35784;100.05 2809;101.05 17336;116.15 1;117.05 0;118.1 1;139.25 2853;145.14999 12156;157.05 1235;159.05 81473;160.05 6096;161.14999 2388;168.2 896;172.10001 577;189.14999 2571;203.14999 3416;204.10001 3670	22588	18124	1991	33550	33717	61943	31439	33627	38672	35231	38814	49841	15856	21370	7988	9126	55971	81472.6	50399	3725	7827	20470	12532	71584.9	20491	16943	38223	34270	70855.2	67182
112	7.51	-1	144	Unknown	0.816667	-1	-1	-1	-1	-1	28_Ev1	59 36647;60.05 3240;61 18648;72.1 20155;73.05 182362;74.05 38305;75.05 97918;76 6018;78.05 4925;98.15 27062;99.05 17008;101.05 143838;102.05 29599;103 74049;104.05 7875;105.1 259;116.1 93708;118.05 4402;119.05 10315;126.15 10150;127.15 33284;129.2 1437;130.10001 8053;132.05 610;133.05 5403;134.05 484;139.14999 323;144.14999 57665;145.14999 8840;146.14999 24654;147.10001 152406;148.10001 19590;149…	146182	190129	80696.6	294288	12783	241990	217644	250595	418101	343185	285995	379123	298921	217515	105917	110896	562410	430974	790131	21503.5	102496	177944	103303	563363	82684.8	314957	303584	57664.8	191130	361568
113	7.51	-1	73	Unknown	0.333333	-1	-1	-1	-1	-1	5_Ev1	52 33984;59 108205;61 24371;66.05 13150;72.1 20485;73.05 342584;74.05 40603;75.05 131462;76.05 5998;94.6 3389;98.05 19828;99.05 5185;101.05 139912;102.05 24111;103.05 87481;104 1800;105.05 4910;114.05 4316;115.05 10247;116.1 94589;117.1 26709;118.05 8393;119.05 14212;126.15 10218;127.15 9230;128.14999 2900;129.05 2037;130.05 4494;131.05 16295;133.05 21018;134.10001 298;139.2 1292;144.14999 61609;…	488983	529294	523009	2943323	342584	942601	892444	1250620	2859233	1150082	2292539	2483016	929503	5427123	5059227	1195152	3032528	3162424	526552	4096837	285253	1113014	982858	1657278	4432748	3528402	5470484	1277994	2062553	2044609
114	7.52	-1	147	Unknown	0.866667	-1	-1	-1	-1	-1	19_Ev1	50 16204;51 30514;52 136188;52.95 1;54 5103;55.05 0;58.05 114585;59 447257;60 23914;61 22501;62.05 3133;63 2015;63.95 1094;65.05 7582;66.05 680767;66.95 72454;67.95 1;69.05 1;70.05 68584;72.05 128444;73.05 1472514;74.05 52165;76.05 3266;77.05 4561;78.1 954;79.1 1287;80.05 1;81.05 1;82.1 0;84.1 1;85.1 0;86.05 119164;87 58693;88.05 26265;91.05 4485;92.05 54;93 4365;94.6 160204;95.55 41577;97.1 1;98…	1365157	652465	129944	269584	1763734	6348191	7439617	3191760	7365162	2953485	2176114	3438774	1201518	1116675	177395	115862	7337649	7557546	7989739	14461	418084	302289	119818	7326825	1228663	1043472	3536604	710172	3192958	5458856
116	7.59	-1	73	Unknown	0.75	-1	-1	-1	-1	-1	19_Ev1	51 58775;52.05 30149;53.05 32047;54.05 12455;55.05 78320;56.05 170956;58.05 110382;59.05 196210;60 18060;61.05 18494;62.05 3551;63.05 5982;63.95 5555;65.05 25482;66.1 25830;67.05 243538;70.1 210240;72.05 28681;73.1 692672;74.05 74308;75.05 110833;76.05 5231;78.05 1618;79.05 11876;80.05 5620;82.1 4810;84.1 126519;86.1 513510;87.05 39299;88.05 29339;90.05 19130;91.05 19017;92.15 3461;93.1 665;94.15…	344371	362275	501392	611307	644996	599703	419778	539400	589642	351177	347220	657952	546495	181196	5064225	1175014	768325	3171560	692672	4462774	6493603	571989	399349	611311	1061583	673611	735110	1286483	531058	2060256
119	7.61	-1	75	Unknown	0.1	-1	-1	-1	-1	-1	3_Ev1	60.05 5047;61 5084;72.05 1515;75 93121;88.05 8035;89.05 5318;99.1 10926;101.05 4386;103.05 52077;104 5082;113.1 5845;114.1 7368;115.05 671;116.05 1198;117.05 1940;118.05 7559;119.05 15701;120.1 2562;127.15 11460;129.14999 18319;130.10001 8264;148.05 7565;151.05 527;160.10001 428;170.14999 178;174.10001 61;175.10001 12528;176.10001 7206;187.10001 38313;188.05 1841;189.05 351;193.05 1253;202.10001 …	743876	646923	93121	286256	315807	342640	938963	158555	1036988	335143	283720	158273	309939	445483	378232	83507	547627	461722	52930.5	320906	471945	125863	82895	545791	349251	279563	449096	207677	276625	380215
121	7.61	-1	174	Unknown	0.233333	-1	-1	-1	-1	-1	9_Ev1	51 12621;52.05 33300;54.05 4844;58.05 29825;59.05 0;60.05 8095;61 4110;62.05 2385;63.05 15;63.95 919;65.05 6272;66.05 24375;67.05 28310;68.1 4722;72.05 0;74.05 0;75.05 38485;76.05 1815;77.05 9332;78.05 5329;81.1 4810;84.1 79161;85.1 5531;86.1 153171;87.1 16134;88 470;92.1 3233;94.15 13819;97.15 4014;98.1 1;100 19200;101.05 0;102.05 1;103.05 36069;104.1 6714;105.05 13565;107.1 1583;109.1 6988;110.…	37119	148532	530648	148770	158119	268278	94923	117875	91192.7	121120	182489	153296	163613	194726	174577	152605	90703	166977	30939	8241	285572	227131	158696	113115	176824	166569	44293	275989	6761	141844
122	7.68	-1	73	Unknown	0.966667	-1	-1	-1	-1	-1	8_Ev1	50 3533;51 9445;52 27217;53.05 24048;54.05 140253;56 44452;58.05 690329;59.05 1401098;60.05 148745;61.05 117601;62 7206;63.05 4684;64 3291;67.05 5212;68.05 515881;69.1 193916;70.05 138047;72.1 282706;73.15 8144738;74.1 1266689;75.05 1016072;76.05 62571;77.05 30118;78.05 4083;83.1 18897;84.05 125634;86.05 41982;87.05 6388;88.15 37062;89.05 4421865;90.05 369508;91.05 166976;92.15 6149;93.2 4328;96.…	7615071	7535693	326213	3480644	3863500	3850021	7491192	8144738	8104021	2140065	2520612	2772203	4198221	5646074	4989844	1098207	1143074	1233154	6647294	1796381	6414467	990776	885380	1543013	4499690	3544575	5288983	1024272	1881175	1477217
123	7.71	-1	71	Unknown	0.566667	-1	-1	-1	-1	-1	1_Ev1	50 2668;51 5770;53.05 899;56.05 5039;57.1 41889;63 1509;65 3668;69.1 7986;71.1 246581;77.05 16440;78.1 11741;79.05 1412;82.15 2022;84.1 52630;108.1 6002;112.15 4484;113.15 639;125.2 4635;126.2 936;128.2 228;135.05 1828;139.14999 4918;168.14999 1494;170.25 1569	246581	908520	229450	855409	809106	332070	17824.7	771233	10218.8	132241	381792	267104	57079.2	312352	402497	400752	848140	347734	77649.2	689131	992754	361632	976533	269203	345340	737408	277626	765083	40226.2	5458.62
124	7.81	-1	86	Unknown	0.683333	-1	-1	-1	-1	-1	56_Ev1	50 2744;53.05 143052;58.05 25837;59.05 6902;60.95 3617;63 5466;63.95 2310;66.05 2717;68.1 53677;72.1 7239;74.05 7637;75.05 8123;76 8098;77.05 38661;78 6475;80.1 5563;81.05 25319;84.1 3652;86.1 88828;87 7663;88.05 2097;89.05 3009;90.1 0;91.05 18093;93.05 7570;96.15 13762;97.1 18917;99.05 3193;100.05 4900;101 3023;102.05 2446;103 4410;104.05 2941;105.1 1087;107.15 4883;112.1 47360;116.05 1882;117.1…	69665.5	190687	91271.8	199612	176600	488024	205210	416652	108431	109177	198316	380608	101887	98424.8	192563	197144	193106	175498	299646	78734.5	139351	1544.12	130966	190174	195681	187912	114265	142118	188612	134653
125	7.8	-1	86	Unknown	0.05	-1	-1	-1	-1	-1	6_Ev1	50.05 2800;51 9717;54.05 33799;56.05 48491;57.05 133786;58.05 39356;59 8674;60 16354;61 3147;67.05 35685;68.1 45984;69.1 25774;72.1 0;73.05 13344;74.05 6425;75.05 10656;76.05 0;77.05 9344;78.1 519;80.1 6044;82.1 86386;83.1 222330;84.1 541340;85.15 130524;86.1 180138;87.05 8195;88.05 1405;89.05 781;90.05 1;91.05 23334;94.05 5952;96.1 21346;99.1 6666;100.05 1;102.05 1665;103.05 4428;104.1 2159;105.…	106900	558359	815183	491096	519011	180138	576484	448278	525220	477504	551918	450225	366508	361035	332298	302726	299400	305988	499599	0	408758	330949	347608	325278	238633	275998	200281	215738	237654	201602
126	7.82	-1	85	Unknown	0.983333	-1	-1	-1	-1	-1	1_Ev1	53 82034;54.05 36234;55.05 276866;56.05 98;57.05 313571;60 6622;63 5085;65.05 37093;66.05 752;67.05 102347;69.1 605261;77.05 10619;78.05 1962;79.05 39259;80.1 5653;82.1 143328;83.1 304427;84.1 418139;85.1 1406025;92.15 2175;93.1 3687;94.1 2097;95.1 11221;97.1 19891;104.05 1672;107.1 2339;109.1 17969;110.15 46570;111.1 298752;112.15 32265;147.10001 7278;148.2 841;149.10001 1884;168.25 30468;206 67…	1406025	2730734	3700370	2662384	2640666	2643551	846625	2436368	2612781	2508670	2925950	2762208	2313696	2641909	3161423	3109536	2570443	2371503	2882300	385046	289905	2860817	3164852	2574888	2649864	2516972	2255425	2219812	2380373	2605410
127	7.83	-1	81	Unknown	0.35	-1	-1	-1	-1	-1	1_Ev1	50 5875;51 12248;52.05 16900;55.05 216499;56.05 68611;57.05 160355;58.05 4367;59.05 2571;61 1340;64.05 1381;65.1 2164;66.05 14543;67.1 14533;68.1 12482;69.1 115307;70.1 88889;71.1 161371;72.1 7622;73.1 19754;74.05 4248;75.05 22746;77 31585;79.05 38226;81.1 72175;82.1 14729;83.1 111300;84.1 35201;85.15 30328;86.15 3045;91.1 4066;93.1 2868;94.1 3688;95.1 46594;97.1 483;98.1 34782;99.05 2899;101.1 1…	72174.8	691760	1520060	542252	499894	617320	472943	324088	9493.98	501770	620604	70703.5	67132.4	678332	884907	1232553	51404.3	79414.5	77656.2	9518.16	1062580	963360	1317522	619145	38358.5	695410	234749	1072069	68128.9	570514
128	7.84	-1	70	Unknown	0.483333	-1	-1	-1	-1	-1	19_Ev1	50 5040;51 27260;53.05 7384;54.05 21487;56.05 207836;57.05 624172;58.05 35974;59 5639;60 5099;61 0;63.05 3625;65.05 8106;68.1 56484;70.1 236853;71.1 253846;72.05 4851;73.05 5204;74.05 4614;75.05 19991;76.05 1;77.05 46082;78.05 7606;79.05 40722;85.1 148009;86.15 15701;89.05 595637;90.1 1002;91.05 21030;92.05 208;93.1 16900;99.05 21640;100 8421;101.05 1312;102.1 3567;103.05 7350;104.1 2157;105.1 51…	125584	148662	387370	126204	123673	139376	107445	193174	105644	195407	158379	155129	213082	173717	204470	343703	112455	100786	236853	243230	284796	249728	277065	228634	208268	181265	206096	226224	130930	152914
130	7.94	-1	74	Unknown	0.483333	-1	-1	-1	-1	-1	46_Ev1	50 19305;51 17604;52 21605;53 34567;54 16518;55 97093;56 67063;57 256816;58 244147;59 1016394;60 224183;61 187654;62 37715;63 233590;64 21163;65 32751;66.05 73157;67 30891;68.15 13212;69.05 259886;70.05 44459;72.1 658146;73.15 19859;74.05 1987084;75 1858193;76.05 179139;77.05 2130665;78.05 260775;79 160979;80.05 15389;81.05 392348;82.05 40999;83.1 44921;84.1 128835;85.1 87804;86.05 33964;87.05 62…	14742.7	8298704	198.597	6240291	5247948	8041632	4142243	1657052	5420791	5293886	8282800	8221983	8352056	8354782	8352388	8359891	2825123	2607640	1611518	8425.5	8303898	8360446	8361929	8322751	8349735	8353148	1315263	61.6225	2402.64	7676227
134	8.04	-1	116	Unknown	0.466667	-1	-1	-1	-1	-1	51_Ev1	50 25857;51 21399;52 25968;53 44156;54 18295;55 199896;56 121282;57.05 209405;58 299903;59 947198;60 298186;61 182751;61.95 32015;63 221656;64 22620;65 35409;66 73613;67 44668;68.05 16215;69.05 318902;70 73475;71.05 2606;72.05 667765;73.15 100680;74.05 4652922;75 1684806;76.05 228258;77.05 2118100;78 252269;79 148846;80 20464;81 405235;82.05 43929;83.05 66057;84.1 186325;85.1 395786;86.05 96376;8…	159490	8294466	8382574	7909697	7582078	91871.8	354841	153771	330270	120131	8232859	117114	89129.9	8347289	8384664	8384685	12244.8	8773.44	512614	33597	8379305	8377525	8380189	242058	8339731	87344.6	249169	8376482	240825	142860
135	8.09	-1	86	Unknown	0.7	-1	-1	-1	-1	-1	20_Ev1	51 1296;54 3266;55.05 4625;56 15824;58.05 201922;59.05 8881;62.95 566;63.95 256;65 4250;66 670;68.05 904;70.1 12364;71.1 3029;72.1 53004;74.05 3172;76 442;78 4866;79.05 11696;80.05 1675;81.1 2444;84.1 30138;86.1 178202;87.1 39658;88 657;89.05 1608;91.1 2146;92.05 1147;93 1283;94 5550;95 4335;96.1 1481;98.1 13297;100.1 15062;101.1 2823;103.1 1414;105.1 830;108.1 919;109.15 1304;112.1 17599;113.05 …	51358	147386	166089	114361	128089	181430	143629	173516	91436.3	137108	140345	142293	154511	81255.3	152834	216937	147667	163446	37753	178202	178816	162197	219084	147832	117151	152127	154191	165605	190827	162548
136	8.07	-1	97	Unknown	0.983333	-1	-1	-1	-1	-1	54_Ev1	50 1092;51.05 246;53 12614;54 4338;55.05 224518;56 15629;58.05 246468;65.05 2778;66.95 2198;68.05 2209;69.05 2343;70 19763;72.05 57886;79.05 5055;79.8 1726;80.75 17246;84.05 25481;86.05 235604;87 48350;93.05 685;95.05 2806;96.1 62933;97.1 496015;98.1 78111;99.05 4775;100.05 11909;109.1 1163;112.15 14064;114.1 66647;115.05 5799;119.1 8378;126.15 1296;127.1 7667;128.10001 15907;129.10001 27545;134.…	696989	900470	1218858	854419	882006	867411	880507	868189	853034	820922	920671	936973	861769	824953	1076649	1043688	840139	804508	943572	1270383	1121408	962483	1039182	892738	890474	878565	823820	878874	836584	868924
137	8.15	-1	131	Unknown	0.45	-1	-1	-1	-1	-1	57_Ev1	50 1341;51 4532;52 1856;53 1315;54 2645;55.05 5589;57.05 5955;58 4394;59 15311;61 545;62.9 527;65.05 246;66.05 26626;67 3164;68.1 929;69.05 6795;71.05 2577;72.05 2941;73.05 192030;74.05 8820;75.05 16502;76.05 3527;77.05 3271;78.05 2275;79 4753;81 14880;82.05 1736;89.1 504;90 140;91 5376;93 2330;95 1779;96.1 1582;97.1 1606;99 5021;102.1 221;104.05 836;105.1 246;109.1 1182;111.1 516;115 10445;119.0…	292848	473945	299038	749816	855049	605140	411882	601471	120835	672452	752848	587381	192845	274980	181700	94248.2	722443	949079	428124	392811	364259	84956.8	348097	164099	613515	120817	830288	116968	185589	162579
138	8.14	-1	245	Unknown	0.783333	-1	-1	-1	-1	-1	21_Ev1	52 6552;56.05 8400;58.05 14032;59 54254;63 2067;68.05 2215;70 5375;71.1 13437;76.05 1917;78.05 7079;79.05 1544;80.05 1;81.1 3605;93.05 5129;93.95 4076;95.05 6306;96.1 1356;98.1 0;99.05 11556;101.05 1714;103.05 5754;107.15 11292;109.1 6873;113.05 1759;114.1 7454;115.05 61676;115.9 23425;127.1 4472;130.05 13040;135.10001 3912;137.14999 19002;141.05 1857;143 4746;155.10001 3375;157.05 17030;158 4911…	30614	86921.5	5955	70256.5	65301	48609	58860	72989.5	81577.2	74308.3	112632	87479.6	137849	138023	145867	104078	102155	17100.3	64470	125348	471980	84774	93378.6	124032	143457	121409	80615.9	107417	31812	119155
140	8.14	-1	131	Unknown	0.0833333	-1	-1	-1	-1	-1	47_Ev1	50 759;51 2759;52.05 2153;63 1516;65 511;66 5398;77 3202;78.05 2972;81 421;89.05 4907;91.05 6293;93 373;115.1 548;119.1 34134;120.1 4374;130.10001 3415;131.10001 109918;132.05 8371;133.05 12848;134.10001 17055;135.05 124;147.10001 73494;148.10001 10518;149.05 5933;157.10001 452;182.05 492;190.05 487;204.05 4768;205.10001 9613;206.05 3529;207 13;232.95 5092	555327	301364	239088	319564	439951	320327	49830	190155	79476	252850	222348	271058	446538	536739	323128	392490	6941.95	666183	0	386892	318865	478946	295439	492280	511435	542838	664433	613002	676068	536168
141	8.21	-1	85	Unknown	0.55	-1	-1	-1	-1	-1	2_Ev1	53 3178;55.05 120404;57.1 122173;63 3556;67.05 33294;69.1 178227;77.05 1418;78.05 1728;79.05 11656;80.05 2920;82.1 2005;83.1 69773;84.1 242221;85.1 468386;90.1 3786;91.05 669;95.1 12280;97.15 18618;102.1 5557;111.1 28311;119.1 0;120.05 1536;125.15 7306;131.10001 7272;132 3087;134.05 1992;155.10001 3521;168.14999 6674;174 5299;182 3974;207 2351;218.05 40481	375595	468386	548596	435574	453358	444658	457643	396862	306289	4618.36	442736	238326	406509	194117	404493	522255	409454	413339	503188	571020	4330.95	462845	528709	399949	458271	448463	417064	440763	417223	458498
142	8.21	-1	85	Unknown	0.533333	-1	-1	-1	-1	-1	18_Ev1	50 5544;51 2637;53.05 10908;54.05 4155;55.05 111789;56.05 39844;57.05 101180;60 16084;61 19188;62.05 2592;64.05 1444;65.05 6122;69.1 99521;70.05 38278;71.05 26523;76 6142;77.05 11791;78.05 471;81.1 5567;82.1 12576;83.1 80356;84.1 3496;85.1 392792;86.05 120512;87.1 24570;93 3336;95.1 9136;96.15 1966;97.15 20678;98.1 6468;105.05 11180;109.05 3654;111.1 43307;112.05 3208;113.05 3414;114.05 7444;115 …	375863	465781	522100	452529	441607	414741	428525	441380	430251	409522	491999	457578	356592	183312	500067	526746	298995	392792	512807	283581	489560	463630	529547	73018.6	426456	353404	415788	442755	434778	476277
143	8.25	-1	147	Unknown	0.95	-1	-1	-1	-1	-1	13_Ev1	51.05 20987;52.05 24560;52.95 30522;54 4171;55 77834;57 37649;58.05 60827;59.05 128986;63 9282;64 1412;65.05 5944;66.05 15102;66.95 9605;70.05 32444;72.1 32549;75.05 192290;76.05 19785;78.05 2832;80 3213;81 1595;82.1 3106;83.05 12859;84.1 71701;85.1 56050;86.05 143636;87.05 21632;88.05 8736;89.05 4083;91.1 1151;93.05 6495;96.1 4250;97.05 3359;98.1 9235;99.1 9871;100.05 131002;102.1 18082;103.05 1…	2240372	597915	309446	1317056	1109398	3179869	4859483	2937388	890361	2207935	1956865	7943473	2594518	1507197	507228	336694	2646596	4541979	6280849	111382	802895	726515	503855	3445831	559348	2353967	2658091	1096701	1824130	3056402
144	8.29	-1	294	Unknown	0.0166667	-1	-1	-1	-1	-1	34_Ev1	50 4500;53 10504;54.05 1915;57.05 4252;63 6324;64.95 511;66.95 5070;68 0;69.05 11900;70.05 781;77.05 3624;78 2136;79.05 4631;79.95 1006;85.1 502;91.1 11694;93 8632;95 621;96.1 0;97.1 3130;99.15 3893;101.05 1665;104.05 1077;107.1 1133;109.05 4903;111.1 468;114.1 5873;117.05 4782;119.05 10891;120 2035;123.1 6426;125.15 1055;127 1457;134.05 15538;153 5987;159.10001 3330;173.14999 4757;192.10001 816;…	98426	119458	435912	142293	129803	367956	166593	133543	234782	83221	152623	157020	172239	149973	118423	144684	176131	342346	202295	481	197692	265081	156182	196799	183090	205889	94284	238202	163694	215527
146	8.31	-1	206	Unknown	0.116667	-1	-1	-1	-1	-1	18_Ev1	52.95 13452;54 14943;55 82755;56.05 379788;57.05 142358;58.05 207099;59 948066;60.05 53849;61 346661;62 20689;63 10052;64.05 7;65.05 2488;70.05 185310;71.05 58870;72.1 692855;73.15 185093;74.05 2248172;75.05 1569960;76.05 110221;77.05 52915;78.05 804;79.05 8765;80.05 2428;82.05 3751;83.05 3452;84.1 127863;85.1 100386;86.05 560813;87.05 205676;88.05 45439;91.1 9362;92.05 39;93.05 8629;95 1745;97.1…	185987	245068	871445	268358	262086	779934	365762	265808	471519	165600	303015	306659	359345	273124	191782	246089	308885	612779	421841	4014	371776	483026	303566	391513	360362	390641	173225	430858	304608	393541
147	8.32	-1	74	Unknown	0.183333	-1	-1	-1	-1	-1	52_Ev1	50 1632;51 20605;52 35908;52.9 40444;54 35123;55 148077;56 329507;57 211211;58 312879;59 865878;60 109648;61 299683;62 19257;62.95 13568;64 1870;65.05 6911;66.05 65094;66.95 27250;68 15504;69.05 29858;70.05 181654;71.05 76377;72.05 666224;74.05 3002720;75.05 1402072;76 86876;77.05 45207;78.05 7094;79 8164;80.05 908;81 4546;82.1 5646;83.05 17071;84.1 138752;85.05 64470;86.05 457272;87.05 179903;88…	0	55190	49792	4510242	4099586	0	879751	1012367	636019	5985988	7442553	6354241	0	0	1	0	0	498470	4500603	463549	0	0	0	0	0	0	0	0	0	3567577
148	8.34	-1	73	Unknown	0.633333	-1	-1	-1	-1	-1	1_Ev1	53 3371;54 15509;56 10548;57.05 89150;58 20499;59 56181;60 3165;61 1147;62 148;63 6901;67.05 274;68.1 43520;69.1 30587;70.05 3142;71.1 2308;73.05 7210662;74.05 64850;75.05 47696;76.05 4339;83.05 28656;84.05 27556;85.05 9838;86 24412;87 1188;88.15 2447;89.05 127519;90.05 15327;91.05 6846;93.05 2262;94.05 731;96.1 7843;97.05 60;99.1 10749;100.1 69910;101.1 1300;104.1 47;105.1 22631;106.05 935;107.1…	7210662	7868137	3023876	7941710	4034649	5853793	7078297	4471608	4788797	7864823	7917307	7879576	3039445	4618992	3497227	4771968	7578870	7478602	7015857	4896440	3195374	4890251	3575473	7432715	4624219	4952562	7360670	4951810	7869928	1232520
150	8.35	-1	89	Unknown	0.383333	-1	-1	-1	-1	-1	37_Ev1	51 2508;52 6353;53.05 3699;53.95 19506;55.05 9713;58 67875;63.95 636;66 6307;67.05 4168;68.05 99987;69.05 62178;70.05 1107;71.05 2576;73.05 675580;74.05 10451;78.05 875;82.15 289;84.05 32354;89.05 419699;90.05 35639;91.05 15394;96.1 20647;97.05 357;98.05 4858;99.1 53268;100.05 92680;101.05 11574;105.05 62482;106 6260;107.05 1434;111.15 8583;112.05 16470;113.05 2629;120.05 231;125.15 1283;126.1 21…	1125160	1161080	36700.8	0	0	1	0	1891701	0	0	0	0	1	713715	133954	2150301	0	0	1163952	188118	685129	245554	1090702	0	537444	429720	1	174976	0	0
151	8.34	-1	145	Unknown	0.316667	-1	-1	-1	-1	-1	12_Ev1	50 1580;52 175;52.95 14005;54 34976;55 128716;56 100099;57 165452;58 346593;59 1180462;60 135010;61 182884;62 10726;63 8369;66.95 15644;70.05 149774;71.1 64193;72.05 863367;73.15 44156;74.05 4035;75.05 1236876;76 68836;77.05 40412;78 4313;79.05 8384;80.05 1984;81.05 769;82.1 4868;83.05 6420;84.05 56676;85.05 0;86 78394;87 113290;88 21026;89.05 53971;90.05 6817;91.05 21524;92.05 2663;93 3654;94.05…	146935	100265	71779	69005	137136	94900	89753.4	148210	218546	157149	73048	94224.8	58076	152492	120468	76715	123497	194264	273557	234085	66650	3322	63287	203466	122283	40459	173502	20336	80297	67618
153	8.42	-1	156	Unknown	0.483333	-1	-1	-1	-1	-1	56_Ev1	54.05 5503;55 50578;64.05 653;68.05 1027;85.1 7362;88.1 2401;96.05 1728;101.05 10881;106 2246;111.1 1646;112.15 739;125.1 3235;127.05 552;129.05 4065;153.05 4278;154.05 2950;156.05 91133;157 11264;165.10001 773;169.05 2634;170 3536;217.10001 1394	76821.7	15180.2	1777	90131.1	113918	134103	44244	74515.9	47502	92640.9	114884	110224	92896	166556	50902	50491	114811	262119	182652	147774	18867	47553	18938	69246	120328	64080	110332	61486	307618	118531
156	8.42	-1	60	Unknown	0.0166667	-1	-1	-1	-1	-1	60_Ev1	50 980;51 5897;54 1549;55 0;56 2590;58.05 10542;59 11557;60.05 306007;61 16946;62 1398;67 64;68.15 10344;69.05 11518;70.05 0;71.05 6006;72.05 0;73.05 0;74.05 0;75.05 0;76.05 3778;77.05 3934;78.05 387;79.05 8602;80.05 5045;81.05 3888;82.1 2337;83.1 108;84.05 7318;85.1 4082;86 866;87.1 4322;89.05 1;90.05 970;91.05 2352;92.05 2385;93 408;94.05 1515;96.05 5829;97.05 1107;98.05 7317;99 5578;100.05 762…	1425627	5922135	155688	8334458	4457291	8338280	692013	7003153	750933	7867025	8325050	6068915	8325832	1940344	724451	592476	1058740	7199806	713443	74843	695309	1395540	283180	1055658	5053012	8371795	8325902	6596507	7610712	8253009
157	8.46	-1	167	Unknown	0.05	-1	-1	-1	-1	-1	1_Ev1	51 32481;52 3352;53 4896;54.05 996;55 0;55.95 973;57.05 4152;58.05 3172;59 4921;60 3745;60.95 1;62 2307;63.05 637;64 2367;65 8751;66.05 9530;67.05 4539;68.05 4211;69 8778;70.05 1264;71.1 465;72.1 1700;73.05 32170;74.05 0;75.05 1;77.05 3634;78.05 25941;81 1522;83.05 4701;84 0;85.1 4190;86.05 2286;87.05 509;89.05 749;91.1 1653;92.1 7514;93.05 4512;95.1 2006;96.1 2469;97.1 6910;98.05 4718;99.05 4919…	138407	173173	147763	183290	188239	145074	167335	189845	148029	171195	205682	182352	175979	209609	206780	184428	159828	151830	167646	195039	207361	186822	184602	170295	216197	182782	184781	204678	155194	189606
160	8.56	-1	74	Unknown	0.833333	-1	-1	-1	-1	-1	26_Ev1	50.05 3858;51.05 29658;52 112778;52.95 91019;54 31640;55 337516;56 217531;57.05 410776;58 810761;59.05 861195;59.95 1771122;61 427993;62 29278;63 11070;64.05 9724;65.05 22186;66 278106;66.95 103497;68.05 9136;69.05 314328;70 634369;71.05 232802;73.1 8124236;74.1 547970;77 205536;79.3 39265;80.25 1186;81.05 33066;82.05 63278;83.1 117891;84.1 494647;85.1 586123;86.15 8376574;87.05 1188983;88.05 581…	8347028	8348056	993960	4606731	3837812	1772109	8029740	8331009	1	4390546	6567617	2403221	8333348	8116497	8198751	7942436	2747560	7998414	7949750	104209	1043419	8357154	2328819	8058831	8349393	547970	8115250	8348326	8292101	4800294
161	8.53	-1	281	Unknown	0.0166667	-1	-1	-1	-1	-1	38_Ev1	57.05 3807;58.05 12720;59.05 2103;75 1080;76 2460;83.1 825;84.1 20246;85.1 25852;86.05 237;92.05 1;100.05 6580;101 1578;106 5886;107.05 3808;113.05 1742;115.05 1307;119.05 1649;125.05 8672;131.05 2642;132.05 1162;133.05 8951;134.05 2240;135 2348;137 2921;141.10001 3294;148.05 321;149.05 1611;151 847;177.05 2446;179.05 1681;191 11912;192.05 2669;192.95 16017;193.89999 3737;194.89999 3227;204.05 15…	1059	1255	29334	2027	2743	3397	3535	1652	1780	3672	2816	3901	2651	2894	4018	8612	1863	2679	3728	2025	1987	4767	6307	2041	2239	7707	3021	1581	3034	2570
162	8.57	-1	149	Unknown	0.65	-1	-1	-1	-1	-1	56_Ev1	51 70181;52 324586;52.9 126315;54 56264;55 423003;56 397111;57 721119;58 1924748;59.05 8326455;61 777365;62 38457;63 20485;64.05 1037;65.05 28885;66 599768;66.95 77831;68 23191;69.05 93436;70 1657105;71.05 446146;72.05 8335798;73 8076151;74 8147546;75 7942922;76 1195;76.95 47078;78.45 6701;79.4 42459;80.35 16306;80.95 7798;82.05 14813;83.05 43467;84.05 159583;85.05 318240;86.05 8001853;86.95 5604…	7555694	24.5489	605657	8365857	1.14653	8329169	8289751	8357925	8289328	8366473	5662000	8217934	8357397	8357346	2962892	2417717	8330462	8195636	8297741	69811	2607205	8373173	1103100	8162824	8370174	8372475	8364587	8368319	8369222	6642964
163	8.58	-1	76	Unknown	0.783333	-1	-1	-1	-1	-1	32_Ev1	50.05 7068;51 46100;52 259861;52.95 112557;54 49175;55 474679;56.05 295234;57.05 700620;58.05 1529291;59.15 225069;60.05 829531;61 589428;62 32660;63 11199;64.05 3594;65.05 35158;66 489266;66.95 123212;68 27637;69.05 263695;70 1188516;71.05 331414;72.15 658359;73.1 886211;74.1 305060;76.05 4425621;77 108736;78.25 4752;79.25 46172;80.25 8147;81.05 18693;82.1 53823;83.1 120808;84.1 526878;85.1 7357…	6019869	7369160	63112	8360706	7648231	8348127	8337801	7580708	8302029	8354517	8352311	8345454	8358786	4551341	275172	231200	8339101	8331246	8313932	13818	255233	6685153	123301	8337376	4206719	8361106	8355236	7268148	8374311	8355233
164	8.58	-1	135	Unknown	0.25	-1	-1	-1	-1	-1	10_Ev1	50.05 17382;51 92836;52 337345;52.95 152155;54 48169;55 527456;56 347730;57 731253;58 1118727;59.95 7932455;61 685366;62 36726;63 16836;64.05 4734;65.05 29017;66 446126;66.95 167450;68 26614;69.05 449183;70 936978;71.1 403770;76.1 191;79.45 64434;80.35 23520;81.05 21166;82.1 60473;83.1 206268;84.1 812937;85.1 1040960;88.05 898132;89.15 8376626;90.05 435809;91.05 211596;92.05 11956;93.05 12655;94.…	2165768	6049824	252859	8380027	4017456	8381036	8368386	7498541	0.5	8379114	7834365	8375059	8378077	2840465	1113950	900075	7131880	8376908	8369724	26133	1127130	2250398	447533	8363698	4844123	8383820	8087385	7534607	8235875	4471522
166	8.6	-1	62	Unknown	0.0666667	-1	-1	-1	-1	-1	24_Ev1	51 155768;52 871063;52.9 40109;54 47544;55.95 638517;56.95 750562;57.95 2663025;59.9 8316374;60.85 5795491;62 221842;63 35683;65.05 3758;66 1420640;66.95 147302;67.95 4250;69.95 2144906;71.05 813334;80.45 12964;81.45 8863;86.95 17191;88 1610061;89.95 1440642;91 472051;92 43263;93.05 14437;94.05 1418;95.95 1001;99.05 254339;102.05 851526;105 502178;106 128979;107 52649;108.05 50;110 12943;113 1306…	75908	104579	8428	129280	96439	133072	205706	115482	204110	147687	143543	167490	155027	88895	33481	27419	202306	160748	216463	1634	31077	71386	13363	221842	91405	152445	161041	106593	118183	178090
167	8.62	-1	219	Unknown	0.0166667	-1	-1	-1	-1	-1	9_Ev1	76.95 23;86.05 8359610;94.05 948;108.05 360;127.05 474;135.95 719047;138 2400;152.05 24523;153 2786;166 1383;166.95 4092;170 398;193 63646;209 704;218.14999 1267;219.14999 145650;237.05 2658709;301.10001 2063	64911	240075	7421	159109	174849	408238	210194	108564	145650	269856	161851	163284	179283	81876	28907	27306	221864	205036	255953	48606	24226	56794	20986	249581	188587	299178	241680	122661	241976	168258
168	8.61	-1	136	Unknown	0.05	-1	-1	-1	-1	-1	7_Ev1	50.05 3482;58.95 8289078;81.45 2895;94.05 190;123.05 482;132.95 8312950;135.85001 1951648;137.05 1196;138 838;152.05 374;153.05 112;167.10001 120;194.05 321;208.05 768;209 1412;219.05 6523;224 1490;235.95 8384114;310.14999 1298	197268	296827	15811	382220	254490	405452	1951648	317632	4925771	857708	440950	1860607	1102688	251122	94428	82482	4065043	1892752	4873641	14922	87884	196644	35787	4728766	264988	1022941	1210406	297124	342570	2651485
171	8.64	-1	77	Unknown	0.0333333	-1	-1	-1	-1	-1	24_Ev1	51 93556;52 567087;54 32601;56 231369;58 7893435;60.95 5236033;66 1324462;70 907089;71.05 1015982;76.95 4233964;86.95 8363976;88 1323990;89.95 3150828;98.05 58313;99.15 536838;101.05 298562;102.05 800735;104.05 2000053;105 263049;108 7954;113 180669;114 264955;115 350509;116 135391;117.05 263315;118 241153;119 634905;126.05 3895;127.15 10820;128.05 49276;130.10001 800934;132.10001 1488685;136.05 …	341392	438698	44513	512945	397179	507382	4561655	449393	4686305	1160482	617728	1804622	1197959	360490	158173	148378	4731049	1806194	5294861	962	136152	325527	86689	4233964	404654	964652	1506103	473787	446881	2551945
172	8.67	-1	85	Unknown	0.85	-1	-1	-1	-1	-1	12_Ev1	50 3344;52.95 9911;55 71125;56.05 10847;57.05 1009;58.05 3788;59 0;60 1867;61 5330;65.05 3083;66 29283;67.05 24749;69.1 91080;70.05 0;72.05 0;73.05 0;74.05 1;75.05 26713;76.05 5531;77.05 1408;79.05 9032;80.05 2707;81 10850;82.1 5936;83.1 27942;85.1 150920;89.05 0;90.05 1265;91.05 4299;93.1 4547;95.05 9285;97.1 3810;100.05 0;102.05 4962;103.05 6859;104 0;105.1 3527;109.15 4894;111 1532;112.15 943;…	175282	199488	268936	190524	1930060	113570	1171141	183602	925371	92509.1	219335	150920	71593	213636	241225	243613	1976893	181207	1139361	339598	244256	239196	247261	1958702	197507	198607	1833250	207374	124306	168663
173	8.69	-1	84	Unknown	0.166667	-1	-1	-1	-1	-1	1_Ev1	51 747;52 3788;54 1541;56.05 2460;57.05 22723;58.05 9677;61 5793;63.05 1982;65 2520;69.1 52318;73.1 85474;76 3874;77.05 3645;80.05 2790;81.1 8513;82.05 11063;83.1 7182;84.1 114373;87.05 13325;93.05 5038;95.1 2643;97.15 5525;98.05 1674;99.05 1070;100 1;101 7176;102.05 5968;109.05 1550;116.05 7118;117.05 0;126.1 2714;129.14999 4093;130.14999 13986;131.10001 7842;133.05 5390;147.10001 2452;148.14999…	114373	120675	1507244	126794	1402845	1470321	1449431	1352045	1363527	1345901	139526	1431669	1343397	128281	1386589	1356397	1311287	1293629	1472347	1541888	1463796	1422926	1273015	1379579	26500.8	1386896	1306576	1400266	1291101	1373498
174	8.71	-1	66	Unknown	0.0166667	-1	-1	-1	-1	-1	38_Ev1	50 10897;51 7708;52 10421;54 349;56.05 26513;57.05 6826;58 13139;62.05 2327;63 515;66 73671;76.05 2139;77.05 5929;78 11531;79 7618;82.05 3338;83.05 12730;85.05 1;87 3150;88 2566;89.05 11712;90.05 0;91.05 340;93 1439;94.05 11551;95 1;108.05 12300;111.05 0;112.05 4112;116.05 768;117.1 0;118.05 925;121.05 426;128 2928;129.10001 2436;144 0;148.10001 999;156.05 36073;157.10001 6315;204.95 1825;207.95 …	834268	1545262	24554	2038016	1356200	2066849	3204839	1690722	3187303	2365916	2171381	2636817	2331606	1144030	268306	196747	3110702	2410105	3367378	27254	312511	806288	66624	3249769	1327248	2167625	2355509	1510724	1692133	2625294
175	8.68	-1	177	Unknown	0.183333	-1	-1	-1	-1	-1	51_Ev1	50 808;50.95 5909;52 7976;53 1305;54.05 2729;56 6933;58.05 22958;60 84787;61 20979;63 1506;64 1228;65.05 586;66.05 13284;68 4718;70 20242;71.05 9215;72.05 20280;74.05 113157;75 21742;76.05 27713;86 13718;88 3519;89.05 1496;90.05 0;93 128;96.05 324;98.05 6170;99.05 14908;100.05 0;101.05 10572;102.05 0;103.05 9618;105.1 0;112.05 2933;113.05 3733;114.1 0;115.1 392;116.05 13606;117.05 134390;118.1 17…	72294	53833	6969	73069	68505	113192	96341.4	71006	50225.9	88367	90663	76819.1	64131	68455	37067	24070	93748	77647	124283	61123	18865	42812	19732	129706	98408	65651	35459.4	48054	69859	73547
176	8.75	-1	191	Unknown	0.166667	-1	-1	-1	-1	-1	3_Ev1	51 3654;52 2063;52.95 973;54.05 2492;55 5135;56.05 19024;57.05 184;58.05 5109;59 32627;60 3643;61 5333;63 333;63.95 1170;65 1979;66.05 3493;67.05 1308;68.05 2716;69.05 8123;70.05 2015;71.1 3546;72.05 15602;73.05 578430;74.05 52438;75.05 47369;76.05 3169;77 5365;78.05 271;79.95 643;81.1 1441;81.9 458;83.1 4033;84.1 862;86.05 2600;87.1 3483;89 15803;91.1 2687;93 6165;93.95 638;95 2663;98.1 3477;99.…	11820	326353	311751	485423	229015	21319	1119073	382857	16451.3	619767	505764	686793	474436	115381	439	0	849397	543868	1123176	3149	132734	0	18765	866360	107031	346067	463367	95898	230713	537264
177	8.76	-1	128	Unknown	0.0333333	-1	-1	-1	-1	-1	20_Ev1	52.05 809;53 7019;54 70966;55 62188;56.05 47086;57.05 32448;58.05 67323;59 3817;63.95 2040;64.95 1923;66 1406;66.95 4204;68 12885;69 4660;70.05 28581;71.05 16273;72.1 16778;73.05 7174;74.05 8905;75 5993;78 0;80.05 2220;81.05 4917;82.1 14202;83.1 83513;84.05 10484;85.1 21612;87.1 1882;88.05 791;91.05 1;93 11258;95 76;96 6124;97.1 17572;98.1 10728;99.05 397;100.05 12093;101.1 4575;102.1 7529;110.95…	2231	7279	8978	28030	53	18782	82743	21499	91451	38873	29533	43351	17950	0	1296	1201	61314	29080	82380	79506.8	4450	510	2661	70074	127	13636	25525	0	14183	35017
178	8.85	-1	87	Unknown	0.1	-1	-1	-1	-1	-1	43_Ev1	52 2839;53.05 3550;54 14130;55.05 24322;56 50005;57 39384;59.05 1978;60 736;66 223;67 2492;68.05 9489;69.05 358;70.1 11475;71.05 10754;72.1 2173;73.05 0;79.05 1472;80 736;81 2215;82.05 6528;83 12049;84.15 6079;86.1 7139;87.05 122503;88.05 6275;94.1 130;96.1 6096;97.15 2669;98.1 2427;100.05 10426;101.05 11419;104.1 373;113.15 909;114.1 2734;115.05 2531;119.05 1779;120.1 316;127.1 2337;128.10001 76…	48925	4895	3183	29161	19427	47262	100583	30674	144383	21369	12604	19056	31099	39893	1313	6810	0	23505	117604	4044	11641	36904	17124	0	80921	43286	53673	28749	37487	33359
184	9.1	-1	117	Unknown	0.366667	-1	-1	-1	-1	-1	8_Ev1	50 1280;51 2330;58.05 20551;60.05 6714;62 2413;70 3465;71.05 10840;72.1 4704;75.05 1060;78.05 951;79.05 148;80.05 697;84.1 6272;85.05 7087;88.05 26728;89.05 106825;90.05 4366;95 1850;99.1 383;100.05 5966;101.05 4123;102.05 932;105.05 1631;106.05 3453;114.05 1460;115.05 95;116.1 1448;117.1 126529;118.1 16107;120.05 1059;130.10001 260;132.10001 675;135.10001 269;144.10001 850;145.14999 774;151.1000…	915114	547426	46219	249259	65431.5	336370	1895169	126529	1911890	131693	142514	171242	323829	478209	244113	146754	376316	434930	825988	449622	102350	128825	86383	299468	365236	240503	482804	74334	169977	50959.5
187	9.19	-1	130	Unknown	0.916667	-1	-1	-1	-1	-1	14_Ev1	50 694;51.05 5014;52 1565;54.05 1854;56.05 58870;58.05 867;59.05 13406;60.05 7406;61.05 8774;62.85 1884;64 2220;66 0;66.95 584;69.05 0;72.05 15846;73.05 69404;74.05 443;75.05 87935;77.05 1479;79.05 545;81.1 408;82.1 2393;91.1 1992;99.1 4436;100.05 7833;101.05 13620;102.05 7138;103.05 7662;105.1 2909;114.05 1346;115 7341;116.1 7950;117.1 5192;119.1 5439;120.05 2178;128.14999 3552;129.10001 5682;13…	59816.5	80125.2	84859	61416.6	76143.1	78880.6	92406	81470.8	95019.8	78049.5	91729.8	86161.5	76823.5	90117	84137.8	86141.6	89630.5	3241	127384	95447	110233	61335.4	67405	4472.72	81824.5	76129.1	80660.5	90941	85287.5	81938.4
188	9.28	-1	84	Unknown	0.116667	-1	-1	-1	-1	-1	50_Ev1	50.95 1710;52 1189;53 1653;53.95 2950;55 1215;56 787;57.05 5691;61 1427;64 284;66.95 2912;68.05 616;69 872;71.05 1947;72.05 31570;75.05 12974;78.05 1197;80 1219;81 860;82.1 8294;83.05 1917;84.05 102430;85.15 4345;86.1 48159;87.1 6182;90.1 5373;91.05 747;92.95 564;95.05 150;96.1 2420;97.1 880;98.1 1658;99.1 176;103.05 2048;104.05 694;111.1 1141;112.05 2161;113.1 2459;117.1 11302;118.1 7847;126.1 2…	36783	32812	126	39601	49476	95001	82942	72840	90159	61599	81481	102268	52769	133131	28732	17447	108608	122177	315996	8461	23968	22948	22564	152364	107354	25302	120928	9214	79559	62751
190	9.31	-1	57	Unknown	0.783333	-1	-1	-1	-1	-1	51_Ev1	52.9 2361;54 1381;55.05 14308;56.05 14981;57.05 93604;61 1381;62 1484;63 761;64.05 224;66.95 2681;68 2147;69.05 3805;70 8676;71.1 67214;72.05 29853;76 5326;78 164;79.05 2113;80.05 14;83.1 776;84.05 5997;85.05 42828;86.1 147492;87.05 2205;88.05 316;90.05 1850;91.1 2400;93 756;96.1 611;97.05 3496;98.05 764;99.05 10069;100 1698;103 1841;104.05 2326;113.05 5330;114 223;116.15 774;117.05 327;118.05 62…	223374	198684	97036.9	405841	265305	26127.9	1045949	384826	5834.6	559436	394478	548705	77402.5	278511	118355	81800.5	107436	53992.1	57364.7	106610	90676.8	91108.5	96849.8	26926.2	103002	95245.5	594979	83491.1	32117.8	119245
191	9.36	-1	73	Unknown	0.95	-1	-1	-1	-1	-1	38_Ev1	52 1263;56 8062;57 12930;58.05 17177;59 158133;60 9631;61.05 6725;63.95 1994;66 29516;67.05 24391;68.05 2489;69 3720;70.05 10069;72.15 44268;73.05 3291342;74.05 268565;75 133241;76.05 5393;79.05 7191;80.05 3494;82.05 647;83.05 6517;84.05 3847;85.05 12372;86 2668;87.05 17546;88 2063;93 5238;94.05 19930;95 6636;96 2851;97.1 4207;98 7285;99.05 1461;102 5995;103 5628;104 2634;109.05 2361;110.05 31701…	4075349	1967268	549557	4484558	4576017	4918227	692683	4508349	1538547	2883583	42106.4	4014168	2720520	2852044	783095	964012	1562235	4427690	3022248	2880203	569117	1996849	711543	7398808	2325538	2118894	3544581	1060296	3721185	3715374
192	9.43	-1	145	Unknown	0.0166667	-1	-1	-1	-1	-1	45_Ev1	50.95 23647;52 14834;53 103458;54 118529;55.05 670270;56.05 1293618;57.05 1235271;58.05 646279;59.05 2871700;60 422828;61 1516182;62 100154;63.05 48126;64 4442;65.05 2992;66.05 1924;67.05 14060;68.05 66591;69.1 70039;70.05 2026944;71.05 284834;72.05 1578084;74 7735885;75 4329670;76.05 550916;77 278566;78.05 16542;79.05 6017;80.05 2882;81.1 9410;82.1 34048;83.1 9141;84.1 435320;85.1 99399;86.1 764…	381079	362661	101620	659024	451934	498133	1840761	725441	1549207	1015658	693363	972523	873809	524988	178037	175910	1843973	1181786	4459901	175375	158261	301621	144737	1719207	552897	858720	1160322	590353	475945	961367
194	9.45	-1	73	Unknown	0.95	-1	-1	-1	-1	-1	54_Ev1	50 4880;50.95 11897;52 8224;53 58230;54 64443;55 353077;56.05 710421;57.05 638024;58 368426;59 1572662;60 233352;61 853825;62 52266;63 29225;63.95 250;65.05 2287;66 26113;66.95 6910;68.05 29481;69.05 34206;70.05 1135310;71.05 137870;72.1 876780;73.15 6898444;74.05 2756076;75.05 4599575;76 325669;77 151746;78.05 5452;79.05 2845;80.1 1762;81.05 5790;83.1 4043;84.1 221941;85.1 29960;86.05 395390;86.…	6364278	5583637	1468234	7818864	7012200	7232124	5291916	8047778	7736263	7193276	7871802	6800018	8171714	5238484	1751891	2305056	7764284	8000230	6057550	2852954	880403	4637169	2245142	7760361	6089156	8232975	7634803	7454717	7493491	7687770
196	9.45	-1	130	Unknown	0.333333	-1	-1	-1	-1	-1	1_Ev1	50.05 2670;53 2202;63 1529;63.95 73;66.05 1635;67 2202;68.05 4082;69.05 9957;73.1 301371;77 11863;78.05 4431;80 1514;83.1 3530;84.1 11435;85.1 5562;88.05 9225;90.05 239;103.1 214;104.1 609;112.15 4454;115.1 3741;116.1 16065;117.05 28943;119.05 4215;129.14999 1282;130.14999 2302;131.10001 27763;133.10001 649;142.2 4260;147.10001 25876;148.10001 8761;149 515;159.14999 15000;173.14999 524;174.10001 …	2302.13	111950	38433.1	223956	140066	187247	793633	290338	748672	325748	2455.75	292673	255048	160431	57703	51163	723411	501883	1273681	185559	58711	82977	46622	637337	154376	252880	473791	176884	342984	341635
197	9.45	-1	130	Unknown	0.283333	-1	-1	-1	-1	-1	11_Ev1	51.05 1940;77.05 8619;78.05 3778;101.1 199;102.1 21237;103.1 13293;117.1 8047;118.1 2036;120.1 3969;128.10001 85154;129.05 14178;130.10001 209486;131.10001 57162;132.14999 10750;133.05 7911;134.05 3932;135.14999 2260;148.10001 12203;149.10001 3321;150.14999 2628;151.14999 2572;152.05 13829;156.10001 8635;158.14999 21324;172.10001 25266;174.10001 81864;175.10001 13062;205.05 834;209.05 7213;214 22…	207563	111950	38683	223956	140743	177293	793633	286848	747096	323183	209486	291029	201917	160431	57703	51163	723411	501883	1273681	185809	58711	82977	46622	646738	154376	205472	472647	173808	344255	343634
198	9.53	-1	129	Unknown	0.0166667	-1	-1	-1	-1	-1	38_Ev1	50 5539;51 14855;59 50176;60 6400;61 9642;62.05 5756;63 4480;64 3801;71.05 33748;72.05 5586;73.05 0;74.05 1296;76 5667;77 53959;78.05 13214;83.05 7368;86 1319;87.05 7125;88.05 5360;89 6760;90.05 322;91.1 9186;95 7446;96.05 1;97.1 5689;100.05 1;101 624;102 11119;103.05 769;105.1 2486;106.15 1764;107.05 26021;108.05 2083;113 2859;115 2495;116 6266;117.05 3476;119 2552;120.05 763;122.05 61741;123 24…	135322	129759	3634	51047	60667	71786	113191	109655	122277	29080	31371	41536	101937	149386	115131	26842	50541	64860	285433	125733	143791	96593	85323	198069	231080	182884	367123	33963	65041	61284
199	9.57	-1	99	Unknown	0.0166667	-1	-1	-1	-1	-1	40_Ev1	58.05 8658;78.05 3654;82.1 47118;89.05 2015;90.05 17642;95.95 160;99.05 94102;111.1 6344;115.1 10347;116.1 28252;127.15 6472;133.05 0;142.10001 4936;147.10001 7643;149.05 2098;152.10001 243;154.14999 7608;155.10001 7560;159.14999 30048;164.95 1707;182 2096;200.10001 43488;201.10001 13430;216.05 1275;240.95 6748	752814	669780	9675	324247	355589	413181	702982	839451	773865	204487	247198	292144	328726	413438	356688	143275	178986	188334	556695	238390	450647	120895	116374	186483	390167	340939	597959	164305	284101	261295
200	9.57	-1	99	Unknown	0.8	-1	-1	-1	-1	-1	44_Ev1	58 241337;59 105964;60 32099;71.05 312595;72.1 119620;73.05 267138;78.05 253;82.1 263745;83.05 20289;84.05 684;86.1 0;89.05 588866;90.05 74019;91.05 7956;92.05 2499;96.05 1241;97.05 5165;99.05 379804;100.05 62949;101.05 11332;110.1 19293;111.1 24542;114.1 139934;115.05 55195;116.1 1925;118.1 14770;128.05 16527;141.14999 2304;142.10001 4083;143.05 8353;144.10001 37496;145.10001 6762;146.10001 3598…	710973	650110	9675	326984	348937	380740	678172	839451	773865	199279	235133	283081	312966	395970	332581	141429	179265	184275	556695	238390	450647	120895	116211	172791	387682	306661	526253	159946	276556	255268
202	9.55	-1	159	Unknown	0.333333	-1	-1	-1	-1	-1	55_Ev1	50 753;68.05 4507;69.1 18150;70.1 52501;79.05 4267;95.05 774;99.05 788;101.05 10388;102.05 5171;103.05 3516;116.1 93438;118.15 1808;126.05 1657;127.15 1684;130.10001 36671;131.10001 15030;132 3268;142.10001 1891;144.10001 73164;155.05 3346;156.14999 4936;157.14999 1007;159.14999 94968;160.2 4815;161.14999 3056;165 450;170.10001 173;171.14999 652;187.05 4972;200.95 360;226.95 176	41890	66096	80228	72921	55660	77200.4	75410.6	71965	142791	104778	77986.7	100770	78289	65348	74901.5	74722.7	202790	122887	78586.9	16749	108666	63179	84923	75215.5	62224	77871	109435	70816.5	55199	91561
203	9.59	-1	73	Unknown	0.95	-1	-1	-1	-1	-1	7_Ev1	50 9431;51 23158;52 42848;53 149382;54 539896;55.05 911745;56.05 1283636;57.05 1802992;58 994121;59 1945206;60.05 202800;61 209928;62.05 12697;63 10776;63.95 6733;65.05 19331;66.05 46556;67.05 99454;68.05 187431;69.05 70114;70.05 237670;72.1 389497;73.15 7992367;74.1 1474224;75.05 1552424;76.05 94668;77.05 60374;78.05 5737;79.05 19038;80.05 43656;81.05 80755;82.1 1144256;83.1 327588;84.05 597424;…	8215184	8060824	6851372	6245043	6583986	7094298	7992367	2711932	7875737	4572035	5294322	5878869	5453575	6544298	6730945	2705356	3421285	3928626	6043375	5391325	2416773	2843132	2736751	2349352	5992058	4984651	7530683	2840541	4956540	4441779
204	9.58	-1	189	Unknown	0.05	-1	-1	-1	-1	-1	17_Ev1	50 2641;64.05 4313;66.05 4349;78.05 4356;81.05 14540;83.1 10701;87.05 1089;88.15 6812;90.05 87134;96.05 8186;97.05 5949;99.05 4166;103.05 15185;107.05 1284;109.1 4186;111.05 10010;114.1 10198;125.1 749;126.1 23496;132.05 4295;133.10001 4090;134.05 1013;135.05 1144;140.14999 20513;141.14999 14075;147.10001 121897;149.10001 1;150.10001 4150;151.05 4678;155.10001 3995;157.10001 7627;172.10001 7233;1…	1112512	953191	72459	545944	574604	638897	1459423	1442545	1521607	757770	523396	686933	637384	662138	588817	239923	277300	915314	2001877	483370	800058	219362	205543	1320599	523614	600719	806270	432908	445584	741917
207	9.63	-1	192	Unknown	0.0166667	-1	-1	-1	-1	-1	19_Ev1	50 4080;51 14913;52 17209;53 2859;55 30682;56.05 80044;57.05 17576;58.05 155392;61 81999;62.05 11782;65.05 9280;66.05 14823;67.05 53865;68.1 8722;69.05 29764;74.05 50022;75.05 236183;77.05 24909;83.1 53717;87.05 27454;88.15 5693;89.05 106556;95.05 5343;96.05 4736;97.1 11074;104.1 6535;105.05 12627;107 1113;111.1 4597;112.1 10470;113.05 26176;115.1 23257;117.1 61989;119.1 7281;120 1724;125.05 7660…	57887	44669	59286	16780	15722	32156	24353	21785	25346	7656	18322	17795	38453	52584	45266	30294	21485	26047	114737	57632	44278	44990	43997	86341	91676	73420	157934	15055	27387	25750
208	9.63	-1	91	Unknown	0.0166667	-1	-1	-1	-1	-1	38_Ev1	62.05 4055;63 9487;64 6255;65 12460;68.05 1059;72.05 4099;73.1 8672;76 574;78 6001;88 2041;89.05 14119;90.05 42634;91.05 108999;92.05 9341;97.05 0;100.05 1;103.05 3670;104.05 4430;107.05 1;108.05 0;112 1330;113.05 2706;115.05 1721;116.1 12485;117.05 9949;119.05 2262;122.05 35494;124.05 1162;127.05 2320;131.10001 2388;132.05 2786;133.05 1366;135 934;136 2698;136.95 2743;143 9177;145.05 2817;148.10…	170579	162655	6123	83744	88171	112484	227640	255507	256906	63441	74697	71157	72557	104083	94907	37009	55461	29058	156778	80813	139159	34187	32329	65717	83772	55300	108334	21763	58613	37190
209	9.72	-1	105	Unknown	0.0166667	-1	-1	-1	-1	-1	38_Ev1	50 49576;51 99627;52 24274;53 14680;55 14576;56 12157;57.05 9656;58.05 23219;59 10168;60.05 7790;61 3543;64 2963;65 9214;66 8859;67.05 4124;71.05 9297;72.05 6608;73.05 31779;74.05 47139;75 4674;76.05 2307;77.05 198554;78.05 24090;79.05 10574;80 6746;81.05 7351;84.05 9912;85.05 7956;86 6094;94 10198;95 7851;97 6548;98.05 5670;99.05 11026;100.05 0;101 877;102 10794;103.05 3312;105.05 267286;106.05 …	55649	53303	26328	27288	27812	38002	71005	72441	76803	22271	24415	22313	29833	38366	35764	15918	20065	25712	60979	27435	49524	21102	17674	30291	39624	33000	63085	15157	25060	23146
210	9.73	-1	122	Unknown	0.0166667	-1	-1	-1	-1	-1	38_Ev1	52 229;54 6690;62 3704;62.95 1989;66.05 9145;68.05 3841;69 15946;70.05 12622;75 10753;76.05 14114;82 1891;83.05 1616;87.05 1892;89.05 818;90.05 11407;91.05 15432;92.05 3057;93 13471;104.05 2662;111.05 6048;113.05 3056;116.05 6303;117.05 7399;119 6176;122.05 38845;124.1 1356;127 428;130 833;131.05 6694;132.05 1414;134 3964;135 437;136.05 2314;138.05 7638;139.2 2118;142.10001 19444;143.10001 2972;1…	1293	6177	22832	6340	5763	12810	3611	2495	4511	2490	5868	6955	8464	5718	9220	11433	3550	6493	2126	1808	14278	7515	11139	4625	4701	5212	789	5198	1585	5991
211	9.76	-1	73	Unknown	0.566667	-1	-1	-1	-1	-1	6_Ev1	51 2818;52.05 4290;52.95 3000;54 3317;55 14377;56.05 5636;57.05 9643;58.05 26674;59 105701;60.05 12157;61 15175;63 10700;64 1422;66.05 3045;68.05 2187;69.05 3517;70.05 16043;71.1 20098;72.1 94924;73.05 4249268;74.1 360016;75.05 165974;76.05 18789;77 208784;78.05 13436;79.05 11920;80.05 1449;81 6232;82.05 6639;83.05 1365;84.1 5278;85.1 28695;86.1 20321;87.05 29324;88.05 6153;89.05 35699;90.05 4798…	2110376	2199029	7222623	144.422	5135542	4249268	7380120	574074	7048727	1044485	2279955	2255021	2312122	4560314	3602757	3941569	2401018	1795718	7116997	0	4511245	2795052	4392114	3211709	3483577	2152530	3448253	2108815	2817139	4.52157
212	9.76	-1	147	Unknown	0.15	-1	-1	-1	-1	-1	4_Ev1	52.05 1;54.05 5441;55.05 1654;59 10385;63 6065;64 1736;70.05 8457;71.1 9022;72.05 43040;73.05 2;74.05 19699;76 11180;77.05 16968;78.05 8480;79.05 5710;80.95 4534;83.1 2270;84.05 882;88.05 3027;91 4336;93 3090;95.1 4225;99.05 3364;100.05 87533;102.05 4500;104 5486;105 5107;106.05 2494;116.05 8227;117.05 2618;118.05 4499;122 965;130.10001 2687;137 4167;145.05 980;146.14999 5451;147.10001 170181;148…	25566	158298	450399	170181	127734	311978	62643	58819	173347	74302	193105	104923	153722	115448	218959	264565	101613	257052	278392	16821	276578	133519	270777	159675	85474	104649	102448	109036	34558	62870
214	9.76	-1	73	Unknown	0.316667	-1	-1	-1	-1	-1	4_Ev1	51 2350;53 3672;56 7537;57.05 6441;58.05 26326;59.05 49134;60 4864;61 1567;66.05 6162;69.05 3400;71.05 3975;72.1 44616;73.05 1971481;74.1 140467;75.05 15445;77 100519;78 5628;79 6045;82.05 4046;84.05 2069;85.05 3644;86.1 12926;87.1 14692;89.05 37297;90 3756;90.95 4524;95.1 71;97.15 1626;98.1 1351;100.05 2729;101.05 10358;103.05 19408;113.1 19343;114.05 5668;115.05 13123;116.1 6523;117.1 17398;119…	1345065	5034705	7182239	1971481	1625205	4866364	1121104	6123896	1607131	3560158	3988783	4359361	3263473	1716364	2174802	2781326	1406855	565.987	6843476	0	2411129	1853258	3397434	1978709	1565663	1851739	2744646	1036936	2382136	1611204
215	9.78	-1	90	Unknown	0.0166667	-1	-1	-1	-1	-1	38_Ev1	50 8538;53 8130;54 4517;55 17629;59 8332;61 6970;62.95 16154;64 8002;65 15446;68.05 1;69 4497;70.1 9329;75 14309;80.05 1498;81.05 6059;82 697;83.05 3775;84 5031;87.05 2979;88.05 1609;89.05 13992;90.05 92279;91.05 43196;93 21166;95 6601;96 8985;100.05 14866;101.05 8046;106.05 4453;107.05 3587;108.05 2310;109.1 2920;111.05 3877;116.05 5521;118.1 21304;119.05 1919;126 1886;130.95 0;132 2048;133 0;13…	0	45604	6482	7106	17162	28358	242332	158523	240346	34647	26689	26185	3380	3943	0	0	2392	4771	152060	1	1	5217	0	11238	0	1177	42	0	0	0
216	9.72	-1	58	Unknown	0.0333333	-1	-1	-1	-1	-1	38_Ev1	56.05 1395;58.05 111838;59.05 250;60 811;61 1879;62.95 148;64 4425;66 2885;67 1177;72.05 18172;73.05 4280;78 8806;79.05 1337;81 1943;84 1824;86.05 5349;88.05 1814;95.05 18138;96 4213;97.05 1963;98 2836;100.1 11222;101.05 1784;102.05 4529;103.05 1453;104.05 51;106 3656;108.1 2201;109.05 3467;110 1057;111.05 1825;128.14999 17742;130.05 1220;133.05 1612;135.14999 273;136.05 2456;137.10001 5121;140.1…	758533	709995	392301	424680	455280	498028	994970	1071039	1131872	311283	358243	392033	358917	476890	427590	237772	224118	305007	675264	159622	679543	180844	297866	285746	373547	324954	543329	191972	335291	286399
218	9.91	-1	147	Unknown	0.0666667	-1	-1	-1	-1	-1	54_Ev1	52 5054;52.95 1;56 1;57 763;58.05 32768;59 8540;60 3819;61 10819;63.05 91;64 594;67.95 852;69 5301;71.05 10378;73.05 105565;74.05 1;76.05 399;78.05 1418;79.05 8242;80.05 3859;81.05 3488;82.05 1364;88 1;94.05 2465;95 2097;96.1 548;99 6799;100 11482;101 2148;102.05 21;105 1071;106.1 4482;107.1 1663;115 4584;116.1 6041;119.05 2569;120.1 2;122.9 2305;129.05 19499;130.10001 892;131.05 1611;132.05 1690…	1	148388	412149	105370	90418	252626	85330	42311	126785	72432	131789	95618	158642	142111	184329	243313	127255	325029	218545	156	238247	181368	245425	206809	98598	142124	19709	127932	60901	121936
219	9.97	-1	73	Unknown	0.566667	-1	-1	-1	-1	-1	2_Ev1	51 869;53.05 1423;55.1 1134;56 705;58.05 3891;59 5432;60 859;61 3376;65.05 78;66.05 8416;69.1 3377;72.1 8096;73.1 180387;74.05 19033;75.05 16572;76.05 1468;77.05 1732;79.95 35;81.05 688;84.1 2708;86.1 315;87.1 984;88 3392;89.05 10584;94.95 3387;97.1 1544;100.05 4598;101.1 1739;103.1 2599;104.05 38585;105.05 3269;111.1 5525;115.05 709;116.05 15537;117.1 3573;128.10001 2;130.10001 1365;131.10001 36…	1	180387	83553.2	285656	301697	458115	34130.2	0	323917	275714	319219	325191	1	193064	0	154428	350195	535059	315258	423895	221369	189214	157012	474102	165440	1	285802	226000	294251	417422
221	10.14	-1	117	Unknown	0.516667	-1	-1	-1	-1	-1	51_Ev1	50.05 999;51 1424;52 589;52.95 1039;55 2677;61 17748;65.05 3161;66.05 47416;66.95 8116;72.05 393;73.05 83060;74.05 1;75.05 41752;80.05 1022;82.1 0;86.05 15550;88.05 77836;88.95 1;90.05 0;93 1129;94 5742;95.05 1785;101.05 12939;102 20994;106.85 3073;114.05 0;115.05 12503;116.15 8717;117.05 509176;118.1 68186;119.05 35638;129.10001 16169;130.10001 2939;131.05 41863;132.05 7610;133.05 35952;134.05 5…	493682	363901	51349	31420	30581	31396	800298	794543	824560	39404	35345	42872	277460	399834	228853	50381	29984	94457.2	711686	95374.8	82322.6	34424	45493	15437	429755	283856	547258	47513	29557	33598
222	10.19	-1	73	Unknown	0.966667	-1	-1	-1	-1	-1	47_Ev1	52 4192;53 2831;54 9496;55 29553;56.05 49538;57.05 34725;58 21849;59 36377;60 3196;63.95 453;64.95 42;66 10234;66.95 3136;68.05 3701;70.05 23839;71.05 18334;72.1 14551;73.05 90757;74.05 8919;75.05 33709;76 3655;80 62;82.1 35235;83.1 11959;84.05 30719;85.1 29065;86.05 16447;87 1139;88.1 4200;89.05 71798;90.05 3352;93 791;95 301;96.05 61;97.05 2804;98 7608;99.05 8240;100.05 25016;110.05 9040;111.1 …	5404076	5443609	926267	2845683	2926993	4262519	6829712	6038115	7969012	2041406	2554690	2866533	2358303	3347728	1461756	967208	2322488	3787322	6723111	1319797	5472286	1064324	1760777	3833916	395740	2121362	463937	1183079	2514462	2570460
223	10.23	-1	69	Unknown	0.566667	-1	-1	-1	-1	-1	38_Ev1	50 11493;54 6799;55 8465;56 12322;57.05 15784;58 12279;59.05 12304;60 0;63.95 28454;69 48394;70 3688;72.05 15863;74.05 2816;77.05 21751;78 1556;79 252;82.05 19427;84 0;85.1 0;87.05 58691;89 2083;90.05 713;97.05 5787;98.05 9270;100.1 289336;101 11758;104 879;105.05 3341;107.05 4828;109.05 1135;110.05 3542;112.05 3189;113.05 10050;114 2657;116.05 3014;117.05 497;118.05 4807;119 2222;125.05 2610;126…	103896	161846	146574	162084	153367	171405	190978	150210	189204	162182	178197	182931	162209	180885	184450	161174	152643	179787	223859	84117.9	225846	1122.07	180115	173572	167674	149040	136768	166051	131949	161332
224	10.24	-1	103	Unknown	0.916667	-1	-1	-1	-1	-1	19_Ev1	53 6950;54.05 5513;55 1;56.05 8280;57.05 53419;58.05 46124;59 2520;60 0;61 4002;62 1284;63 5488;64 1993;65.05 1311;66 1281;66.95 4766;68.05 13961;69 2375;70.05 36518;71.05 30901;72.05 66043;73.05 1;74.05 5864;75.05 25559;76.05 3815;77.05 72733;78 639;79.05 4008;81.05 5145;82.1 564;83.05 0;84.1 14493;85.1 19410;86.1 21900;87 6505;88 1227;90.1 3914;91.05 19216;92.05 3018;95.05 4332;96.05 14636;97.0…	200210	272187	338230	285533	269901	295498	282403	271067	292042	275704	301896	306678	276550	285197	334202	268069	270614	247061	322246	82499	374667	298486	90854	284225	295999	72932.1	241405	217417	212270	280907
225	10.25	-1	68	Unknown	0.0166667	-1	-1	-1	-1	-1	38_Ev1	50 373;51 47247;52 25955;53 12541;54 16387;55 8876;57 6184;61 858;62 4746;63 9865;64 23815;64.95 7035;66.05 34119;67.05 41722;68.05 136727;73.05 1;75 22872;76 8615;78.05 36116;79.05 3179;80.05 1896;81.05 10134;83.05 6588;86.05 5936;87 8565;88 3617;91.05 4777;92.05 1154;93 10498;94.05 24848;95 13655;96 14814;97 5966;101.1 3500;102.05 4094;103.1 2250;104.05 487;106 40778;108.05 6891;109.05 1511;111…	61481	62240	15603	33304	35559	49686	131191	98749	165778	26556	37847	31099	29493	37715	47834	15379	30607	43693	85247	17795	61727	15724	22639	47110	26567	25854	49705	18231	29762	35126
228	10.37	-1	57	Unknown	0.05	-1	-1	-1	-1	-1	2_Ev1	50 2123;51.05 3665;52 15138;57.05 64331;63 3626;65.15 6574;66.05 49017;71.1 116657;77 29287;78.05 757;79.05 10010;80.05 2071;95.05 776;112.15 3206;113.1 13177;119.1 2976;127.2 10427;143.05 5982;144.05 1079;146.14999 10794;149.10001 2762;151.10001 10500;170.2 4730;207.05 21692;227 7347;228.05 1488;233.05 6860;248.05 2552;249.14999 2362;281.10001 4838;392.14999 25701;393.04999 8790;394.14999 5827	204025	64331	229833	195303	212232	205676	476229	379944	518125	204787	228280	170105	203203	246241	257771	226126	268355	255472	286196	101431	239566	267471	258385	253449	262120	239283	195613	278062	180649	286643
229	10.36	-1	148	Unknown	0.116667	-1	-1	-1	-1	-1	9_Ev1	50.05 3539;51.05 11983;51.95 81513;52.95 37340;54 16559;55 129507;56.05 64986;57.05 142421;58 348075;59 625698;60 129331;61 364426;62 22378;63 11633;63.95 1243;65.05 17292;66.05 1719148;66.95 205562;67.95 12028;69 166045;70.05 104129;71.1 91082;72.05 805736;73.1 4626016;74.05 1016338;75.05 2828846;76.05 185949;77 99283;78.05 1111;79.05 15136;80 5275;81 3132;83.05 14864;84.1 21050;85.1 19759;86.05…	1478566	666709	29791	344990	348821	472949	5802028	7017728	5267308	111204	458585	77933	332203	494304	92974	46011	332673	410168	1186375	258606	69387	229948	56676	822917	480175	290289	643275	116949	253842	236835
230	10.35	-1	147	Unknown	0.966667	-1	-1	-1	-1	-1	2_Ev1	52 20060;54 4547;55 29786;56.05 37088;57.05 13510;58.05 77940;59.05 125898;60 29248;61 81890;66.05 351677;66.95 36281;69 15741;70.05 32994;72.1 162061;73.05 2199625;74.05 206745;75.05 594996;76.05 39906;77.05 15652;81.05 2796;84.1 9559;85.1 16074;86.1 5686;87.05 43522;88 20322;89 9320;90.1 3249;91.1 1114;93 735;98.1 2181;99.05 75884;100.05 14360;101.05 36261;102.05 8299;103.05 20259;104 5058;105 …	7738272	4444724	165178	2377271	2381695	3225848	2836712	2868692	7729946	2827928	601911	3846517	2424455	3131321	612234	334089	2184221	102224	6772377	1213594	360897	1501301	298747	5729228	3207727	1650425	4415450	803827	1691256	1626691
231	10.37	-1	57	Unknown	0.75	-1	-1	-1	-1	-1	1_Ev1	52.95 5112;54 2688;55.05 23781;56.05 23102;57.05 159752;58.1 11212;59 17012;60 2802;61 8661;64 220;65.05 513;66.05 16958;67 2387;68.05 2802;69.05 22635;71.1 83336;72.1 17191;73.05 249331;74.05 19508;75.05 70555;76.05 1406;77.05 0;79.05 4308;80.05 2389;81.05 3017;82.1 2349;83.1 8747;84.1 18105;85.15 78953;86.1 2617;86.95 359;88.05 933;89 826;91.1 1;93.05 3939;95 721;97.05 2569;98.05 4798;99.05 298…	159752	166163	234455	207766	223017	139973	447687	341586	217252	169850	176402	172250	148851	261386	276576	242244	268480	172741	207232	93516	97622	279612	273798	243224	250795	231972	219749	263649	201109	305547
232	10.39	-1	85	Unknown	0.716667	-1	-1	-1	-1	-1	35_Ev1	58.05 33547;65.1 1686;68.05 5187;69.05 1363;70.1 13802;77 2642;78.05 1733;79.05 7683;81 2276;83.1 6637;84.05 29400;85.1 140779;86.1 14962;89 4848;91.05 3475;93 1861;97.1 2846;99.15 32755;100 10861;101.05 11152;102.05 7080;103.05 6609;111.05 3841;113.15 14406;116.05 15862;118.1 11320;127.2 15847;129.10001 856;130.05 6395;132.05 1139;137.10001 3950;140.2 406;141.2 15095;144.2 5364;145.10001 3174;15…	0	102604	125004	92704.1	97356.3	37521	318677	195079	314701	107613	102650	43110	120406	117932	146085	120343	72588	29410	135048	48002	122741	131746	91393	102316	137323	139348	106940	19238.6	23699	129344
233	10.51	-1	71	Unknown	0.65	-1	-1	-1	-1	-1	3_Ev1	53.05 3235;55.05 16242;56.05 3374;57.05 1;63 3724;65.05 1502;67 1470;69.05 49316;70.05 24801;71.1 94340;72.05 54;74.05 1078;76 311;78.05 362;81 1538;83.1 24213;84.1 0;91.15 1998;97.1 2466;104.05 3375;105.1 2386;117.1 931;119.1 1337;125.15 14625;133.05 2947;134.05 2545;139.10001 2876;149.10001 1429;161.10001 4737;207 2232;249 1339;265 2114;281.04999 14503;282.04999 5585;283.10001 3912;369.14999 26…	3745970	3795025	94339.8	85736.8	1620295	78914.2	63084.3	81392.8	85145.5	81378.2	1103277	1192734	77143.5	2121858	87103.5	85689.5	65660.6	17756.4	91025.1	915496	99032	493096	90696.8	80439	79893.9	1483055	78598.8	90779.2	1190549	85576.5
234	10.51	-1	247	Unknown	0.0166667	-1	-1	-1	-1	-1	45_Ev1	51 3218;54.05 1;57.05 0;62 1488;63.95 980;65 392;69.05 1;70.05 1;71.05 2766;78.05 1275;79.05 7890;81.05 6456;82.1 2627;83.1 0;84.1 0;85.05 4309;89.1 39852;93 2473;95.1 7488;96.05 324;97.05 8312;104.1 1976;109.15 1482;111.05 1155;114.1 0;119 1797;126.1 1311;135.10001 306;140.2 501;142.10001 1;143.10001 1;145.14999 1168;151 5673;160.10001 6620;161.05 2816;190.10001 2206;200.10001 9638;206 1371;216.…	79955	43164	3152	10081	11670	15094	90207	142219	101798	13911	15833	16388	41995	59513	33684	6280	10326	15255	90360	42255	29622	6308	4016	16965	61670	37658	76083	5540	15185	12897
235	10.53	-1	131	Unknown	0.25	-1	-1	-1	-1	-1	45_Ev1	62.95 136;68 147;73.05 0;75.05 66613;76.05 3514;77 6233;79.05 2542;80 3102;95.05 71548;96.05 10430;100.05 0;105.05 0;111.1 3723;113.1 5705;117.1 18343;128.14999 697;131.10001 572584;132.14999 82050;133.10001 11608;134.10001 369;136.05 178;147.10001 661234;148.10001 99056;149.10001 59920;150.05 4603;152.10001 2607;163.14999 2854;165.05 2567;166.10001 4078;167 4754;170.05 1770;182.10001 4868;183.05…	425946	19031	497078	174369	77954	99733	377312	442130	383765	43362	45456	41080.2	265212	285090	478551	523828	457561	120177	0	207628	194892	446447	430707	528019	563964	656888	625167	691368	588652	780311
236	10.53	-1	281	Unknown	0.666667	-1	-1	-1	-1	-1	14_Ev1	50 0;51 0;52 43575;53.05 4212;54 786;55.05 3167;58.05 3530;59 17540;60.05 840;61.05 6684;63.05 5786;65.05 525;66 4812;66.95 949;68.05 2943;72.1 10678;73.1 579198;74.05 44734;75.05 96231;76.05 7310;77.05 5218;79.05 54060;80.1 2356;81.05 1771;83.1 0;85.1 19698;86.1 1541;87.05 1024;88.05 1338;90 321;91.1 524;93 178;95.05 76734;96.05 4572;97.05 151;103.05 114;111.05 342;113.1 1806;115.1 40837;116.05 …	136871	167795	175278	124596	192185	196666	208311	195138	180132	173440	217409	204183	202989	239972	269393	261672	250281	295625	166679	239064	322645	249820	324506	226572	271912	259374	231958	791.172	159966	278988
237	10.69	-1	71	Unknown	0.166667	-1	-1	-1	-1	-1	22_Ev1	53 35857;54.05 32066;55.05 11370;57.05 567111;62.05 17711;69.05 18505;70.05 69027;71.1 149885;73.05 360568;82.05 11422;83.1 686;85.1 6137;96.1 5329;97.1 8436;98.1 44815;112.15 40446;113.15 19456;141.14999 7635;162.05 4635;165.10001 2603;188.10001 26114;207 3234;228.95 2121	3894626	3879462	202247	1603517	1716505	2052250	4370981	4195241	4930361	1051004	1229414	1325080	1568596	2279141	2316154	711214	1003787	1519142	2747780	954082	2693875	149885	223726	1187783	1936259	1674814	2959905	777418	1374709	1307263
238	10.58	-1	147	Unknown	0.0333333	-1	-1	-1	-1	-1	5_Ev1	50 34773;51 44751;52 75951;53 9214;54.05 1832;55 4650;56.05 1;57.05 1;58.05 0;59.05 5662;60.05 247;61 1335;62.05 3285;63.05 6632;64.1 543;65.05 762;66 11984;66.95 1572;68 10926;69.05 9164;70.05 14291;71.1 12499;74.05 19416;76 579;78 14910;79.05 99761;80.05 4472;81.05 1;83.05 2959;84.1 0;89 416;93 486;95.05 94779;96.05 4283;98.1 1;99.05 0;100.05 3163;105.05 497;106 2554;111.1 5562;113.2 1604;115.0…	1908555	547938	219667	100764	33191.4	100388	1878039	1898216	1780873	134917	191829	239201	0.5	1426197	583895	357794	199482	291781	1500829	847353	588273	263653	379003	157771	1583071	988048	2074198	312274	279648	270962
239	10.66	-1	114	Unknown	0.0333333	-1	-1	-1	-1	-1	38_Ev1	52 9921;55 19341;57 10069;60 4474;61 15876;62 897;64 305;66.05 613;69 17599;71.05 12919;72.05 5693;73.05 1622;74.05 3154;78 4955;79.05 3209;80 1818;81 3504;82.05 11546;84.05 1;87.05 37802;89.05 384;90.05 5453;92.05 0;93 12993;100.05 1814;101.05 282;108 1663;112.05 5278;113.15 568;114.1 109182;115.15 4000;116.05 8165;117.05 7192;118.1 5060;120.05 277;125.05 543;126.05 10956;127 1356;133.05 8469;13…	1487678	1495924	44573	622526	652394	777876	1699013	1622094	1939048	413512	480199	504925	644227	845932	929671	287498	372416	557470	1069982	361079	1064190	258820	284339	470958	724838	643180	1180772	304581	528603	520073
241	10.62	-1	85	Unknown	0.1	-1	-1	-1	-1	-1	16_Ev1	53 2366;54.05 1616;55.05 5602;56.05 13354;57.05 43914;58 7957;59 5529;62.05 15;63 4768;64 255;65.05 611;66.95 2061;68.05 1112;69.05 7693;70.05 2325;71.05 36144;72.1 3764;77.05 4727;79.05 3286;80.05 1878;82.1 21439;84.05 24079;85.1 83577;86.1 52212;87 1858;88.15 337;89.05 2755;94.05 1857;96.1 1716;97.05 482;104.1 110;105.05 12887;106.05 2821;109.1 3195;110.1 4340;113.1 1410;115.1 1366;126.1 12388;…	171149	162545	62142	93758	88351	113145	184676	199990	214833	87047	80480	78843	102427	123938	160628	83576.8	122321	105838	159903	82853	164089	86559	89860	117361	131346	122039	146132	83762	83571	117369
242	10.66	-1	147	Unknown	0.85	-1	-1	-1	-1	-1	50_Ev1	50 2387;50.95 0;52 5036;53 176;54 2778;55 15111;56 100470;58.05 12719;59 12167;60 0;61 2163;61.95 1;62.95 0;65.05 302;66.05 50063;67.05 7673;68.05 5205;69.05 0;70.05 2074;71.05 24819;72.1 0;73.05 65275;74.05 7691;75.05 20260;77 1;78.05 3572;80.05 3042;81.05 4337;82.05 24123;83.05 14796;84.05 11935;85.1 6881;86.05 1514;87 0;88 0;89.05 47714;90.05 3155;91.05 0;94.05 12304;95 2305;96 2045;98.05 6028…	2122469	922044	184948	268080	294121	367738	3575701	3801608	3547092	412573	371026	481319	1004403	1507962	375607	304524	276975	281505	2707478	777596	143346	284229	346347	382911	1590118	1016131	2183139	129541	285982	247659
243	10.65	-1	148	Unknown	0.0666667	-1	-1	-1	-1	-1	12_Ev1	51 1554;54 10344;55 107715;56.05 137494;58.05 32394;59.05 59454;60 8885;61 31433;62 1107;63 680;64 0;65.05 386;66 24669;68 0;70 14706;71.05 61523;72.05 38325;73.05 631335;74.05 60030;75.05 188680;76 13578;78.05 2489;81.05 4726;82.1 58607;83.05 9366;84.05 11565;85.05 4315;86.05 54880;87.05 7948;88.05 440;89.05 75404;90 3200;93.05 433;94.05 5329;98.05 0;99.05 58548;100.05 41785;101.05 0;102 0;103.0…	299791	147514	31619	42868	43364	48600	567378	596271	573575	47470	71860	86436.5	168608	220870	81484	44465	61477	56045	440467	144392	91787	41406	58770	53875	241208	139839	342112	50796	45994	49176
245	10.72	-1	130	Unknown	0.9	-1	-1	-1	-1	-1	60_Ev1	50 3593;51 19978;52 14752;53 49853;54.05 44001;55.05 286772;56.05 465025;57.05 1344698;58.05 543203;59.05 1121290;60 128192;61 420165;62 26783;63 12690;64 0;65.05 2725;66 15610;66.95 5428;68.05 24358;69.05 65722;70.05 279992;71.1 340537;72.05 690535;73.15 6452310;74.05 1056357;75.05 2091772;76 142715;77 61514;78.05 4059;79.05 12177;79.95 3669;81.05 2484;82.1 11260;83.1 29517;84.1 103541;85.05 784…	7412211	6376901	4506191	7830219	7349830	7678151	6293715	8248011	6585315	5463173	7972160	5313604	8179783	7890880	5598044	4815046	354424	1810286	8378899	686284	5987639	6118964	4708340	6156610	7618305	8123065	6099475	7547100	5094699	5687653
249	10.86	-1	73	Unknown	0.85	-1	-1	-1	-1	-1	1_Ev1	50 0;51 3044;52.05 821;53.05 3069;54.05 853;55 7042;56.05 7103;57.05 22654;58.05 13654;59 64808;60 5807;61.05 9540;62 1688;63.05 0;65.05 8326;66.05 4531;66.95 2778;68.05 3103;69.05 5490;70.05 149093;71.1 24374;72.1 14040;73.1 597900;74.05 54012;75.05 32320;76.05 2011;77.05 12196;79.05 3528;81.05 768;82.1 2157;83.1 419;84.1 9105;85.1 4475;86.15 4508;87 6290;88.05 3665;89.05 25795;90.1 1506;95.05 5…	597900	463968	46152.6	570974	582014	648631	519956	511844	383445	624856	713642	647450	303472	420354	273335	76697.8	481312	614945	379233	0	190392	315302	167048	627844	406236	286074	491600	289192	7576091	267274
250	10.86	-1	147	Unknown	0.166667	-1	-1	-1	-1	-1	42_Ev1	52 6882;66 2663;70.05 8478;72.05 2513;75.05 111;81.05 1386;86.05 7596;87 3906;93 132;100.05 2094;113.1 21;114.05 698;115.05 2334;130.10001 1479;133.10001 2388;135.10001 391;147.10001 72670;160.05 6286;163.10001 4537;204 2054;217.10001 9174;227.05 0	0	81958	17124	42874	0	26904	2237326	1596007	39618.8	56191	81816	64021	91405.4	66002.4	0	49037	0	126160	1301808	57691	0	99615.5	10915	0	0	1	0	85523.5	158588	1
251	10.9	-1	153	Unknown	0.0166667	-1	-1	-1	-1	-1	38_Ev1	51 716;54.05 4979;55 17603;60 4245;61.05 481;64 1074;66 25921;68.05 674;71.05 5199;72.05 375;73.05 583;74.05 2893;79.05 10948;80 705;81 127;83.05 32332;94 27796;96.05 11408;101 0;105.05 3441;109.05 2125;111 44608;118.05 2518;120 14606;121 1569;122.05 11118;123 5290;124.05 6458;128.14999 2760;130.05 791;131.05 2066;132.10001 2935;133.05 7751;136.05 1908;137.05 356;138.10001 4774;139.05 340;141.2 0…	1203	1996	729	1226	1374	919	1504	1894	1337	1735	1433	1669	3099	1544	1582	662	2090	3628	5543	489	2759	3221	304	3431	1902	1927	2412	178	2434	2497
252	10.91	-1	79	Unknown	0.0166667	-1	-1	-1	-1	-1	38_Ev1	51 33210;52 20915;53 8477;55 8952;57.05 3530;59 6733;62 1430;62.95 6099;64 4495;66.05 17256;67.05 15576;68 15450;69 32488;70.05 4642;72.05 367;74.05 0;75.05 1;78 1365;79 68797;80.05 7988;81 5271;82.05 5753;84.05 3796;85.1 4568;87 0;88.05 1222;89 1069;90.1 489;93 6991;94.05 3493;95 1;96 8735;97.05 2232;98.05 3198;99.05 1;100.05 0;102.05 3727;104.15 393;106.1 1612;107.1 250;108.05 4093;109.05 863;1…	31897	64913	94057	50060	58170	46437	55698	44232	57384	42271	58027	60573	44911	27230	66746	60380	47479	34308	50808	16883	71463	78673	105852	45800	40611	69609	42950	59022	51882	54071
253	10.94	-1	189	Unknown	0.0166667	-1	-1	-1	-1	-1	54_Ev1	52.95 732;54 959;61 2986;74.05 21994;75 81852;76.05 0;79.95 3811;80.9 787;87.95 1366;89 6323;102.05 13348;110.05 2171;112.05 1653;116.15 92;128.05 4349;142.10001 6034;145.10001 2338;148.10001 13653;155.05 866;156 2513;157.05 1070;170.10001 11036;171.10001 1957;172.05 3380;173.05 2681;174.10001 424;186 25557;187.05 2589;188.14999 1878;189.05 28046;193 155;204.10001 1676;206.05 637;211 1691;225.05 …	3804	1388	1571	1863	3412	2847	636	654	1106	754	4276	3149	3892	3144	1693	1522	1524	16868	12521	2780	4305	679	1670	1030	2434	1478	1426	3204	908	3360
254	10.98	-1	71	Unknown	0.15	-1	-1	-1	-1	-1	6_Ev1	53.05 559;53.95 3061;55.05 28107;56.05 40936;57.05 97006;58 6078;61.05 2926;69.05 11148;70.05 19516;71.1 92392;72.1 5485;74.05 519;75.05 31028;76.05 2409;77 11594;80.15 840;81 1612;82.05 3888;83.05 4730;84.1 6392;85.1 51917;86.1 9440;87.1 1707;88.05 1321;93.05 1244;96.1 2047;97.1 2812;98.05 4527;99.05 6582;106.05 4616;111.15 1326;112.2 12599;113.15 6269;114.05 6831;115 5976;116.15 3322;117.1 7992…	84037	103204	152254	108217	98061	92392.3	110869	134279	113866	126295	124274	112159	129609	134787	190475	143484	167808	130192	120909	123030	156789	151510	160407	156540	175456	154463	113207	169736	107929	245.431
255	10.99	-1	71	Unknown	0.916667	-1	-1	-1	-1	-1	8_Ev1	51 0;53.05 1764;54.05 3820;55.05 42386;56.05 50988;57.1 150244;58.05 10029;60.05 4076;60.95 4312;62.05 1528;63 1677;65.05 1317;66.05 1634;66.95 3989;68.05 3631;69.1 17383;70.1 79931;71.15 152464;72.1 9063;73.1 153115;74.05 23180;75.05 37324;76 2919;77.1 9167;79.05 2370;81 1727;82.1 4877;83.05 5164;84.1 10758;85.15 88656;86.1 9118;87.2 5428;88.15 3285;90 400;91.05 6497;93.1 606;95.1 1506;96 1444;9…	94119	117537	157261	117858	113552	108621	134675	152464	126691	132612	139719	118448	142050	148012	190886	153052	184139	145423	131744	125744	171554	164034	169545	151591	187512	156025	116778	169618	117719	211704
257	11.06	-1	59	Unknown	0.583333	-1	-1	-1	-1	-1	56_Ev1	50.05 2037;55.05 13527;56 4644;57.05 10234;58.05 779;59 47317;60 2911;66 5956;67.05 12934;68.05 23739;69.05 6799;70.05 2294;71 9126;73.05 1486;76 988;78 262;79.05 1631;81.05 863;83.1 8813;84.1 5188;85.1 6056;87.05 644;88.05 1198;97.05 5062;98.05 1666;99.05 7370;100.05 3470;114.05 1460;116.05 1106;119.1 757;130.05 3091;131.05 1115;141.10001 7490;144.10001 2406;146.14999 3142;147.10001 5750;148.100…	27778	59063	84293.4	46206	72294.2	74535.8	41555	57709	69331.8	78797.9	85241.1	82614.3	59378	67761	87873.2	79058.3	8134	82558	105840	46510	85119.7	80950.1	89473.2	80006.2	63681	71552.6	48125	81380.2	80379.8	84962.1
258	11.11	-1	147	Unknown	0.85	-1	-1	-1	-1	-1	53_Ev1	50.05 90;51 4675;52.9 1798;59 22252;61 4247;62 480;66 10808;72.05 9524;73.05 122235;79 1421;81 1322;86.05 4915;87.05 523;93 577;99.05 8363;100 846;101.05 5326;102.05 1864;105 319;106.05 1621;117.05 6736;118.1 7232;119.05 3913;127.95 280;129.05 1630;130.10001 531;133.05 13007;134.10001 1228;135 0;139.05 1850;142.10001 8610;143.10001 33171;146.14999 4193;147.10001 405703;148.10001 59233;149.10001 1…	810672	560960	103954	123626	117426	143235	1084546	1047752	1173411	180600	143567	166827	500154	686900	2855.2	115030	270549	261936	379534	188699	252828	156622	141889	212322	151988	399505	347034	153590	148638	154401
259	11.12	-1	72	Unknown	0.0166667	-1	-1	-1	-1	-1	38_Ev1	53 18222;55 6178;56 4710;61 913;62 514;64 148;65 7586;71.1 173;72.05 84533;75 586;81.05 4333;86.05 7544;90.05 619;91.1 8111;94.05 45;102.05 702;103.05 584;104.05 567;105.05 669;108 7916;110.05 285;111.05 11984;113.05 1841;114.05 3719;117.05 1626;118.05 328;119.1 5071;120.05 10498;130.05 595;131.10001 476;132.05 2992;133.05 969;135.05 106;137.05 465;139.05 6887;149.05 1702;151.05 771;155.05 916;15…	19213	11912	9492	4722	7193	15821	29729	26399	23643	9773	7328	9355	10046	14322	13395	10172	15881	21957	18704	19263	11543	8181	10461	10579	11424	11212	18557	14819	17933	11449
260	11.13	-1	217	Unknown	0.383333	-1	-1	-1	-1	-1	43_Ev1	51 313;52 2611;54.05 2;60.05 598;62.05 555;64 92;72.05 3137;79.05 2709;80.05 1247;86.1 13571;90 564;93 1043;95.1 504;99.05 2670;107.1 578;115.05 34;142.10001 8888;143.05 9082;151.10001 90;204.10001 5241;217.05 89828;218.05 13425;219.05 3897;227 3372;228 1391;228.95 1656;300.10001 1407	61557	62391	55318	70726	66064	73947	87922.4	76338.4	80202.9	73920	77437.8	80214	79317.8	82743.8	65129	68652	71789	75460.5	84366	14992	74286.5	65260	63252	77557.9	73296	73288.4	69870.5	65691	57598	68284
264	11.25	-1	103	Unknown	0.583333	-1	-1	-1	-1	-1	56_Ev1	50 2345;51 8209;52 16608;53 46629;54.05 12058;55 425632;56 36074;57.05 123862;58 129797;59 743388;60 86272;61 156824;62 8580;63 6315;65.05 2845;66.05 84508;67.05 59789;68.1 18023;69.1 1122760;70.05 106324;71.05 71966;72.05 226247;73.05 7385253;74.05 722727;75 1508743;76 95167;77 63568;78.05 3291;79.05 4568;80 1190;81.05 24205;82 4431;83.05 13036;84.1 6966;85.05 77372;86 11283;87.05 39275;87.95 77…	119068	55052.9	10936	14517	10593	8824	145667	148184	156117	224	13034	13336	69112	88651	50232	326690	532014	770685	142277	75026.8	37928	63580	65791	134462	88513	53033	113175	85828.1	155452	146814
265	11.29	-1	71	Unknown	0.4	-1	-1	-1	-1	-1	14_Ev1	50.05 5042;53 4878;54 4320;55 6314;57.05 9734;60 8996;62.05 2644;63.05 9339;65.05 13174;68 26037;69.95 3516;71.1 5885;77.05 19490;80.15 2656;82.05 83673;83.05 207;84.1 4579;85.05 2095;86.1 4741;87 4750;90.05 1638;91.1 14467;97.1 3512;99.15 1138;103.1 5619;104.1 6408;105.1 27774;107.1 5124;109.1 3990;116.05 2165;118.1 0;121.05 8759;123.1 7944;130.05 541;133.10001 1509;135.05 32588;137.05 5049;149.…	34596	50786	58600	55959	53024	49535	46577	47007	44572	62728	56849	49727	45982	5885.25	64681	56196	54962	73101.6	48076	20038	51155	54234	59670	53144	71474	51128	41395	56703	49085	66008
266	11.35	-1	74	Unknown	0.0333333	-1	-1	-1	-1	-1	51_Ev1	50.05 1839;51.05 2121;60 2037;64 113;66.95 1354;74.05 20841;81 2287;82.05 1009;87.05 1310;95.05 1806;96 244;107.05 2787;112.1 1066;113.05 2673;116.1 11549;132.05 5327;143.10001 0;150.05 797;155.10001 3816;161.05 130;176 1020;186.05 1802;191.10001 3800;192.05 4390;204.05 229;207.05 7820;208 1340;209.05 2431;212 4497;225.14999 170;233.10001 1291;283.04999 1040;295.14999 4347;300.10001 1433	22562	46960	2118	229662	236522	66731	40247	36535	67644	153183	215067	202242	33990	47530	44867	85029	77304	2894	10356	14490	0	117587	60963	78178	52646	33098	51446	109554	19356	106131
267	11.35	-1	147	Unknown	0.366667	-1	-1	-1	-1	-1	9_Ev1	50 217;51 1128;52 1466;55.05 388;58.05 2921;59 6561;61 7207;65.05 83;66 6996;66.9 2138;69.05 4166;73.05 84540;74.05 8302;75.05 62280;76.05 3097;77.05 339;78.05 2943;81 8832;87.05 1966;88.05 2501;95.1 4649;97.05 1347;99.05 4175;101.05 13541;102.05 709;103.05 1819;104.05 1591;109 2520;115.1 2900;116.1 3831;117.1 52338;118.05 3681;119.05 1535;119.95 952;129.10001 5756;131.10001 39608;132.05 4347;133…	170222	198491	9451	1185461	1156937	359812	241094	269204	270396	917713	1218074	1052815	171413	209034	68426.8	400280	137400	211147	198126	119149	0	598413	322990	556779	152872	141890	177594	610477	305106	714241
269	11.4	-1	73	Unknown	0.883333	-1	-1	-1	-1	-1	36_Ev1	50 5584;51 4828;52 19744;54 2136;56 3753;58.05 22376;59 123489;60 27351;61 1282;66.05 941;70 39813;72.05 93772;73.05 646650;74.05 52091;78.05 2011;84.05 9534;86 26524;87.05 9946;88.05 11480;89.05 248886;90.05 3479;95.05 3871;98.05 1707;100.05 241004;101.05 14154;102.05 24918;111.05 454;114.1 12206;115.05 10550;116.05 21592;120.1 5495;123.05 2429;124.05 5183;129 3537;131.05 21110;132.05 16156;133.…	160326	534982	71126	2644447	2442763	715796	225314	239209	618188	1921293	2625717	375742	51560	439621	495250	775586	232930	292660	207438	198785	519469	1426066	240345	608561	594107	393134	202348	1230235	150200	1389782
270	11.47	-1	125	Unknown	0.0166667	-1	-1	-1	-1	-1	38_Ev1	52 28191;53 22580;54 35732;55 27675;56 7834;57.05 20740;58.05 9292;60 1743;64 6287;66 20706;67 19337;68.05 36774;69 8767;70.05 11364;71.05 38546;75 418;78 24243;80 150304;81.05 5931;84.05 24245;85.05 17760;86.1 1410;89.05 4632;93 966;94 725;99.05 18574;101 1046;103.05 1449;108 1605;110.05 264327;111.05 13160;112 6465;113.15 5519;116.05 2565;117.05 25275;118 1349;123.1 1919;124.1 9592;125.05 51091…	1930	1919	2987	1740	1716	39	1807	1394	942	3258	2787	3007	2031	3150	3107	4198	3114	4068	2799	1784	5295	3953	2150	4608	1867	3229	3797	2964	4768	2545
272	11.47	-1	210	Unknown	0.416667	-1	-1	-1	-1	-1	19_Ev1	50.05 3255;56.05 29939;66 9628;76 7590;80.05 1816;81 1333;86 13409;87.1 5254;88.05 129;102.1 12289;115.05 2689;117.1 2608;119.1 4547;130.14999 116076;132.05 3765;133.05 939;139 2453;148.10001 2486;153.14999 7611;159.14999 182;166 11651;171.10001 2539;182.05 5514;204.10001 152;210.05 28052;211.05 21551;212 2253;213.05 491;228 3118;277.14999 0	4331	52518	865	68587	73314	219126	413966	424349	595476	105766	35531.5	212791	146474	261010	84276	50649	153402	421661	28052	699	372687	52086	13494	193208	66055	68891	244971	48894	8445	98454
273	11.54	-1	189	Unknown	0.0666667	-1	-1	-1	-1	-1	53_Ev1	50.05 3582;52.9 11480;54 7362;60 1;62 3037;63 1349;64.05 5010;65.05 2229;68.05 29359;69 32280;70 32127;72.05 1;73.05 0;77 26521;83.1 4207;86.05 16464;87.05 0;88.05 0;90.05 18256;93.05 2219;95.05 0;96.05 2367;98.05 25052;102 6723;103.05 9984;104.05 0;114.05 8252;120.05 3296;129.10001 2892;130.10001 1;132.05 15623;133.05 0;134.05 1;135.10001 22533;140.10001 6171;142.05 988;143.05 2419;144.14999 907…	662	1361	2853	1677	2618	3983	4525	1836	2559	3439	1515	2686	2100	1709	1936	2544	7054	193807	7434	4183	2485154	1340	3044	5073	1323	3812	3244	3812	2239	4515
274	11.51	-1	160	Unknown	0.05	-1	-1	-1	-1	-1	51_Ev1	56 23206;57.05 1;58 12757;59 0;61 11653;62 708;63 5933;64 441;66.95 8195;71.05 0;73.05 315823;76.05 33092;79.95 4539;80.95 87;82 2238;86 21083;92 3065;93 1929;95.05 2945;98.05 5726;102 16726;104.05 25912;105.05 9967;111.05 3164;113.05 4937;116.1 84560;117.05 84638;132.05 1;133.05 1;139.05 696;147.14999 15105;151.10001 3272;160.05 197214;161.05 17439;162.05 5005;163.10001 2148;166 61;171.05 0;176.…	6512	7132	2157	42543	42978	60487	5111	1912	6131	31546	35892	46896	16198	15332	7032	23009	27357	40488	16083	5349	7046	21788	17166	65771	14794	16473	25635	34646	67264	64477
275	11.54	-1	80	Unknown	0.0166667	-1	-1	-1	-1	-1	38_Ev1	50 57939;51 150953;52 221901;53 36277;58 6767;60 1410;61 3116;62 8049;63 15196;64 9258;65 39477;66.05 10179;67 11930;68 43428;69 108292;72.05 13071;73.05 2399;74.05 1069;75.05 6925;76.05 917;77 292;78 31425;79.05 151792;80.05 173371;81.05 19167;82.05 13595;83.05 20522;90.05 1724;91.05 48384;92.05 7871;93 7542;94 7219;95.05 101704;96.05 18829;97.05 19080;98.05 3007;100 454;102.05 223;103.05 3640;1…	5675	6503	8317	5136	4779	5416	5377	5459	5924	7260	6592	9238	7113	8937	4277	6498	7821	4314	7852	4187	36169	7771	8068	15846	7503	6770	5682	7529	8850	9676
276	11.55	-1	147	Unknown	0.116667	-1	-1	-1	-1	-1	51_Ev1	50.05 1;51.95 12032;52.95 2731;53.95 8978;55 24165;56 15588;57.05 2797;58 0;59 5978;60 12617;61 0;62 1383;63.05 3474;64 970;65.05 3954;66.95 0;69 0;72.05 0;75 27338;76 1;77.05 1;78.05 634;81 0;82.1 1315;83.05 2009;84.05 38432;85.05 116167;86.05 11831;87.95 2770;90.05 0;91.05 1294;92 0;93.05 4448;95 687;96.05 931;98.05 4254;99.05 0;102 1;103 3634;104.05 5538;106.05 0;107 973;111.05 1303;112.15 162…	60870	55910	74762	993959	876047	259273	528	10798	20829	807896	1007435	806563	72100	110232	57555	278031	399128	376800	42029	12587	5716389	419250	217597	354566	30732	58814	60888	423515	218356	511754
277	11.56	-1	57	Unknown	0.966667	-1	-1	-1	-1	-1	38_Ev1	50 6546;51 13909;52 13022;53 7098;54 3851;55 106909;56 23858;57.05 103406;58.05 6521;59 7256;60 4170;60.95 1254;62 1508;63 2329;65 1995;66 2778;67 9165;68.05 13165;69 84304;70.05 1929;72.05 14646;75 3239;76 898;77 4184;78.05 30729;79.05 40595;81.05 14884;82.05 44317;83.05 46986;84.05 14970;86.1 2319;87.05 265115;88.05 12886;90.05 564;91.05 3335;94 9133;95.05 76483;96.05 21146;97.05 20527;98.05 21…	136139	111067	186608	142916	161280	167900	68056.6	170475	51299.2	199281	96416	163284	210287	191966	226638	194436	217608	223182	145080	149173	332814	96087	228059	194348	216725	221965	187310	184136	160041	234916
280	11.62	-1	192	Unknown	0.716667	-1	-1	-1	-1	-1	51_Ev1	50 564840;51 2255780;52 130688;52.95 119577;54 31975;55 108313;56 37599;57.05 40330;58 133296;59 194957;60 83519;61 127093;62 33388;63 43634;64 11657;65.05 93537;66 9858;66.95 31453;68 30222;69 67683;70 74087;71 25530;72 175211;73.05 421530;74.05 283348;75 727636;76.05 521376;78.05 1041271;79 50441;79.95 16949;81 24863;82 18652;83.05 31982;84.05 6016;85.05 34764;86 399;87 64096;87.95 6835;89.55 6…	165322	148010	244386	195642	183524	174387	214423	194189	209153	194782	235702	229754	222186	245489	253054	256622	228009	242698	267525	205665	331028	234660	259221	252500	232148	219821	195348	244616	219838	226013
281	11.66	-1	231	Unknown	0.0333333	-1	-1	-1	-1	-1	6_Ev1	58 12096;59 62194;65.05 1189;73.1 196414;82.1 357;86.1 25045;87.05 263;89.05 25866;93.05 3076;94.05 2945;98.05 2462;101.05 4586;102.05 2799;108.1 19125;109.05 2696;114.15 17211;116.1 6537;117.1 8034;124.1 39;131.10001 10593;132.05 3939;137.10001 790;147.10001 32922;151.14999 551;157.05 4044;158.10001 5937;159.14999 10224;160.10001 15728;163.10001 3549;164.10001 350;171.14999 845;172.05 2835;173.1…	6419	19994	6165	25261	27858	181738	16164	15407	20247	7593	20936	15621	13021	15633	11203	11297	5267	38161	5327	1063	10931	17038	8553	12215	15711	15613	5242	25141	2568	17901
282	11.68	-1	189	Unknown	0.05	-1	-1	-1	-1	-1	18_Ev1	52 13554;54.05 3328;55.05 12328;56.05 28050;59 1;60 16062;61 254;63 804;66.05 96979;66.95 18589;70.05 4992;71.05 8623;72.05 18548;73.1 28364;74.05 98442;79.05 28202;81 3835;84.1 41883;87.05 59020;88.05 10106;90.1 5788;98.15 18383;99.1 22489;100.05 27761;101.05 8434;102.05 5095;103.05 465;110.15 5078;111.05 2436;112.15 4360;113.1 14991;115.05 15502;116.05 6163;118.1 10740;119.1 2523;126.15 3048;12…	2978	2686	3578	3201	2400	3660	9018	2638	7100	5122	3219	3912	3987	2780	4276	3254	7373	303840	9170	3339	2197742	1708	3118	5933	3005	3806	5256	2872	2482	5973
283	11.71	-1	189	Unknown	0.0166667	-1	-1	-1	-1	-1	53_Ev1	50.05 2592;52.95 0;56 3297;57.05 0;58 652;60 4255;61 1;62 1673;63 515;64.05 181;67.95 287;75.05 0;76 3405;78.05 2156;79.05 1;80.95 245;82.05 1550;83.05 2333;87.05 1;91.05 1393;92 811;94.05 730;102 0;111.05 449;115.05 3272;117.05 0;119.05 4102;120 405;127.1 954;130.10001 7976;133.05 58;145.25 2198;147.14999 20552;148.10001 0;156.05 5361;158.05 591;159.05 1604;160.10001 155;173.05 33507;188.14999 2…	2676	2182	2986	3214	2088	3271	8507	2900	5999	4770	2751	4390	3705	3044	4017	3366	8405	84446	10654	1078	1827978	1959	2778	7063	2430	4373	5253	3572	3122	4805
284	11.73	-1	57	Unknown	0.983333	-1	-1	-1	-1	-1	1_Ev1	53 865;55.05 32483;56.05 33890;57.05 227615;58.1 4807;59 894;60.05 419;61 189;64 177;67.05 2654;69.1 16305;70.1 22390;71.1 116175;72.1 11139;73.05 88905;74.05 1067;75.05 186;78.05 259;79.1 5597;80.1 2825;83.1 4177;84.1 23663;85.1 95838;86.15 3756;87.05 8;93.05 795;97.15 1216;98.05 8688;99.15 20538;102.05 2434;103 4146;112.1 6275;113.15 10532;115.15 332;117.1 1432;126.25 4933;127.2 5747;131.10001 …	227615	283722	319182	274485	286830	271661	278731	306576	245838	328726	325298	303349	280980	300254	370070	318382	358866	436958	268478	256927	378572	333222	351060	308578	305566	325162	275072	338039	265984	379145
285	11.72	-1	191	Unknown	0.716667	-1	-1	-1	-1	-1	44_Ev1	50 180;58.05 11268;59 737;60 1132;61 95;63 1221;65.05 3367;72.1 6749;73.05 107727;74.05 12525;75 14673;78.05 1858;81.05 1458;87.05 3074;101.05 314;103.05 6129;112.1 15092;114.05 2511;115 1082;117.05 1960;128.14999 3598;130.14999 4689;131.10001 3349;133.10001 11408;134 2543;135.05 3155;140.2 1645;146.14999 3613;147.10001 104984;148.10001 9682;149.10001 5822;191.05 92485;193.10001 5440;205.05 2489;…	78034	60102.6	77634.6	88317	77070.5	92149	100435	88827	96632	89054.5	97164.8	94195.5	61600.6	77333.2	94826.5	78900.3	91805.5	83349	120557	64325	51525.9	92311.2	67226.2	101534	74526.6	65204.7	84070.3	96614.8	60124.8	91936.8
286	11.74	-1	56	Unknown	0.05	-1	-1	-1	-1	-1	47_Ev1	50 2893;56.05 70001;58.05 13182;59 11967;60.05 1835;67 8221;68.05 499;69.1 1500;71.1 237076;74.05 3996;79.05 5732;89.05 2357;91.05 2404;96.05 603;97.05 6004;98.1 7254;100.05 9732;101.1 2730;111.15 1186;114.05 896;116.05 10;128.05 2833;129.10001 2454;132.05 1978;133 9096;134 2583;141.2 10031;148.10001 16878;149.10001 14425;150.10001 1352;177.05 2908;189 1871;193.05 1033;207 591;210 1360;221.10001 …	17808	25437	28146	63628	74013	111058	45781	42665	48196	44979	44488	53850	18605	27619	25504	21068	59789	72732	24025	23993	14481	22473	29274	50909	29284	28773	14348	22473	49651	25470
287	11.77	-1	148	Unknown	0.0833333	-1	-1	-1	-1	-1	51_Ev1	50.05 6889;63 0;64.05 1548;73.05 35276;74.05 81022;91.1 4344;92.05 1296;100 0;104 1700;121 351;129.10001 6143;130.10001 24035;134.05 2304;143.05 2823;148.05 359968;156 11791;158 10036;160.10001 3638;162.05 1260;171.10001 10807;172.10001 4794;174.05 1888;175.05 20532;176.05 3376;189.10001 88465;193.05 3339;197 31;205.10001 4233;210.05 3642;211 1075;212.10001 510;221.10001 2503;234.85001 6056;236.8…	6642	21433	10299	13488	16554	17747	14062	12357	18790	3627	23298	22643	10108	7612	6975	14421	10287	531953	9250	9103	0	15457	10386	28343	11810	8972	13586	17669	17133	16995
288	11.77	-1	138	Unknown	0.0166667	-1	-1	-1	-1	-1	38_Ev1	50 7580;52 50539;53 5180;55 18149;56 3490;59.05 3430;64 1566;65 14086;67.05 9502;68.05 1022;69 6532;75 9208;78.05 10720;79.05 30205;80 25861;82.05 6430;86 4238;87 0;88.05 2715;91.05 3148;92.05 1424;93 16554;97 8948;106.05 11988;107.05 30608;108.05 10896;109.05 6278;110.05 28804;111.05 2261;112.1 5113;114.1 9469;115 1311;116.05 2817;118.05 1043;123.05 24080;125.1 1449;126.05 11700;130.05 2205;131.…	788	1493	1204	1145	2113	1650	1398	1301	312	991	987	1473	1451	1123	1205	8652	15482	22215	5752	344	2453	22775	24750	45904	2616	1978	4037	6975	10784	12122
289	11.82	-1	146	Unknown	0.0333333	-1	-1	-1	-1	-1	59_Ev1	50.05 1679;51.95 2409;64.05 4420;65.05 3259;71.05 1;76 12906;79 3507;91.05 3517;92.05 33;97.1 1534;101 8854;104 6288;106.05 1788;111 1930;120.1 1961;131.05 0;132.05 10479;133.10001 1;139 2604;143 1379;145.25 1117;146.14999 20121;149.10001 52122;151.10001 1692;152.10001 2235;155.05 2388;156.05 5504;158 5551;159.05 6619;160.10001 1948;172.10001 7454;175.05 6597;176 1713;183.14999 1697;186.05 2210;1…	4757	4776	6613	3855	3650	22549	8086	5423	11420	8112	2993	789	13482	17221	4816	6820	8033	8046	27332	3344	2847	11497	6243	5601	14191	9125	22464	9306	2967	11309
290	11.82	-1	181	Unknown	0.383333	-1	-1	-1	-1	-1	9_Ev1	50 7891;51 3280;52 948;53 743;54 1744;56.05 994;57.05 10415;58.05 5920;59 5199;60.05 712;64.05 46;66 2348;68 1488;70.05 7906;71.1 4689;72.05 829;73.05 65387;74.05 2504;76 10131;77 2386;79.05 5018;80.1 2177;82 4544;84.05 9380;85.1 11278;87 736;89.05 8441;91 1816;99.05 4629;100.05 1863;101 497;102.1 2718;103.1 16256;104.05 863;105.05 3142;112.1 170;113.1 4913;114.1 8768;115 653;118.05 425;119 1177;…	51155	62974	71158	62744	61167	58175	66197	60578	70626.1	64027	78134.8	68326	53998	60852	63117	73166.6	14096	19862	85984.6	23720	88339.1	0	8137	72861.4	72347.2	48174	33875	25541	3215	74926
291	11.9	-1	188	Unknown	0.0666667	-1	-1	-1	-1	-1	51_Ev1	60 63438;73.05 43132;77 4136;87.05 21096;87.95 38084;92.05 1549;93.05 730;94.1 499;95.1 2120;98.05 9746;99.05 40425;103 4095;104 1985;110 795;112.05 7160;120.05 1137;126.05 1931;128.05 827;129.05 10685;133.05 89665;137.05 1543;139.05 2529;140.05 2185;141.10001 2945;142.05 1365;159.05 1725;162.05 353;181.95 6856;186.05 2571;187.14999 556;188.25 111648;189.14999 81295;203.14999 343;204.05 22998;212…	5237	5322	6010	5593	4876	5590	3061	3296	955	6481	4744	5904	5691	6877	5585	5548	5635	163012	31297	3637	7559	6515	5830	10871	6663	6299	21153	6715	10543	7384
292	11.93	-1	85	Unknown	0.0166667	-1	-1	-1	-1	-1	23_Ev1	50 1171;52 5899;55 12912;56.05 17636;59.05 1143;60.05 648;63.95 2232;65 169;66 2498;68.05 1297;69.1 9666;71.1 5149;72.1 364;73.05 6151;79.05 4347;80 368;83.1 4216;84.1 30716;85.1 81357;86.1 5141;96.1 2270;97.1 2362;99.1 3536;100.05 3497;103.05 0;111.05 2738;115.05 2008;116.05 1;126.15 5672;127.15 9590;129.05 585;131.10001 3089;140.14999 4134;141.10001 4244;148.10001 1;193.05 15481;207.05 7833;220…	36283	86510	51368	87292	98032	100522	104733	112180	107473	112153	112611	88558	83853	81888	64425	43189	92390	80969	104232	4361	74548	61520	81357	71798	70841	46134	41269	44074	43701	56600
293	11.86	-1	148	Unknown	0.05	-1	-1	-1	-1	-1	58_Ev1	50.05 3234;51.05 1674;53.95 7600;55 2478;59 39892;66.95 8474;67.95 2743;70 1705;73.05 35666;77 6941;82.05 4734;84.05 9162;85.05 10247;87.95 10475;89 13655;94.05 1231;96.05 2506;98.05 960;99.05 10284;100 5663;103.05 27827;104.05 5718;105 10721;106.05 1196;110.05 167;114.05 16832;118.05 2054;119.05 8572;120.05 4296;121.1 282;122.85 271;125.05 418;128.05 937;134.05 2593;135.10001 619;136.10001 553;1…	19402	17203	12737	19642	15404	15892	26335	20620	12793	20239	23303	19886	10734	13560	10421	14249	27986	1971517	39427	13204	13652	20616	15091	16069	13574	11016	13714	18659	18522	14501
294	11.93	-1	71	Unknown	0.966667	-1	-1	-1	-1	-1	1_Ev1	53 3560;55.05 19910;56.1 17596;57.1 116263;58.05 4381;59 2201;60.05 2144;66 316;67.05 1156;69.05 10236;70.1 26332;71.1 126646;72.05 6745;74.05 878;77.05 410;79.05 5146;81.05 58;84.1 12643;85.1 41435;86.05 2302;87.05 298;89.05 2685;97.1 1951;99.05 6702;112.15 9025;113.15 19799;126.2 5856;127.15 5176;130.14999 4500;133.05 2032;146.14999 4352;155.10001 6485;163.10001 75;193.05 6460;206.05 7282;207 2…	126646	158565	204131	164998	159903	166997	174286	188237	158065	192245	102932	173124	191111	171622	228655	68562	217678	213820	173948	165242	207847	209447	228390	198710	219567	187224	159113	10812	171206	121528
295	11.92	-1	192	Unknown	0.0166667	-1	-1	-1	-1	-1	38_Ev1	51 5892;52 18347;53 6528;54 36421;55 8080;56.05 5886;58 33000;59 10583;60.05 2230;61.05 259;62 43;64 2871;66 9393;67.05 4633;68.05 13380;69 25940;70.1 67831;72.05 13863;74.05 9121;75.05 954;76 8167;77.05 13381;78 373;80 1585;81.1 7814;82.05 17844;84.05 1538;85.05 5796;86.05 2103;87.05 921;88 11370;89.05 17631;90.05 6324;93 1451;94.05 8566;95.05 68865;96.1 12364;98.05 171;100.05 3229;101.05 1619;1…	3614	653	197	373	0	0	427	390	1568	969	1127	1165	298	1	0	23	1466	7974	2742	140	415	382	1074	664	2545	1337	7371	1236	0	232
296	11.96	-1	220	Unknown	0.85	-1	-1	-1	-1	-1	37_Ev1	51 2240;52 1027;55.05 8097;58 8280;59 50836;60.05 2553;61 1475;63.05 1152;68.15 1428;70.05 4145;71.1 35250;73.05 49168;74.05 25920;75.05 18510;80 1368;82.15 1892;84.05 8924;85.1 19929;86.1 11432;87.1 3661;88.05 6839;89.05 30280;90.05 3260;91 1812;95 1035;96 3699;98.05 6996;99.05 4110;100 13172;104.05 3070;105.05 4058;114.95 6101;116.05 4437;119 5318;126.15 5192;129.14999 564;130.05 2688;131.05 10…	187292	83984.1	108258	88948	76567.4	62706	78815.3	105096	84952.6	137003	93689.7	70583	97408.4	149904	78432	102024	91942.9	154404	224860	1934	80942.7	67829	100728	90963.7	149360	76425.5	251528	126129	94618.4	140237
297	12	-1	66	Unknown	0.0166667	-1	-1	-1	-1	-1	51_Ev1	50.05 4822;51.95 8168;52.95 13515;53.95 7406;58 3570;59 56423;60 26191;61 0;63 1156;64 1112;66 253575;66.95 0;67.95 4628;72.05 20639;73.15 13454;77 6555;80.95 447;82.05 3835;86 6654;87.05 0;87.95 16704;92.05 1270;93.05 2206;95 334;96.05 3305;98.05 27956;99.05 0;101 20155;102 18861;103 15438;104.05 669;105 14064;109.05 353;114.05 2825;115 27217;116.05 9579;117.05 113566;120.05 1919;121.95 1466;123…	1993	4160	3260	9698	14028	7351	7520	4574	3125	3851	15816	9559	1443	9209	1903	5294	6529	248352	6024	2736	2935	2477	6214	10730	2735	5605	9082	3067	5159	7362
298	12.02	-1	191	Unknown	0.0666667	-1	-1	-1	-1	-1	18_Ev1	52.95 1625;55 5506;57.05 450;58 5146;59 40738;62.05 5004;64.05 1272;66.05 77762;66.95 30794;75.05 88416;76.05 7786;78.05 603;79.05 32767;79.95 23921;80.95 1128;82.1 1607;85.05 16941;86.05 1;87.05 22507;88.05 0;89.05 0;90.1 7741;91.05 311;96.1 1;97.15 1962;98.1 318;99.05 21367;102 3915;103.05 0;105.05 1806;106.05 1965;107 1553;112.05 1215;114.05 0;115.05 7573;117.1 23803;118.1 1828;119.05 648;125.…	13050	7764	11552	3929	5489	7455	7392	9424	5476	9425	7936	5558	8996	16970	11219	7962	6894	136011	24522	3852	8222	12216	9646	6027	16644	12454	23770	10560	11655	13951
300	12.01	-1	189	Unknown	0.0166667	-1	-1	-1	-1	-1	59_Ev1	54 2500;63 3307;73.1 0;78.05 1757;80.95 97;82 2300;93.05 3199;96.1 2732;98.05 14060;106 208;107.05 1807;110.05 1620;111.1 406;120.05 1726;126 2181;137 3231;141.05 157;170.14999 125;176 1913;176.95 846;186.05 42;188.25 36219;189.14999 166361;193 1371;194.05 127;205.10001 3665;208.05 851;209 316;211 949;227 1240;246.05 2553;261.10001 0;264.04999 616;276.14999 3173;300.10001 2184;314.10001 2185;315.…	8562	3859	4091	1879	3223	1207	4803	5054	2127	6697	3035	2235	6504	6376	5387	4043	2908	2039935	9510	2279	1513	3351	5810	3349	7863	7076	9105	4794	6766	7448
301	12.03	-1	117	Unknown	0.616667	-1	-1	-1	-1	-1	55_Ev1	51.05 7438;52 12049;52.95 5683;54.05 305;55.05 28598;56.05 28103;57.05 63270;58.05 23768;59 48267;60 13858;61 16474;62.9 1304;64 8382;65.05 7494;66 73792;66.95 7723;68.05 4039;69.05 6344;70.1 2177;71.1 30725;72.1 23377;73.05 218389;74.05 70604;75.05 93907;76 9488;77 5352;78.05 6111;79.05 27601;79.95 4640;81 3068;82.1 2724;83.1 4074;84.1 14115;85.1 27819;86.05 9753;87.05 48563;88 5192;89.05 4358;9…	119240	79197.7	19655	127773	127342	162236	258934	14736.4	265691	95231	115419	138720	71608.4	100461	53627	86607.8	202480	216090	132757	129227	63489	36424	36610	159533	56399	37353	81996.2	22587	115248	64309
302	12	-1	130	Unknown	0.0333333	-1	-1	-1	-1	-1	60_Ev1	50.05 839;51.95 1;52.95 1;56 5471;57.05 0;59 1;60 1;61 0;63 1;66.05 1;66.95 1958;71.05 1;74.05 0;77 0;83.05 22306;84.05 5758;87.05 0;90.1 12923;92.05 0;93.05 1982;102.05 0;103 1;107 3936;113.05 2360;114.05 0;118.05 0;120 1564;126.05 3838;127 733;128.05 523;129.10001 6606;130.10001 187915;131.05 0;135.05 7064;136.05 687;142.05 1427;144.05 2905;152.05 1457;155.05 7701;157 9367;158.05 4693;159.05 20…	0	2237	0	0	0	94	837	677	0	0	1	0	0	1	0	1	0	24611	0	32099	0	594	0	0	0	1	0	0	0	1
303	12.05	-1	169	Unknown	0.0166667	-1	-1	-1	-1	-1	38_Ev1	50 17894;52 22933;54.05 5266;55 2811;58.05 36559;59 2150;60 5553;61 65;62 1424;67.05 4566;68.05 6515;72.05 5936;78.05 3248;79 14857;81.05 7969;82.05 1311;87 2746;90.05 1948;93 12326;94.05 1089;98.05 4855;99.1 4858;100.05 5600;102 3922;104.05 720;106.05 5593;107.05 14587;108 1617;110.05 11128;111.05 39026;112.05 3029;115.05 9646;121 1238;123.05 10946;127.05 2775;128.05 2248;129.10001 2894;130.1000…	1055	1394	1837	1228	1049	1886	1612	1260	726	1448	1722	2500	2050	2246	1990	2260	711	2905	1527	798	2405	1513	1926	1290	1702	2749	2640	1128	1312	2187
304	12.08	-1	75	Unknown	0.0666667	-1	-1	-1	-1	-1	53_Ev1	50.05 1;51.05 7725;51.95 0;52.95 1;57.05 27960;58 0;59 0;60 1;63 1776;65.05 0;66.05 1;66.95 0;67.95 3248;69 13285;70 36474;71.05 14158;72.05 34125;73.15 33333;74.05 0;75 33050;77.05 0;80.95 3134;82 1276;85.05 1;87.05 130780;88.05 1;90.05 4216;92.95 95;95 1612;97.05 4413;98.05 41;100 37712;101 2984;103 1;104.05 2440;106 0;110.05 587;111.05 3114;112 1290;115 1;116.05 1;118.05 0;125.05 255;131.05 1;…	87443	62529	51625	119799	96012	273218	165203	173813	188089	105041	110337	129484	82547	94634	41843	58353	154513	218844	202548	0	53143	97747	68162	166008	91050	99374	123183	109148	86822	129550
305	12.09	-1	74	Unknown	0.1	-1	-1	-1	-1	-1	18_Ev1	50.05 337;52.95 18520;54 1;55 16533;57.05 0;58 8338;59.05 0;60 4159;61 1;69 1;70 1;71.05 61748;72.05 80469;74.05 428105;76.05 5337;77.05 2660;78.15 8157;79.05 1;83.05 6515;84.05 11777;85.05 1;86.05 0;87.95 23159;89.05 6361;92.05 3137;97.05 2711;98.1 3089;99.05 28039;100.05 0;102 254;103 0;104.05 1;105.05 31330;106.05 3989;107.05 640;109 284;110.05 1813;111.05 3493;113.1 0;114.05 0;115.05 1;117.05…	48769	53946	20553	123825	90650	484414	92555	65465	88782	78612	101783	108156	68851	64721	33345	62284	82222	428105	33621	0	20699	122359	57282	112696	73877	69106	63076	147210	47458	128206
308	12.2	-1	57	Unknown	0.966667	-1	-1	-1	-1	-1	2_Ev1	50 2076;51.05 3764;52 2302;55.05 4796;56.05 13488;57.05 91530;59 23355;61 14084;66.05 7098;67.05 7129;68.05 2607;69.1 26147;70.1 56272;71.1 124806;72.1 4633;74.05 17972;75.05 71964;76.05 3037;77.05 8989;78.05 976;79.05 3895;81.15 1566;82.1 890;88 8684;89.05 5496;91.05 3159;93.1 5479;98.1 11489;102.1 8988;112.1 8316;114.1 19655;115.05 4900;116.1 29988;117.1 13211;120.1 2742;126.25 5772;127.2 13886…	245625	91530.5	390076	321138	295454	350037	351965	373636	348287	343258	400663	353711	342905	96130	352408	358215	442319	663442	399281	282104	434480	404567	455312	384644	193378	361884	323245	436770	329433	437200
309	12.22	-1	73	Unknown	0.733333	-1	-1	-1	-1	-1	36_Ev1	50 1156;51.05 2478;54.05 4971;57.05 19139;58.05 8572;59.05 25390;61.05 13799;63.95 1279;66 8140;70.05 12999;71.1 40225;72.1 41498;73.05 167947;74.05 11037;80.05 2014;82.1 2898;102.05 1446;103.1 2673;105.1 1895;112.1 2276;113.1 11230;114.1 21322;115.05 9462;116.1 23770;119.05 864;126.15 11694;127.15 29367;128.10001 5948;130.10001 181777;131.05 50323;135.10001 4078;142.14999 5333;144.10001 7321;147…	513901	934411	216802	978127	388986	966985	962266	456787	945583	840686	707138	516886	78426.9	350393	5182220	639196	1018132	6128463	892679	2549651	233636	329651	538163	1170559	802606	811517	699850	414905	530526	723667
312	12.26	-1	191	Unknown	0.133333	-1	-1	-1	-1	-1	60_Ev1	52 1;56 1;57.05 30369;58 1;59 0;60 16510;61 15424;65.05 0;67.95 5362;69 0;71.05 2206;72.05 68270;73.15 0;77 0;78.05 1169;79.05 37246;79.95 55;82.05 688;84.05 16464;85.05 4402;86 7885;87.05 116917;87.95 9774;91.05 1432;92.1 3384;93 1258;96.05 1403;97 1;98.05 6238;100 18710;101 21794;103.05 6742;105 3144;106 4922;107.05 6325;109 743;112.05 3552;113.05 8553;115.05 1;116.05 2040;117.05 34281;118.05 1…	99782	30278	7743	1	13844	26725	0	1989	27031	48803	60327	0	2067703	141292	2261448	2773734	0	66035.2	0	374445	524615	4705454	663193	68101	666685	5079844	1040516	3513334	340183	0
313	12.22	-1	147	Unknown	0.183333	-1	-1	-1	-1	-1	30_Ev1	53 2407;56.05 2439;58.05 44629;59 228417;60.05 13025;66 1608;67.05 764;73.05 901902;74.05 89065;75 46143;81 1978;83.1 15538;84.1 7975;85.15 2970;86.05 369133;87.05 25831;88.05 16425;89.05 12085;93 2608;95.1 3990;97.1 1397;98.15 8198;99.1 13851;100.05 404829;101.05 39562;102.1 23509;103.05 14657;104 2172;105.05 6424;111.15 738;114.1 21613;115.05 14444;116.1 1129;117.05 37738;119 11861;129.14999 36…	0	0	15471	0	0	1578	1	0	90747.8	0	0	5112	1	133451	3330075	3998126	0	3583268	933016	1	56588	149186	968382	21714.3	0	58715	0	64997	0	312308
314	12.31	-1	84	Unknown	0.1	-1	-1	-1	-1	-1	6_Ev1	50 14;54.05 2152;56.05 21544;68 997;82.15 7718;84.1 641666;156.05 627;158.05 5528;186.10001 12686;191.10001 3007	35748	70385	78169	54779	45076	641666	47706	61609	255934	74276	82609	54906	87737	83241	100649	88166	88996	514168	142286	63574	137587	93338	99459	90263	99880	91938	83176	94854	62759	100158
318	12.38	-1	78	Unknown	0.116667	-1	-1	-1	-1	-1	54_Ev1	50.05 894;60 10621;61 0;62 3210;63 2234;64 3776;67.95 11607;72 26589;74 0;74.95 65103;76.05 31837;77.05 2913;78.05 3404;79.05 1;84.05 0;87.05 119010;87.95 55455;89.05 14;90.05 0;92.05 606;93.05 945;93.95 907;96.05 409;98.05 4758;99.05 47042;100 88341;102 0;103 1;105 6955;106.05 7114;107.05 2265;108.05 1004;108.95 1276;112.05 1068;114.05 1978;115 46821;117.05 10866;118.05 56240;120 11152;122.95 64…	104233	96414	3884	108220	103972	4720.7	0.25	102976	104897	99423	102142	102163	95124	100782	47638	53720	106332	53750	105990	94790	13317	79779	23772	108352	99978	87443	103581	99494	99685	0.5
319	12.35	-1	300	Unknown	0.0833333	-1	-1	-1	-1	-1	18_Ev1	50.05 19458;52 615328;54 21399;55 158655;56 327162;57.05 158654;58 632362;59.05 1546776;60 569209;62.05 42869;63 19098;64.05 5242;66 2592116;66.95 369406;67.95 20476;69 257140;70 77535;72.05 884067;73.15 2275174;74.05 2395157;75.05 1644591;76.05 197839;77.05 67346;78.05 27755;79.05 1190790;79.95 179904;82.05 18794;83.05 30930;84.05 480056;86.05 147772;87.05 1752931;88.05 152988;89 74985;90.1 1002…	8258397	8250251	51728	8084459	8068447	8108926	7983644	8028122	0.232495	8205292	8167573	8128401	8279434	8223697	8333028	8329384	1	1546.56	0.547388	65718.6	3911332	8306371	5056500	8177677	8238728	8308493	8242837	8279326	8261946	8218711
320	12.38	-1	300	Unknown	0.05	-1	-1	-1	-1	-1	18_Ev1	50.05 9911;51.05 97169;52 443691;52.95 70243;54 18597;55 125980;56 245460;57.05 251218;58 555896;59.05 1355283;60 458422;61 331166;62 22244;63 11079;64.05 47091;65.05 197428;66 1959482;66.95 0;67.95 14796;69 146806;70 366254;71.05 275276;72.05 740342;74.1 724145;75.05 1695565;76.05 123612;77.05 29121;78.05 25909;79.05 1111762;79.95 83705;80.95 7673;83.05 0;84.05 55019;85.05 261471;86 192331;87.05…	0.178976	8254817	51875	8109254	8090495	8122732	8019573	8058601	8010978	8212066	8170995	8141909	8281454	8231570	8334032	8334671	8142268	1239.57	8104726	8152975	3912175	8311254	5057659	8187955	8241417	8309795	8239056	8286864	8266159	8222224
321	12.39	-1	316	Unknown	0.0333333	-1	-1	-1	-1	-1	19_Ev1	52 31253;65.05 1817;82.05 1286;84.1 9982;111.05 96;127.05 26721;128.05 3003;134.05 151571;142.05 5995;144.10001 380;154 1190;158.05 212;160.05 797;171 4874;172.89999 2669;174.05 3913;184.89999 1090;186.05 0;188.05 1505;201 3288;217.05 9399;220.14999 2920;231 7157;232 386;242.05 322;282.04999 26366;288 176;289.04999 349;316.10001 1;320.10001 5556;321.10001 11116;361.04999 1991;375.10001 109;386.25…	8379153	7972290	7988	8352690	8352290	8348847	8343495	8349124	8334677	8353851	8366105	8362465	6507336	7626124	1803128	2204163	8348596	0	1.46929	5635108	422908	3519578	521991	8357469	7513491	3888003	7345950	7358445	8380747	8363274
322	12.38	-1	73	Unknown	0.533333	-1	-1	-1	-1	-1	34_Ev1	50.95 3503;52 3034;53 7291;55 27394;57 152734;58 83203;59 646538;60 57920;61 174561;62 10886;63 18788;64 401;65 7878;66 26711;66.9 5619;70.05 61127;71.05 74069;72.1 248738;73.15 7519484;75.05 351557;76 81574;77 178942;78 11391;79.05 18085;80.05 3092;81.05 4514;82.05 1749;83.05 4134;84.1 8320;85.05 94384;86.05 9284;87.05 103205;88 19578;89 82067;89.95 28063;91 41349;91.95 3213;93 6965;95.05 6976;9…	6148428	6955043	146706	6611820	1678248	6219646	2193962	122380	4160082	2213979	6438060	2014876	1412051	6861922	7987165	7019004	7236209	10644	1292011	1585717	7791888	7826432	3450112	7107004	6975101	7848959	5172663	5493936	7688278	0.25
324	12.38	-1	301	Unknown	0.0333333	-1	-1	-1	-1	-1	1_Ev1	50 1006;51 4084;52 1;54 1;64 782;74.05 0;82.1 0;86.05 0;92 0;94.05 0;95.05 1;98.05 0;114.05 0;140.05 1;157.14999 1923;159.10001 0;160.05 0;188.05 3149;201 1317;301.04999 0;314.10001 0;374.04999 924;388.10001 0	0.125814	8325582	28887	8258899	8256326	8274161	8230064	8239854	8208582	8298023	8287130	8282418	8329858	8311205	8358143	8359201	8277163	493431	0.75	8274580	2340258	8346113	2833047	8285079	8318852	8342366	8325296	8335728	8327001	8309806
325	12.38	-1	319	Unknown	0.233333	-1	-1	-1	-1	-1	14_Ev1	50.05 2491;51 3130;73.15 850155;74.05 0;100.05 0;110.1 1;127.05 0;128.10001 0;157.10001 0;186.10001 1425;199.05 0;200.05 2013;204.05 0;231.10001 2805;232.05 1903;300.14999 0;301.14999 1;314.10001 0;319.14999 10468;320.20001 2975;321.14999 2973	42015	79372	1610	60050	54719	73258	89271	64605	71758	73002	99875	64905	104781	10468.1	32619	30180	101012	1035340	152037	30288	461731	31291	16030	101347	61920	34776	52372	69872.5	45876	92740
326	12.41	-1	302	Unknown	0.716667	-1	-1	-1	-1	-1	49_Ev1	52 44971;52.95 47308;54.05 19068;55 283016;56 108430;57 475665;58 581496;59 3083806;60 198250;61 644077;62 44563;63 65855;63.95 563;65.05 29632;66 159990;66.95 12880;69.05 68342;70.05 258297;71.05 683252;72.05 1457914;73.05 7482110;75 8098884;77 580272;78 45826;79 83216;80 8371;81 31940;81.95 21896;83.05 71784;84.15 64368;85.1 132275;86.05 358;87.05 381162;88.05 60502;89 253295;89.95 45714;90.95 …	4606187	4452216	4387	950682	8151417	552528	8107029	8362804	8365963	2227910	8358815	4196800	8360732	3753841	6351173	8379105	2612591	0	2441869	7691256	396166	8373090	152305	7208708	8364470	8367697	8360468	2516545	8366081	8353012
327	12.43	-1	71	Unknown	0.266667	-1	-1	-1	-1	-1	3_Ev1	51 1401;52.95 2618;54 283;55.05 28769;56.1 7974;57.05 149771;58.05 8214;65 427;67.05 2793;69.1 21711;70.1 20733;71.1 139974;72.1 7286;73.05 6736;74.05 1257;75.05 2443;76.05 1206;77.05 3191;79.05 165;81.05 936;83.1 11427;84.1 13913;85.1 92886;86.1 5362;95 426;97.1 2884;99.1 40412;100.05 1859;111.05 6438;113.15 24008;117.1 901;125.2 6005;127.15 1084;129.14999 5895;169.3 13058;204.05 825;300.10001 2…	524324	206256	139974	39552	33847	58678.2	1	0	97022	134822	192244	126869	576138	699239	1566976	1387276	755020	216226	208913	1475350	1635085	1253515	1664240	668327	1084554	1208319	1044427	1332009	1023227	1104415
328	12.42	-1	315	Unknown	0.0166667	-1	-1	-1	-1	-1	6_Ev1	54 1;55 0;56 563;57 1;58 1;59 1;61 1;63 0;66.95 1504;68.05 2105;69.05 12278;70.05 0;71.05 0;72.05 1;81 1350;82.05 1;83.05 0;84.1 25982;88 0;91.95 0;94.05 93;96.05 0;97.05 1;98.05 5465;102.05 1;104 0;110.05 1708;111.1 6381;113.05 0;115 0;116.05 0;118.05 0;120 0;123 1;126.05 0;126.95 2311;129.05 0;135 1;137 1;140 0;141.05 33;142.05 0;145.05 0;149.05 1;150.05 0;152.05 3439;153 0;160.95 6600;165.95 8…	8372043	8366189	9675	8355018	8344116	0.25	8345304	8340553	8351916	8363524	8353919	8351680	8375255	8363535	3366845	3897312	8359463	1	8352327	8329907	764940	8368045	934907	8365744	8372086	8383866	8364208	8368762	8370197	8360722
329	12.42	-1	315	Unknown	0.05	-1	-1	-1	-1	-1	42_Ev1	52 45556;53 57053;55 380504;56 198210;58 6385;59 100618;60 418798;61 30150;63 3397;65.05 43356;69.95 482670;71.95 2159498;75.85 5282294;77 1307986;78 86842;80 3204;83.05 209;84.05 80216;86 81872;87.05 9196;89 54719;89.95 5358;90.95 12765;92.95 76471;96.05 5893;101 2055;102 10785;103 16199;105 3578;106 177280;107 25126;107.95 7997;108.95 145791;110 728;112 5530;114.05 9935;115 52483;116 31629;117 …	8372043	8366189	9675	8355018	8344116	8357042	8345304	8340553	0.25	8363524	8353919	8351680	8375255	8363535	3366845	3897312	8359463	1	8352327	8329907	764940	8368045	934907	8365744	8372086	8383866	8364208	8368762	8370197	8360722
331	12.46	-1	94	Unknown	0.0166667	-1	-1	-1	-1	-1	8_Ev1	54.05 19667;56 8006;62 75344;63.95 866;67.9 2295;68.95 6015;82 5144;83 3043;94.05 477;95.05 3;96.05 787;99 14158;111 151;112 36482;126.95 4711;128 1228;129.05 0;140 344;156.95 16073;174 1;202.89999 4291;204.05 0;217 4607;218.05 1464;219 1666;220.05 2738;250.89999 5683;251.95 43256;282.04999 712;526.09998 5690	20926	21073	1672	20522	20353	19547	22151	476.878	23041	18837	19549	21188	17409	17842	9194	9190	22457	141	20040	21834	2275	15389	2794	24347	19706	16372	19696	19965	19756	20643
334	12.47	-1	68	Unknown	0.0166667	-1	-1	-1	-1	-1	45_Ev1	51 1620;56 2652;60 513641;66.95 50434;67.95 8036;84.05 989;100.05 208;101 0;103 0;117 0;118.05 56082;128.14999 1150;129.05 0;142.05 1170;148.05 28056;149.05 36103;159 7505;167.95 122372;174.05 2718;174.95 18807;188.05 3942;202.05 483;203 1;204.05 1;206.05 1;215.95 417;217.05 1;218 0;219.05 1;220.05 0;230.95 1330;243.05 306;263.04999 0;266.04999 65664;282.14999 101716;293.10001 1;294.04999 0;295.0…	36237	48560	47763	43445	46197	47764	46396	48270	51530	51918	52882	44548	47151	51561	60726	52657	60273	60850	60309	46870	61908	55245	55504	53708	56291	56266	47496	56120	49746	67431
335	12.46	-1	303	Unknown	0.6	-1	-1	-1	-1	-1	26_Ev1	52.95 4960;55 36666;56.05 14893;57 90902;58.05 99088;59 524283;60.05 47524;61 154040;62 6229;63 17668;64 1260;65 9857;66 41720;66.95 8335;67.95 1322;68.95 3321;69.95 40442;70.95 86097;71.95 264958;75.85 5166656;77 81831;79.95 9041;82 4308;83.05 12124;85.05 38972;86.05 15875;87.05 74976;88 4310;89 74390;89.95 13457;90.95 45271;92 2984;93 5119;96 12333;97 1277;98.05 1005;99.05 4759;101 5488;102 352…	8373348	6606054	2785	8370552	8156281	8373252	8385491	3609005	742130	8276665	8381044	8382816	7535031	365591	467377	563817	8393633	0	1415220	7550660	104321	4736267	133191	6607.98	7978065	6231616	8098925	7632273	7754255	8393259
336	12.5	-1	67	Unknown	0.0666667	-1	-1	-1	-1	-1	59_Ev1	50.05 8163;51.05 0;54 6961;55 22500;56 6446;57.05 0;58 1;60 8506;61 1;62 2204;63.05 2051;64.05 2877;67.05 29411;68.05 1560;73.05 3650;74 0;75 1221;76.05 9292;78.05 7380;79.05 21426;82.05 2506;83.05 2085;84.05 111736;89.05 0;91.05 925;92.05 1638;93.95 727;95 1569;96 2281;97.05 4294;98.05 4008;100 40065;101 0;102 0;103.05 7256;104 1;105 8385;106.05 0;107 2941;107.95 2404;109.15 1628;111 2804;114 93…	65957	60003	26177	60538	61559	55541	62840	66119	114785	60057	58432	65177	56467	57980	29662	32684	64579	181112	56387	46069	30230	44348	34271	63649	59256	51835	57572	61002	61213	68686
337	12.47	-1	211	Unknown	0.583333	-1	-1	-1	-1	-1	44_Ev1	50 7630;52 9006;52.95 6726;54.05 61049;55 47167;56 105370;58 231013;59 1070756;60 69780;61 293294;62 14427;63 25092;64 335;65 9238;66 48215;66.95 1659;68.05 10878;69 115983;70 43114;72.05 628119;73.05 1409101;74 861048;75 345921;75.95 805058;77 243040;78 11365;79 18667;79.95 4961;81 13908;82 944;83 13966;87.05 134872;88 19930;89 112405;89.95 32960;90.95 57476;91.95 3529;93 17830;93.95 4405;95 464…	8309603	1526726	10865	1788.28	270723	8348171	8368087	8283727	499443	7853967	6574779	8295294	7874330	5048979	2947383	3499333	8275707	9671	8205066	4007179	724153	6556647	848007	6871091	4401564	7405815	6943900	7959007	8252754	544460
338	12.52	-1	208	Unknown	0.05	-1	-1	-1	-1	-1	60_Ev1	50.05 7012;51.05 34878;51.95 68297;52.95 5771;54 8169;55 0;56 8157;57.05 15378;58 64293;59 111696;60 33802;61 68177;62 3390;63.05 2070;65.15 93175;66.05 30993;68 0;69 31081;71 8568;72 36270;73.05 1109;74.95 7125;76.05 16991;77.05 3508;78.05 6160;79 84044;79.95 9232;80.95 6666;82 2237;83.05 1;84.05 0;85.05 13567;86 17567;87.05 139258;87.95 43776;89.05 6565;91.05 4735;92.05 3538;95.05 688;96.05 141…	94152.2	2195692	2962	2658164	2560027	2493569	2640325	2587771	2636325	2279891	2404177	2529902	1992951	2184885	755224	867541	2356288	0	2395850	1244522	177574	1548584	205089	2344173	2154799	1666231	2070873	2024053	2368690	2402417
339	12.49	-1	127	Unknown	0.366667	-1	-1	-1	-1	-1	2_Ev1	51 4911;52 22679;53 14044;54.05 86976;55 90042;56 169326;58.05 299734;59.05 1330549;60.05 98424;61 344242;62 12049;63 29893;63.95 5027;65.05 12682;66.05 74654;66.9 3870;69 196239;70 87360;71.05 29254;72.05 723750;73.05 3541404;74 3303453;75.05 2022202;75.95 5712;77 374227;78 29336;79 29284;80 9949;81 9727;82.05 10141;83 30023;86.05 2478;87.05 200044;88.05 19761;89 157799;89.95 41275;90.95 80019;9…	856418	974206	126997	1107567	1108568	967241	1137962	1133248	1005984	960208	1136713	1133161	33093	980854	152939	149632	1059153	251118	1131477	240233	152778	311452	159557	1078369	986467	513488	832230	1045393	877249	1085229
340	12.55	-1	99	Unknown	0.0166667	-1	-1	-1	-1	-1	54_Ev1	50.05 3653;51.05 5775;51.95 56072;58 19035;59 1;60 92453;61 34070;63.05 3285;64.05 13539;65.15 39205;67.05 23154;72 115571;73.05 567;78.05 4191;79 141705;86 1740;87 73437;87.95 33146;89.05 2487;90.05 42307;94.1 0;99.05 120729;100 91062;101 54788;102 28516;103.05 25898;104.05 15265;106.05 4604;109.1 167;115.05 49836;116.05 1;117.05 64058;118.05 15721;130.05 209328;132.05 0;156.05 2970;157.05 47105…	222604	234205	223625	292384	295243	209078	313228	316061	307213	288305	284643	309853	245922	271156	264486	235741	326915	105888	298491	226025	281245	256889	280810	284076	297596	243947	241425	280314	256583	348063
341	12.54	-1	127	Unknown	0.1	-1	-1	-1	-1	-1	8_Ev1	50 17722;51 1042;54.05 125586;56.05 168258;64 3417;68.05 6775;69.05 225487;71.05 172123;73.05 709442;81 4413;82.05 29594;83 22207;84.1 18324;86.05 28007;94.05 65;95.05 3333;96.05 7530;98.05 4124;99.05 240126;100.05 22226;101 24912;113 24469;124.05 11325;126.05 14825;127.1 1118455;128.10001 81455;129.05 61655;130.05 1800;140.05 14330;141.05 1115;142.05 391;156.05 3054;157.95 914;160.05 214;174.05 …	871549	1025485	162877	1139239	1114584	972691	1201328	1118455	923062	965389	1151943	1162401	822747	981216	177787	147554	1096685	243685	1028978	247415	207852	287132	205330	1078256	985570	510727	879153	1043474	925873	1102785
343	12.61	-1	226	Unknown	0.0333333	-1	-1	-1	-1	-1	7_Ev1	52 4735;53 2884;66.05 62856;66.95 10442;73.05 1;80.05 2125;81.05 11674;82.05 1430;86.1 4912;88 0;97.1 46;101.05 0;103.05 1;110.15 319;111.1 5041;114.05 2327;116.1 0;129.10001 21513;130.10001 0;142.14999 1434;146.14999 54056;147.10001 0;154.14999 666;155.14999 2523;156.10001 4844;157.05 0;169.14999 12238;170.10001 16495;171.05 3792;174.05 0;184 50;218.05 2541;226 105166;227.05 23078;228 10494;229.…	609891	470300	495	759235	724999	696006	105166	794184	1334328	451081	468480	634414	228542	302466	845	0	477989	900572	620253	249753	0	0	1	424115	301620	2334	218284	209738	429046	373053
344	12.61	-1	71	Unknown	0.983333	-1	-1	-1	-1	-1	1_Ev1	50 3564;51 1658;53 2114;55.05 83874;56.05 98174;57.1 1008861;65 5580;67.1 4174;68.1 40977;69.1 165433;70.1 66583;71.1 1104305;82.1 5103;83.1 59300;84.1 167421;85.15 652708;86.15 17529;95.05 4151;98.1 15661;99.15 180240;100.1 9476;110.15 1094;111.15 25028;112.15 42412;113.15 75677;126.2 19778;127.2 139800;128.2 12454;141.14999 11232;155.25 74385;156.2 8962;170.14999 3503;184.05 13356	1104305	1522333	1542623	1308611	1241494	1380305	1668180	1796426	1671093	1727721	1751593	1591206	1597250	1775535	1863068	1664607	2103264	29194.2	2051569	1416197	1910329	1783569	1875794	1666824	1971011	1690830	1602464	1421114	1749033	2190343
345	12.61	-1	118	Unknown	0.0666667	-1	-1	-1	-1	-1	51_Ev1	50.05 7263;51.95 1;52.95 22916;55 54087;56 48729;57.05 97418;58 74644;59 331241;60 105925;61 86615;62 8145;63.05 3176;65.15 1;66.05 32975;69 0;70 1;72 148713;74 0;77 3440;78.05 1074;79 1;79.95 0;82.05 7808;84.05 185674;87.05 84544;87.95 0;90.05 64208;91.05 7974;92.05 2868;93.05 5640;94 1513;98.05 1;99.05 0;100 114207;101 160382;102 6196;103.05 540614;104.05 97573;106.05 3543;107 1871;110.05 743;1…	406577	225276	15524	245448	229351	225033	371143	349451	405244	166050	170784	233380	101604	119207	140584	21191	159765	389247	349824	161452	142379	1145	99729	154240	233370	111525	378571	74864	163069	158947
346	12.61	-1	81	Unknown	0.0666667	-1	-1	-1	-1	-1	8_Ev1	51 1524;69.1 12075;73.1 1;81 5186;86.1 63830;97.1 15054;100.05 17430;110.15 1428;111.2 21287;114.05 14396;129.10001 0;155.2 87456;156.14999 10227;169.2 36471;170.14999 13139;255.05 3065	26306	22168	3469	32431	37796	49839	31625	5186.5	27479	20727	20607	25961	15874	20807	6618	25055	44713	90036	26164	8193.25	7761	7285	23288	33620	13905	7630	22364	10804	23991	18759
347	12.67	-1	298	Unknown	0.05	-1	-1	-1	-1	-1	54_Ev1	52.95 0;55 1;56 1;57.05 0;59 10226;64 4273;66.95 195010;67.95 0;79 10311;80.95 7329;83.05 0;87 49633;87.95 2194;90.05 19947;91.05 0;96 1675;99.05 0;100 196219;105 3725;107.95 735;108.95 3377;111 2110;112.05 1;124.05 77;125.05 1;126.05 0;132.05 49620;135.05 0;136 0;139.05 5652;140 563;141.05 1;144.05 0;146.05 8876;147.05 346;151.10001 0;154 360;157.05 14189;158.05 3308;160.05 1066;164 1520;164.95 …	534821	302009	323	613746	572291	462206	820428	693169	686061	317043	331650	379489	0	34559	1589	214	198173	1034550	457762	23000	563	0	500	252459	0	0	0	0	260723	82255
349	12.68	-1	314	Unknown	0.05	-1	-1	-1	-1	-1	18_Ev1	50.05 2279;52.05 3783;59.05 0;60 1;66.95 1;73.05 261;77 0;80 1122;82.05 456;87.05 1;89.95 0;92 931;95 0;98.05 5665;100 5281;102.05 1;105 1;106 0;108 0;109 3192;113.05 0;121 1;123.95 369;128.10001 4522;134.05 1;135.05 82471;136.05 0;139 0;145.10001 131;151.05 1;154.05 0;157.05 785;158.05 1883;160.05 470;161 0;164.95 1;170.10001 376;178 11991;189 0;193.95 1;201.95 2136;207 0;208 1;210.05 0;214.8999…	560804	0	975	904412	834573	977949	1252732	1114262	1253369	129239	140740	430768	1	1	1939	0	220658	661314	624377	0	2408	3310	1712	65790	0	0	0	734	37332	132576
352	12.66	-1	147	Unknown	0.85	-1	-1	-1	-1	-1	46_Ev1	52 2327;54.05 565;55 168518;58.05 10830;59 5216;60.05 5207;60.95 14441;66.05 5423;68.05 2312;70.05 20919;72.1 15039;73.05 54559;74.05 22506;75.05 119858;76 12056;78.05 449;79.05 289;87 501;87.95 456;89 13219;90.05 1643;91 920;96.1 506;98.05 6849;99.05 1374;100.1 18856;101.05 1711;102.05 2296;103.05 5820;108.05 1672;111.05 51929;112.1 882;113.1 46;114 1878;116.1 41694;123.1 812;126.15 452;127.15 2…	2566897	1107784	293231	1719948	1212769	2564908	475088	631758	2781897	1624309	1086978	1943666	1177555	336869	404466	81686.6	1587282	4262930	741529	750200	115694	450787	117786	1734214	1680376	890794	1994936	146632	1094048	285721
353	12.7	-1	218	Unknown	0.15	-1	-1	-1	-1	-1	6_Ev1	50 304;51 2273;59 21682;60 3231;61 9239;62.05 1536;63 910;68 5435;70.05 41210;72.1 89755;73.05 194327;74.05 15242;75.05 44510;76.05 2113;81.1 34165;83.05 32300;87 3735;88 3926;89.05 7843;90.05 2591;91.05 9900;93 573;95 1176;96.05 1981;97 16435;100.05 1589;102.05 8718;103.05 1632;104.05 5112;105.05 2111;106.05 2617;107 2584;109 3697;110.15 6396;117.1 56566;118.05 894;130.10001 25760;131.10001 1037…	2731452	1569336	31296	393382	383397	84452.7	2254672	2184103	68208.4	1255525	1493267	1715286	634732	929558	362335	46794	90093.3	40810.2	135150	518965	435408	381101	235271	81011.8	1843193	1028642	2500366	117296	199854	191776
354	12.73	-1	130	Unknown	0.266667	-1	-1	-1	-1	-1	27_Ev1	51 1540;52 1168;53.05 0;54.05 3070;55.05 1075;56 37969;57.05 4578;58.05 52950;59 5564;60.05 5706;61 15013;62.95 705;68 31398;70.05 1;71.1 6585;73.05 54633;74.05 18326;75 66567;76.05 12422;77 8967;78.05 0;80 2926;83.1 2874;84.05 0;85.05 5266;86.1 9322;87.1 4350;88.05 12123;89.1 0;90.1 1626;92.95 2417;96.15 4426;97.1 541;99.05 0;100.05 2249;101.05 8272;102.05 7093;103.1 1;105.1 10420;106.15 5680;10…	114116	69519	2197	34602	49808	43461	136480	115096	140984	61342	76767	104975	26755	73706.3	4111	6366	38130	22009	27284	0	0	468	702	34595	91100.9	0	27091.9	10591	29930	29728
355	12.75	-1	116	Unknown	0.0333333	-1	-1	-1	-1	-1	18_Ev1	50 0;51 6734;52.05 15987;53 21046;54.05 3474;55 286536;56 53807;57 323450;58 319429;59 2041618;60 153011;61 586205;62 39318;63 61909;64 2036;65.05 7278;66.05 88999;66.95 11633;67.95 5466;68.95 9024;69.95 221841;70.95 228061;71.95 963118;75.85 3368145;77 516805;78 33455;79 63768;80.05 6657;81 39076;82.05 4703;83.05 14132;84.1 9714;85.05 159724;86.05 14820;87.05 313360;88.05 38120;89 210823;89.95 6…	0	1	2584	120488	128601	225193	323485	241035	345159	0	0	0	1319	437	18931	22020	107571	133413	53721	1001	0	24038	6186	23220	0	0	0	62108	188210	97874
356	12.68	-1	144	Unknown	0.0833333	-1	-1	-1	-1	-1	37_Ev1	50 496;51 2056;53 1653;57.05 5246;59 8191;63.95 1663;65 824;67.05 2687;73.05 82577;74.05 21905;75.05 31833;76 13251;76.95 6354;78 2552;79.05 1555;81 1026;87.05 3586;89 13612;91 1247;93 2429;96.05 2723;100.05 24301;101.05 5519;105 5980;107 731;108.15 3896;111.05 60345;112.15 4016;116.05 38962;118.05 5411;119.05 1;121 1080;126.15 4178;127.15 10614;128.10001 1453;133.05 13157;134 4319;135.05 7480;13…	3910.75	56875	4505	217235	214020	356216	152481	167192	172129	161817	159289	212078	86336	141028	37250	43530	176323	202271	190960	54339	21443	59563	36361	212648	100352	63339	150546	100738	290289	182559
357	12.74	-1	111	Unknown	0.1	-1	-1	-1	-1	-1	58_Ev1	50.05 4818;51.05 5843;51.95 169500;52.95 21501;54 9720;55 46701;56 15109;57.05 33905;58 116620;59 73061;60 73942;61 41478;62.95 1;64 21894;65.05 71455;66.95 157357;67.95 8559;69 40135;70 41351;71.05 120037;72.05 304670;75.95 106391;78.05 1542;79.05 301021;79.95 10325;80.95 8502;83.05 14884;86 17113;87 41572;87.95 82256;89.05 15721;90.05 27609;91 21721;92 3016;95.05 1533;96 0;98.05 5688;99.05 1246…	106332	61250	33176	221188	225287	353958	128536	146553	158457	156949	175339	215612	88000	119674	66068	74405	174662	191601	179790	33027	53485	77762	61740	210073	104633	60615	125558	101422	297849	186426
358	12.72	-1	131	Unknown	0.0666667	-1	-1	-1	-1	-1	51_Ev1	51.05 34400;51.95 236405;52.95 18415;53.95 16342;56 78361;57.05 96738;58 174150;59 475452;60 179683;61 198289;62 22659;63 7708;64 12987;65.05 98748;66.95 70963;70 50441;71 148219;72.05 405440;74 0;75.95 931752;79.05 580255;79.95 74936;82 2258;86 117674;87 396425;87.95 91218;89.05 4355;90.05 40334;92.05 1162;94 741;96.05 1880;98.05 1487;99 510453;100 285589;101 16208;102 68126;103 113494;104 5077;…	486177	240333	561	0	0	0	0	0	1	199626	258749	429199	7973	14692	0	1	16361	3780477	621378	8907	0	0	1	97875	9023	1	16776	0	12729	4223
359	12.78	-1	147	Unknown	0.466667	-1	-1	-1	-1	-1	53_Ev1	50 1558;50.95 7858;52 48869;52.95 71101;54 26741;55 415367;56 158830;57 1215616;58 1007792;59 6381950;60 543410;61 1747744;62 104774;63 166066;63.95 7028;65.05 53031;66 212134;66.95 55514;67.95 7320;68.95 65750;69.95 557882;70.95 836192;71.95 2941042;72.95 7257924;73.9 8028330;74.9 7871872;75.85 493763;77 1652460;78 99771;79 163771;79.95 31981;81 47106;82 31932;83 108636;84.05 27964;85.05 657259;…	85282.8	351130	18372	978849	12729.5	21556.5	31545.8	156669	0	990952	977291	137821	88056.2	1554264	432844	219583	1503998	2803288	21614.5	494856	51255.8	87591.8	102542	263726	95575.5	79680.4	144756	85814.5	3512.53	12666.1
360	12.76	-1	150	Unknown	0.766667	-1	-1	-1	-1	-1	20_Ev1	50 1797;51 1226;52 11724;53.05 16385;54.05 6356;55.05 0;56.05 2082;57.05 0;59.05 10943;60 6511;61 5599;62.05 2879;63 4775;63.95 3327;65.05 19154;66 4001;67 523;68.05 3388;69.05 34400;70.1 1456;73.05 137212;74.05 31036;75.05 79038;76 5615;77 7440;78.1 4258;79.1 6837;80.1 22023;81.05 5741;82.05 472;83.1 16993;84.1 13123;85.1 28977;86.1 2997;87.05 3335;89.05 4811;90.05 1563;91.05 12195;92.05 14897;9…	140734	190100	2021	158676	153481	93914.5	109156	27809.2	91176	178643	201602	163220	160753	169411	202644	236381	283411	120445	69173.6	225533	136646	166758	181378	246282	230042	206842	309414	240169	225176	358199
361	12.81	-1	85	Unknown	0.2	-1	-1	-1	-1	-1	45_Ev1	51 2387;52 4114;53 2700;54.05 4519;55.05 19680;56.05 12538;57.05 42;58 6674;59 14220;61 1039;62.05 235;64 2706;65.05 3470;66.05 2736;66.95 4936;68.1 1251;69.05 19500;70.1 3352;72.1 4902;73.05 74076;74.05 9308;75.05 25138;77.05 7581;78 1866;80.05 1628;81.05 763;82.05 2882;83.1 22790;84.1 10077;85.1 17438;86.1 6902;87 1376;88.05 1037;89.1 1360;91 731;92.05 1270;93.05 1;97.15 9126;101.05 1808;102 57…	0	42511	1	63142.2	169239	25720.4	529095	78952.8	436422	145005	119379	113516	1	0	1	0	0	0	77680	0	102400	89861.5	0	110161	0	0	0	0	0	0
362	12.8	-1	183	Unknown	0.733333	-1	-1	-1	-1	-1	39_Ev1	50 500;51 55;52 2285;53 10520;54 2155;56.05 12016;58 6232;59.05 12774;60 1932;61 3296;62.95 4650;63.9 64;64.95 538;66.05 1490;67.05 3487;69.05 65106;70.05 3624;72.05 1428;73.05 0;75 20037;76 2140;77.05 6420;78.05 770;79.05 4432;80.05 1186;81.05 4249;82.15 486;83.1 21328;84.05 24494;85.1 86929;86.1 16865;87.05 2702;88.05 3320;89.05 9215;90.05 1948;92.05 458;93 2860;94.05 1370;95 620;97.1 1943;99.0…	40419	48763.7	873	86363.2	77117	94005.8	122016	118617	131739	84456.9	101900	124839	34290.1	53638.8	18692.9	64224	86156.5	425528	93159.9	63149	164761	81729.5	98799	159890	81241.4	74507.2	94471.3	42916.2	32917	54034
364	12.86	-1	224	Unknown	0.45	-1	-1	-1	-1	-1	4_Ev1	50 537;54 513;55.05 934;56.05 935;59.05 9221;63 1130;63.95 150;65.05 1564;67 576;68.05 4310;69.05 6904;70.05 19214;75.05 14562;77 744;79.05 166;79.95 291;82.05 2645;83.1 2845;84.1 5511;86.05 16482;87.05 143;89.05 575;93.05 1110;100.05 28302;101.1 2908;102.1 25493;103 3462;104 77;110.05 5559;111.15 2865;112.15 2263;114.05 5341;116.05 1318;117.1 11165;123 361;125.15 197;126.15 3873;136.05 1360;137 …	6316	68232	1452	97264.7	107109	240655	485588	289796	667416	95883.1	154551	161562	141936	190612	98316	63414	173377	326230	269650	1630	144098	47696	23733	160575	67063	57701	101123	59585	8484	106206
365	12.93	-1	57	Unknown	0.966667	-1	-1	-1	-1	-1	6_Ev1	50 3780;52.05 2212;55.05 8435;56.05 40981;57.05 31011;58.05 10625;59 1;61 5466;63.05 2086;65 932;66.05 3708;67 5980;69.05 4433;70.1 22411;71.1 28298;72.1 25731;76 2349;80.05 859;83.1 19213;84.1 46393;85.1 132613;86.1 0;87.05 1;88.05 1623;89.05 0;93 1629;95.15 2224;96.05 5169;98.1 6842;99.1 32800;101.05 5560;102.05 16840;104.05 2823;105.1 1978;110.1 6910;111.15 5570;112.1 4803;113.15 16224;114.05 …	174759	4813.52	129981	90886.8	212242	31011.4	51310.5	131639	238750	12036.7	228069	31495.5	28823.2	9683.84	53390.3	46786.8	42496.6	63296.3	142844	23049.6	52183.8	27882.2	58895.9	256861	39245.5	39262.8	113076	22023.3	13763.8	33971.3
366	12.88	-1	55	Unknown	0.716667	-1	-1	-1	-1	-1	5_Ev1	55 71574;56.05 5952;64 2509;66.05 670;67.05 826;79.1 542;83.1 5765;96.1 5542;97.15 8775;121 2493;130.10001 1374;131.05 6948;140.14999 4661;144.14999 2160;147.10001 59098;151.10001 8908;157.10001 3196;191 4226;217.05 18933;218.14999 2592;224 3610;228.05 10;231.14999 4025;269.10001 755;302.20001 1832;312.10001 1195;313.14999 836;316.10001 117	73197.8	84829.1	95905	70960.4	71573.9	91257.6	146845	100272	91667	80826.7	105761	104896	78787	100663	104600	85907.6	97357	88983	104197	14410	93258	86852.3	106973	82497	104120	91444.8	78259.5	67697.2	74141.8	156863
367	12.9	-1	192	Unknown	0.0166667	-1	-1	-1	-1	-1	51_Ev1	50.05 548;52.95 338;54 62;65.05 2109;68 699;69.05 5524;70.05 3144;71.05 30;74.95 77824;81.05 3169;83.05 11950;84.1 5040;85.05 8789;89 482;94.05 145;97.1 9682;102 255;110.1 2202;117.05 26461;118.05 7404;121 10609;123 5999;124 3506;125.05 1243;126.05 1237;128.10001 1179;129.10001 161;133 1;134.05 6320;136 0;138 376;140.10001 603;141.05 325;142.05 1219;145.05 5790;150.05 4254;152.05 0;158.05 1714;15…	1314	1928	1482	339	504	3555	1834	2147	1702	1717	1592	380	788	2728	2112	1053	2222	370237	3133	1958	1432	3273	829	4210	2375	1743	3304	2525	2870	3694
368	12.98	-1	224	Unknown	0.05	-1	-1	-1	-1	-1	60_Ev1	51.95 18146;52.95 8931;55 99880;56.05 7778;57 345753;58 282617;59 1738168;60 147012;61 463876;62.05 29137;62.95 42816;64 2480;65.05 16676;66 99969;66.95 11340;67.95 2081;69.05 18105;70.05 156714;71.05 169433;72.05 819457;73.05 587487;74.95 5403504;76.05 113409;77 468053;79 38035;80 3448;83.05 4354;85.1 134985;86.05 21421;87 264407;87.95 43156;89 172672;89.95 54644;91 114300;91.95 16013;93 26903;9…	0	49393	667	90545	102683	233815	483975	287947	660461	73004	121491	142511	42740	46620	0	0	122679	325317	258276	370	0	4483	189	92936	25528	5412	23048	12092	1661	65430
369	12.99	-1	131	Unknown	0.866667	-1	-1	-1	-1	-1	20_Ev1	53 698;54.05 2285;55.05 7578;56.05 5981;59.05 1147;67.05 7959;68.05 3525;69.1 23036;70.05 1848;72.05 380;79.05 4156;80.1 905;81.05 3507;82.05 3829;83.05 1885;84.1 1878;85.1 3143;93 1614;94.05 3425;95 3324;96.15 12351;97.1 2897;99.1 1113;102.05 3740;104.05 190;107.1 978;108.1 1370;109.1 2905;110.1 2861;111.1 2194;114.05 3132;115.05 4629;116.1 4231;117.1 5379;119.05 1;120.05 1036;122.15 121;123.15 …	406053	463335	2975	4989951	5461776	5380318	445938	413437	614059	3209706	190924	3016769	193644	275331	197375	2254605	2228214	3035528	342284	141757	409173	944913	1416420	1706502	257019	203476	365392	1347121	3023115	2603954
370	13.02	-1	117	Unknown	0.216667	-1	-1	-1	-1	-1	8_Ev1	50 4399;52 5194;58.05 6399;59 21893;63 1323;65.1 842;66.1 3974;69.05 7100;70.05 1406;77.05 4954;79.05 2669;80.05 6115;82.05 0;83.1 9101;84.1 386;86.1 408;87.1 474;88.05 1755;90.1 2705;93.05 2080;95.05 3927;101 9884;103.05 26287;104.1 358;105.05 5319;113.1 2898;116.1 69783;117.1 182337;118.1 21016;119.1 3222;120.05 2270;121.05 678;125.15 4509;127.2 6230;129.10001 19259;133.05 14598;136.10001 920;1…	32048.4	91387.8	1893	61259.8	296031	214036	317779	182337	348609	235495	251582	55390.8	195666	268601	170946	136083	3469.79	316945	414737	135086	201915	105716	99740	438078	462770	215282	385220	137872	314210	246232
373	13.07	-1	71	Unknown	0.916667	-1	-1	-1	-1	-1	59_Ev1	50.05 5166;52.95 19167;54 45;55 58393;56 23926;57.05 236188;58 1;60 74798;61 78093;62 14523;63 7981;66.95 313815;67.95 8092;69 58194;70 45022;70.95 181800;73.9 0;74.9 0;77 38091;78.05 10537;82 8480;83 44425;84.05 58201;85.05 235210;87.95 32915;89 22885;91 7645;94.05 1126;95.05 4139;101 15513;102 39165;103 143722;104 49026;105 72938;106.05 25823;107 23827;109 4631;111 8086;113 22578;114.05 8288;11…	63696.2	123584	83871.5	125517	124542	118239	191868	213613	193398	161811	133246	102983	41417.5	189248	155756	140630	34	199493	205676	77469.8	151936	16649.6	158202	0	224802	108940	61496.2	151311	41592.3	212446
376	13.14	-1	57	Unknown	0.0166667	-1	-1	-1	-1	-1	54_Ev1	51.95 36729;55 78845;57.05 36265;71.05 159302;73.05 4239;79.05 50736;79.95 21982;87 80276;99.05 77320;100 115248;101 24764;111.05 832;112.05 33756;113.05 7607;114.05 10137;116.05 9362;125 2061;132.05 6117;139.05 12098;145.05 13860;146.05 435997;157.05 45636;158 10229;159.05 13063;162 1495;171.05 2297;173.05 707799;174.05 40619;175.05 2755;187.05 2581;189.05 0;191.95 109507;204.05 126080;217.05 27…	152208	157450	116182	188090	166820	208767	199941	222650	207137	184165	179934	179958	142978	141590	117703	100707	171022	246153	220912	92042	132063	126920	129106	166925	154884	109760	128310	120454	120451	166314
377	13.16	-1	73	Unknown	0.95	-1	-1	-1	-1	-1	38_Ev1	51 0;53.05 2825;59 6005;60.05 607;62.95 58;63.95 2710;73.05 33578;74.05 11956;75.05 6752;77 3515;78 6433;81.05 10058;82.05 1189;87.05 1;88.05 4143;91 1340;93 6916;98 1808;101.05 241;102 3200;103 3109;104.05 574;105 287;107.05 3450;109 1985;112 967;119 867;119.95 1391;121.05 1758;124.05 0;125.05 9990;131.05 388;133.05 18434;134 4167;136.14999 1106;145.14999 1075;147.14999 955;153.05 435;155.05 1;1…	2975400	2966770	9820	816933	942004	1411217	5675966	4816830	6269806	197734	908074	745500	1283743	1940607	1976282	2851118	4499434	6793339	4091608	1297860	2659531	6915781	7091025	7331791	1765308	1584710	3535433	1474015	3003612	2650359
378	13.14	-1	117	Unknown	0.166667	-1	-1	-1	-1	-1	30_Ev1	54.05 168;55 9475;56.05 4788;57.05 31317;60 10833;61 20052;64 1008;66.05 3052;67 1158;69.05 7828;70.05 10294;71.1 10950;72.1 8546;73.05 7992;74.05 19131;75.05 7927;76 3950;77.05 18771;78.05 3959;79.05 6613;80.05 2721;82.1 2532;83.1 3774;84.1 7552;88.05 408;91.05 418;92.05 3779;95.1 1109;98.05 3852;100.05 6297;102.1 1086;103.05 10167;106.05 366;115.05 3740;116.1 37975;117.1 128194;118.1 2096;119 1…	441649	199340	2538	331298	309459	258601	249754	398755	379817	244252	267332	284287	199042	272575	171459	177428	285981	386923	421339	147137	189639	240097	213986	447828	463397	215383	392722	134624	0.75	128194
379	13.24	-1	133	Unknown	0.0166667	-1	-1	-1	-1	-1	54_Ev1	50.05 1312;55 39523;58 77437;59 44015;60 13034;61 9478;62 5023;64 5107;65.05 8802;66.05 2896;66.95 17420;67.95 4635;69 11822;73.05 282;74 0;75 0;75.95 85688;78.05 1697;79 49543;79.95 34222;80.95 7445;82 548;84.05 7916;85 20140;86 32089;87 39131;87.95 49569;89.05 21382;91.05 9748;93 5107;94.05 3485;95 2686;96.05 6254;99.05 154894;100 68148;101 37212;104 12282;105 7078;106 1076;108 1726;113.05 1448…	20915	19621	3620	39225	40870	9870	12505	7855	1349	26069	32421	24713	68799	97524	28597	163214	55471	4271	10956	66185	20024	718443	187013	184519	211024	99900	27845	280000	22816	159273
380	13.25	-1	299	Unknown	0.0333333	-1	-1	-1	-1	-1	58_Ev1	50 233;51 821;52 1240;59.05 0;61 2585;63 1137;65.05 9229;66.05 21194;66.95 2245;68 2344;73.05 0;79.95 328;82.05 1409;86.05 3063;89.05 4830;90.05 2826;91.05 21231;93 1526;95.05 613;96.65 1648;101.05 15747;105.05 1;108.05 1;113.05 874;121 0;127.1 1133;146.14999 10779;147.10001 1;148.10001 13506;149.05 63450;150.05 10427;156.10001 756;157.10001 1959;158.14999 4009;161.05 10074;164.10001 3602;172.05 …	23082	12998	2268	20278	48931	2662	10630	30031	10957	0	30058	18880	37708	16260	5647	11323	41252	50911	16420	3602	8771	12430	14364	21533	11020	19007	44564	22838	9316	8073
381	13.27	-1	71	Unknown	0.95	-1	-1	-1	-1	-1	1_Ev1	50.05 1051;51.05 355;53.1 2373;54 1496;55 25055;56.05 20890;57.05 154716;58.05 9058;59 796;61 893;63.05 132;64 493;65.05 1088;66.05 1349;67.05 2347;68.1 4608;69.05 19632;70.1 25585;71.1 163469;72.05 7994;77.05 390;78.05 985;79.05 271;80.9 968;82 3522;83.15 13309;84.1 23640;85.15 101967;86.1 4676;87.05 252;89.1 2092;93 1946;97.1 535;98.1 4829;99.15 22657;100.1 2254;111.1 2461;112.1 4768;113.1 1738…	163469	180663	189244	218176	198545	207812	223952	223821	235177	168434	237284	210138	195708	227809	233424	209279	236398	177098	244932	132243	240279	218865	227927	210165	246268	204874	199551	223016	184782	194551
382	13.33	-1	75	Unknown	0.0166667	-1	-1	-1	-1	-1	54_Ev1	51.05 31782;52.95 13472;53.95 1555;58 36447;62 2808;63 6193;64.05 8695;65.05 15544;66.05 440;66.95 48833;74 0;75 0;78.05 3286;79 21716;87 9026;87.95 7715;89.05 4219;90.05 4053;94.05 756;102 12331;107 1599;114.05 14818;115 103463;116.05 26958;118.05 5121;121 2010;122.05 1129;132.05 59024;134.05 5510;136.05 2169;139.05 6942;141.05 33997;142.05 44068;143.05 9581;145.25 57081;147.2 0;148.2 0;149.2 0;…	1242825	611879	0	205196	231350	457784	1215589	1035912	1474071	102017	163033	188817	322504	509879	395991	12964	895319	1972735	871377	911230	889877	439265	7099	3073730	492187	400358	751837	74421	475750	401683
383	13.34	-1	75	Unknown	0.0166667	-1	-1	-1	-1	-1	18_Ev1	50 743;52 823;55.05 633;57.1 1;63.05 404;69.1 6392;71.1 17190;75.05 30075;76.05 3843;77.05 4395;78 2821;83.15 10789;84.1 11461;85.1 5545;98.05 2749;110.1 735;111.1 1;112.05 7276;115.05 223;117.1 8354;139.10001 599;140.05 22884;141.10001 11057;142.10001 11190;145.10001 5169;146.14999 2082;147.10001 26357;158.10001 21585;167.05 2232;191.05 2360;211 927;217.05 1948	1716083	1083307	3549	150601	169855	409110	1301032	1358494	1571941	75580	112944	126924	397793	617294	436879	0	460700	30075.1	1742569	1037666	988112	3833	0	1706737	554897	424325	780779	0	179524	121479
384	13.48	-1	192	Unknown	0.0166667	-1	-1	-1	-1	-1	54_Ev1	50.05 1690;51.05 73035;51.95 231483;54 8514;56 60665;57.05 4799;58 251219;59 253734;60 217972;61 105094;62 21547;63.05 11444;64 14034;65.05 120470;66.95 347719;67.95 12282;69 112671;71 175745;72 298284;75.95 1140697;77 14784;78.05 9596;79 651182;79.95 62896;80.95 2193;82.05 4438;83 3295;84 16852;86 151018;87.05 366165;87.95 218619;91.05 10379;92.05 1062;93 6538;95.05 2336;98.05 26467;99.05 177569…	64864	52131	1724	2950	3917	4514	121551	132393	154820	3070	2840	2843	21617	26330	16782	1995	2232	2020	87726	34098	38392	2854	1929	2757	22917	17958	31887	1817	1896	1634
386	13.39	-1	69	Unknown	0.583333	-1	-1	-1	-1	-1	2_Ev1	51.05 4198;54.05 3478;55.05 120326;56.05 59208;57.05 284582;66 7532;68.1 14873;69.1 197176;70.1 85437;71.1 194027;78.05 1647;82.1 12965;84.1 44149;85.15 118930;86.1 10982;89.05 3044;93.05 3528;96.15 1050;97.1 31057;98.1 19568;99.15 20742;110.15 870;111.15 69111;112.15 22783;113.1 11770;120 2300;125.15 24285;126.15 19790;127.2 8031;141.25 3440;153.14999 369;154.25 116;155.10001 1958;174.10001 1654…	510829	197176	201009	225779	242260	94206	1020296	252457	1110867	184811	253277	242977	209812	239589	226863	214189	270136	241084	275624	250677	285574	229085	237089	220706	247943	194901	40110.2	221179	5581.14	251594
388	13.49	-1	341	Unknown	0.466667	-1	-1	-1	-1	-1	54_Ev1	51 1;52 0;53 929;53.95 0;55.05 0;56 1;57.05 0;58.05 1;59 0;61 0;62 0;63 0;64 1;65.05 0;66.05 1;66.95 0;68.05 373;69 1795;70 0;72.05 0;73.05 0;74.05 1;75.05 1;76.05 0;77 3901;78 1;79.05 0;79.95 0;81.05 758;83.05 739;84.05 3691;86 0;87 1;87.95 0;90.05 0;92.1 621;95 2093;98.05 0;99.05 0;100 1;101.05 1;102.05 1;103 0;104 920;105 0;105.95 685;107 0;108.1 1554;111.05 1;112.05 952;113 1;114.05 1;115.05 …	42369	54087	62209	69613	139402	98444	58945	272335	196767	175673	185677	108416	69050	72205	61953	80489	64593	52560	88685	54412	222451	55112	167993	43870	51492	45640	75633.5	48367	114586	86935.5
389	13.5	-1	73	Unknown	0.533333	-1	-1	-1	-1	-1	1_Ev1	50.05 984;51 6759;52 12089;53 36342;54 11594;55.05 437630;56.05 12309;57 74085;58.05 114795;59.05 593255;60.05 82291;61 250497;62.05 18168;63 9170;64 2881;65.05 10570;66.05 266504;67 65396;68.05 46071;69.1 473326;70.05 45974;71.05 26203;72.1 334147;73.1 7874893;74.05 893152;75.05 2038143;76.05 135284;77.05 86114;78 3655;79.05 11521;80.1 7879;81.05 240977;82.05 21738;83.1 9060;84.1 21743;85.05 652…	7874893	7300337	462608	378115	0	289379	4202049	7838529	7872049	0	0	0	3016334	4185345	3179917	601062	125424	158710	7693965	4882848	6275870	5305638	3055233	314775	3907865	2993364	5469087	685979	106350	213408
390	13.54	-1	212	Unknown	0.266667	-1	-1	-1	-1	-1	50_Ev1	51 2944;53 2012;54.05 3145;56.05 12043;57 1;58.05 12510;60.05 1316;63 2087;63.95 338;68.05 4701;70.05 0;72.1 5746;75.05 11136;77.05 53642;78 3183;79 8092;80 5305;83.1 0;84.1 0;88.05 6591;89.05 15903;90.05 5342;91 4841;93 81;94.05 1184;96.1 4783;98.05 1760;100.05 21034;102.1 3409;103.05 158578;104.1 19035;105 11374;106 1723;107 3999;108.1 4780;109 212;110.1 1073;111.05 592;113.05 1193;114.05 3254;…	74589	77864	70691	78889	80150	94769	95234	93956.4	150227	74903	87287	84136	73845.7	80599	81001.4	66046	74826.8	73582	113872	45349	83432	72057.4	69066	82945.4	82869	81801.2	64944	83874	73105	82168
391	13.54	-1	103	Unknown	0.566667	-1	-1	-1	-1	-1	42_Ev1	50 1916;53.05 10330;56.05 7882;57.05 0;58.05 4245;60 667;61 13104;62 1863;63 5421;63.95 2757;66.05 2656;68.05 342;70.05 9630;73.05 130010;74.05 24181;75.05 27246;76 10864;77 90876;78.05 7189;79.05 7553;80 2684;82.1 1025;85.05 1;88 2585;90.05 9295;91.05 4792;92 1445;93 547;94.1 1574;96.1 12708;98.1 7596;99.05 5903;102.05 11793;103.05 222526;104.05 20986;105 12555;106.1 4402;107.1 5910;108.1 7120;1…	118645	154619	163140	228492	224263	8236.1	1534311	1398631	1673008	212717	230390	206114	218842	174471	247789	207574	60398	140545	208669	452787	426122	22.2207	19614.2	211646	177100	226987	393620	183056	143311	40961.1
393	13.56	-1	131	Unknown	0.566667	-1	-1	-1	-1	-1	13_Ev1	50 150;53 2394;54.05 649;56.05 2518;58.05 348;60 3824;60.95 2171;62.95 89;65.05 1058;67.05 8020;68.05 685;69.1 9070;70.1 1492;71.1 1723;72.1 747;73.1 7320;74.05 5748;76.05 5437;77.05 12565;78.05 1173;79.1 1337;80.05 676;82.05 2963;83.05 1081;86.1 4598;87.05 145;88.05 2338;89.05 31906;90.05 2930;91.1 2000;94 240;95.05 5005;96.1 4620;97.1 342;98.05 1659;100.05 7440;103.1 4911;104.05 5336;105.1 6122…	228952	283734	8071	3713627	4196255	4300770	318180	478255	425967	2318445	2580258	2122842	109208	183513	127435	1684941	1454056	2594852	274538	247008	240818	715844	1147407	1343206	217245	145219	265320	1094979	2726161	2084274
395	13.65	-1	69	Unknown	0.966667	-1	-1	-1	-1	-1	6_Ev1	51 0;52 1;54.05 2290;55.05 7720;56.05 1;57.05 43722;58.05 1;59 0;60 0;63 0;64 4482;65.05 4554;66.05 2262;68.1 11708;69.1 30972;70.1 60738;71.1 50455;72.15 0;73.05 1;74.05 0;75.05 1;76.05 1;78.05 0;79.05 6389;82.1 5226;83.1 58692;84.1 54221;85.15 58197;86.05 114084;87.05 3968;88.1 5266;90.05 1;91.05 19301;93.05 3335;97.15 4191;98.1 31389;99.05 9748;100.05 27603;101.05 2838;102.05 31814;103 1;104.0…	100299	105034	134075	159104	158305	30972	116546	54796.2	93982.7	184644	178172	160746	142570	149754	152953	144233	161561	23558.8	147653	191309	292261	161182	147840	131684	155793	129942	132232	143127	141895	161780
396	13.68	-1	255	Unknown	0.0833333	-1	-1	-1	-1	-1	30_Ev1	71.1 435;80.05 849;84.05 6757;92.05 292;93 1751;96.1 949;98.05 7687;108 741;110.05 2144;111.1 4331;112.05 434;123 749;125.15 2515;126.15 2903;127.1 538;137.05 2365;137.95 642;142.14999 217;154.05 2052;155.14999 9161;169.14999 10175;170.14999 4702;180.05 1343;182.05 650;186.10001 1867;193 272;195 6664;209.05 988;210.05 8181;211.05 7209;212.10001 5894;223 13660;224.10001 3165;225.05 1102;237.05 217…	83049	122069	4078	126353	129988	127145	235942	38669.2	311585	135434	173343	168070	94096	125746	181314	200979	231891	329981	275805	319601	474583	126950	154815	234799	132518	128882	247452	132427	174174	1567.23
397	13.69	-1	210	Unknown	0.183333	-1	-1	-1	-1	-1	6_Ev1	52 2146;53 1290;57.05 49199;65.05 4012;67.05 11747;68.1 9851;70.1 50774;71.1 49421;78 285;79.95 3113;81.1 2985;82.1 8218;84.1 68318;86.1 57689;87.05 6846;90.05 332;92.05 7711;93.05 1;97.1 15842;98.05 25348;101.05 4191;102.1 22888;104.05 1;111.1 33741;117.1 12096;125.2 20205;126.15 7113;141.10001 2960;142.14999 5372;144.2 94666;145.2 1671;153.10001 10938;154.2 4196;155.10001 3024;167 5478;168.05 2…	5960	56310	1687	85995	90503	419584	929803	135294	1657573	121697	155185	347941	155297	424985	98513	44373	215186	1151973	478675	2839	236566	50493	24854	327616	65904	61722	281153	62869	39617	116366
398	13.7	-1	73	Unknown	0.9	-1	-1	-1	-1	-1	41_Ev1	50.05 2148;51 10708;52 12002;53 7968;54.05 22826;55 657250;56 547663;57 184464;58 191614;59 107807;60 55283;61 221853;62 15165;66 23072;66.95 6864;68 3568;69.05 12147;70 60279;71.05 64809;72.1 181032;73.15 7748749;74.1 243403;75 1827022;76 98612;77 47236;79.05 11456;81 711;82 21429;83.05 19885;84.05 32425;85.05 96911;86.05 67849;87.05 31993;88 27761;89.05 26610;90.05 1123;92.05 2396;93 6222;96.05…	4247206	5442836	240388	7791552	4893913	7952341	7646164	1906972	3527178	6277688	5946610	7919460	6287751	6744452	6995734	7566235	7894148	7883787	4754042	6607677	8133806	6621542	6101337	7912538	7287199	5917429	7982243	6178061	7908081	7890273
399	13.73	-1	148	Unknown	0.416667	-1	-1	-1	-1	-1	48_Ev1	50.05 4138;51 45472;52 21754;53 41650;54.05 36599;55 1840508;56 1367510;57 345171;58 434603;59.05 446124;60 125079;61 514877;62 37281;63 22357;65.05 3552;66.05 53049;67.05 270;68 8044;69.05 0;70.05 69586;71.05 89551;72.1 534199;73.15 2940950;74.05 1092654;75.05 4105170;76.05 300625;77 177376;78.05 9366;79.05 3430;80.05 1013;82.05 53127;83 22254;84.05 26787;85.05 132510;86.05 182537;87.05 73413;88…	1376796	584113	0	6741383	7088557	8330013	726857	1641100	682045	5184284	7380439	8332733	559200	2316045	553824	1067688	8326291	8336020	8354115	1148802	184816	1651897	360921	8328587	581400	480995	2671442	234585	8338480	8331924
400	13.69	-1	254	Unknown	0.483333	-1	-1	-1	-1	-1	21_Ev1	50.05 14287;51.05 20851;52.05 29866;53 11291;54 5167;58.05 66684;59.05 206515;60 18266;61 39679;62.05 6970;63 40454;64.05 40139;65.05 52940;66 609;72.15 188796;73.15 24455;74.05 1344080;75.05 698261;76.05 38683;77.05 60813;78.05 34360;79.05 18718;80 20734;86.05 5119;87 23385;88.05 6961;89 48999;90.1 15403;91.05 199192;92.05 59712;93.05 32130;94.1 3301;95.05 7475;96.05 3329;98 4746;101.05 1912;102…	361332	540285	2030	528024	557479	583888	974774	896744	1383797	540770	740640	710359	385117	551426	134823	858544	931719	1365004	1184409	1297260	2009167	537516	41949.8	983176	613576	561696	1078599	589160	780143	968595
402	13.75	-1	74	Unknown	0.05	-1	-1	-1	-1	-1	6_Ev1	50 4963;51 9368;52 17940;53 69052;54.05 60152;55 480536;56.05 243390;57.05 39257;58 7168;59 57853;60 34788;61 99732;62 21676;64.05 2765;65.05 3599;66.05 38472;66.95 17449;68 3224;69.05 15520;70.05 132055;71.05 11363;72.1 129004;74.05 4074310;75.05 7173326;76.05 35582;77.05 324191;79.05 10954;80.05 3238;81 4257;82 24749;83.05 48977;84.05 45950;85.1 193398;86.1 57333;87.05 153190;88.05 86920;89.05 …	551737	407135	0	1251233	1289954	4074310	633320	665031	886313	1208734	1265294	1826016	587665	820495	602516	664522	8248662	8243197	1803997	1001333	1437233	558480	442867	2947096	700409	480125	1070890	1074656	8092145	4888803
403	13.79	-1	86	Unknown	0.0333333	-1	-1	-1	-1	-1	38_Ev1	58.05 117962;70.05 11879;72.1 219;73.05 19485;86.1 695895;102.05 5188;103 1982;114.05 12313;115 2152;127.1 18148;128.14999 8034;132.10001 569;134.10001 240;136.10001 1871;143.14999 26254;144.10001 56309;145.05 5009;157.10001 4386;168.14999 2334;169.14999 7912;175.05 664;207.85001 897;267 2103;281.04999 2833;282.10001 3451;283.10001 1236	86676	51300	1372	229453	255964	327226	211303	209022	419715	219993	238145	287717	131166	159648	47320	108897	721503	957931	291075	45608	62196	96637	14528	349442	122411	73720	199835	193642	494328	397945
404	13.83	-1	137	Unknown	0.45	-1	-1	-1	-1	-1	1_Ev1	50 643;51 700;58.05 3066;59.05 17505;60 5109;61 13694;62 2300;63 2376;64.05 2167;65 1164;65.95 431;73.1 109662;74.05 12786;75.05 72235;76.05 7377;77 7370;79.05 3859;86.1 292;87.1 8963;89.05 1022;99.05 416;100.05 721;101.05 16567;102 4420;103.05 2360;116.1 2392;119.05 2057;137.05 108915;138.05 8591;139.10001 9453;144.14999 860;148.10001 2468;149.14999 2097;181.05 86360;182 10621;183 7812;189.10001…	108915	102386	2131	64884	83181	83766.5	151086	156373	197163	72565	88369.7	84828.8	58403	83043	86833.1	65322.2	82689.1	187533	129034	127264	141807	58424	59363	115348	73623	65081	116005	57687	113020	94177.9
405	13.84	-1	57	Unknown	0.966667	-1	-1	-1	-1	-1	1_Ev1	50 628;51.05 1163;52 1601;52.95 3341;55.05 32241;56.05 13437;57.05 150215;58.05 5228;59 3150;61 1739;63 488;66.05 2591;67.1 3081;68.05 3269;69.05 14516;70.1 25209;71.1 128401;72.05 9823;75.05 37209;76 2196;77.05 3245;78.05 8399;79.05 1904;80.05 469;81 1717;82.1 1724;83.1 4473;84.1 15056;85.15 83784;86.05 5593;93 1890;95.05 1214;98.15 854;99.15 41358;100.05 4946;102.05 183;103.1 4904;105.1 1257;11…	150215	163514	162297	176239	142055	169507	187110	184954	170487	175225	191334	160030	138888	164185	170489	148224	195316	244462	215680	122389	184884	154385	364412	178572	188297	140550	157290	156907	166580	176316
407	13.87	-1	86	Unknown	0.0166667	-1	-1	-1	-1	-1	38_Ev1	54 9054;56.05 19754;70.05 682;83.05 10213;84.05 7961;86.1 299763;99.05 18873;100.1 3964;101.1 76036;102.05 5834;111.05 11158;118.05 288;125.1 10732;142.05 1731;144.05 4689;146.10001 2623;153.05 1893;171 1293;207 1610;208 283;281.04999 723;355.10001 989	87307	44390	35207	222129	249148	227277	29462	46336	49207	200667	204371	217764	96415	72669	28779	94607	674101	945130	184130	49306	32666	89626	40880	273548	107228	55730	141755	181084	496442	372017
408	13.91	-1	69	Unknown	0.966667	-1	-1	-1	-1	-1	1_Ev1	51.05 2195;53.05 4406;54.05 2326;55.05 10522;57.05 75259;58.05 519;59 3349;62.95 1836;65.05 4882;67 7655;68.1 7685;69.1 118301;70.1 38151;71.1 64814;77 6984;78.05 3915;79.1 3320;80.1 1007;81.05 298;82.1 3507;83.1 48414;84.1 15357;85.1 58081;89.05 7594;90.05 706;91 8038;93.05 2609;95.1 2608;97.1 16107;98.1 1984;99.1 1678;100.05 4766;102.05 5339;103.05 673;105.05 3255;110.15 5357;111.1 40200;112.15…	118301	121524	78389.1	181120	153485	173291	128329	112028	143468	139408	124445	116329	87656.4	108049	103086	105972	191048	287791	130986	110740	107437	117909	121551	154242	107893	78030.3	102329	135480	121777	133511
409	13.91	-1	57	Unknown	0.216667	-1	-1	-1	-1	-1	1_Ev1	50 912;52 1409;53.05 4855;54.05 3627;55.05 29703;56.1 11869;57.05 108241;58.05 5542;59 3810;60.05 1306;61 619;63.05 52;66 5969;67 2085;68.05 6571;69.05 2;70.1 20645;71.1 74429;73.1 18488;74.05 3246;75.05 1;76.05 3507;78.05 0;81.05 3603;82.15 3830;83.15 3990;84.1 36750;85.1 76738;86.1 5529;87 291;90 55;95.1 1108;97.1 1775;98.05 3685;99.05 12986;101 746;104.1 5704;110.15 940;111.15 8465;112.15 1619…	108241	833114	893145	122102	922753	995060	988619	964602	1018960	134523	1023618	952310	862605	910049	1005705	924911	1022523	1511036	1119966	809163	1121805	923372	1056606	155830	1003729	908411	809945	110810	846580	1076375
410	13.91	-1	94	Unknown	0.0166667	-1	-1	-1	-1	-1	38_Ev1	50 6794;51 4474;54 14931;60.05 0;62 1550;62.95 6608;63.95 1368;65 4806;66.05 9599;67.05 81430;72.1 1;73.05 1;76 3741;77 1;86.1 166815;88.05 4274;89.05 3864;90 1848;91 2303;92.05 3278;93 15540;94.05 109806;95.05 10118;102.1 1424;103.05 1835;104.1 3060;108.05 3354;109.05 1844;113 4770;114.05 2346;116.1 3113;117.05 3765;118.05 1508;120.05 1148;121.05 1861;122.05 1;128.05 550;130.05 1246;131 2856;132…	1901	1768	1205	2425	2355	2449	1683	3175	2173	2545	2082	3484	1485	2048	1015	2862	3505	5548	2772	2763	1916	2489	2338	1554	2087	2290	1890	1560	2946	2504
411	13.93	-1	101	Unknown	0.0166667	-1	-1	-1	-1	-1	38_Ev1	52 8054;53 148;56.05 8738;58.05 1131864;61 4926;75 9600;77.05 9711;82.05 940;83.05 2902;91 7196;98.05 3146;100.1 0;101.1 133032;102.05 9960;105.1 1812;110.05 4635;111.05 75383;115.05 5425;119 1610;123.05 456;125.05 1384;129.05 7607;133.05 1664;134 3953;135.05 2668;137.10001 7772;138.05 71317;139.05 4782;143.10001 3000;146 619;148.14999 2036;154.10001 1;157.05 2493;163 2949;175.10001 894;193.10001…	0	7350	1458	0	0	18676	403	1220	1564	0	0	445	0	0	10742	0	6915	263128	0	0	19492	144	9904	0	2373	1312	0	0	0	0
412	13.94	-1	58	Unknown	0.0166667	-1	-1	-1	-1	-1	38_Ev1	53 1165;58.05 1033463;59 36002;60 0;62.05 242;63 1884;66 0;72.05 0;74.05 5254;76.05 2002;81.05 2399;88 2283;91 10639;92.05 1871;94.05 22772;95.05 7236;96.05 17308;97.05 18419;100.05 0;101.1 26529;102.05 2040;108.05 2040;109.05 5742;111 56593;114 1;115.05 4062;117.05 16460;118 2191;119.05 36404;121.05 642;122.05 2220;123.05 428;128.05 1677;129.05 8207;130.10001 1054;133.05 11927;134 2606;135.05 13…	0	19225	43555	0	0	52589	3187	2080	0	0	1	1	3509	0	42500	15832	25439	1260173	0	4715	45188	13021	38268	0	17011	27844	0	1	0	0
413	13.97	-1	221	Unknown	0.983333	-1	-1	-1	-1	-1	45_Ev1	60.05 274;61.95 88;78.05 622;79.05 1096;81.1 1859;87 915;88 2023;89.05 4619;90 1476;91.05 1138;93.05 2844;95.1 247;96.05 4867;101.1 220;104.1 6867;105.05 2544;106.05 1059;107 368;109 1269;115 1548;116.05 35;118.05 730;119.1 2095;123.1 1203;132.10001 2861;133.05 14635;134.05 1351;135.05 1617;145.10001 6455;146.14999 1699;149.10001 596;150.10001 1221;165.05 2170;174.10001 5381;183 0;189.05 833;191 …	62696	86684.1	81308.9	98064.9	99614.4	73764.8	112104	120132	110651	106818	120971	104845	86344	107914	117155	106681	113865	109920	108129	135978	131848	107562	139085	119412	130543	118939	106330	127554	100587	154758
414	13.98	-1	93	Unknown	0.0166667	-1	-1	-1	-1	-1	38_Ev1	54 7609;55 9951;59 785;60 1815;61 2246;62 2607;63 8965;64 27504;65 12447;66.05 19648;67.05 3133;68 27214;72.1 21164;73.1 11528;74.05 3694;76 333;77.05 3930;81 8466;83.05 8132;85.1 875;86.05 1;89.05 1395;90.05 3039;91 260;92.05 4600;93 111594;94.05 86149;95 18741;103.05 685;104 1573;108.05 4331;109 62299;110.05 3673;113.1 2613;119 768;120.05 5276;121.05 8218;122 7411;128.14999 4900;129.10001 2253;…	3774	3728	17567	3410	4220	2916	6418	6014	5034	4679	2456	6340	3874	6544	3008	4401	3269	4237	2382	3552	4145	4082	6006	7027	5781	3555	3501	3296	4647	4275
416	14.03	-1	71	Unknown	0.983333	-1	-1	-1	-1	-1	1_Ev1	50 4172;51 1837;52 1414;53 16351;54.05 5994;55.05 108595;56.05 99479;57.1 782517;58.05 28832;64 36;65.05 2630;67.05 11002;68.05 14086;69.1 49054;70.1 140432;71.1 779268;72.1 27149;77.05 1439;78.05 26;79.05 3459;81.1 2149;82.1 11901;83.1 20857;84.1 113334;85.15 461015;86.1 26961;91.1 1233;96.15 1373;97.1 8283;98.1 22276;99.15 101541;100.1 4969;102.15 10460;103.05 453;110.2 1453;111.15 7008;112.15 …	779268	811075	849154	911598	939760	994922	988427	977862	104328	1000885	1032861	958361	837069	943906	968824	911584	1120687	1483259	1127515	768952	1062761	937230	1010529	984144	1026649	878840	864565	1024454	930607	1157492
417	14.08	-1	147	Unknown	0.9	-1	-1	-1	-1	-1	59_Ev1	51.05 94;52 3756;53 1508;54 556;55 192920;56 17045;57 20944;58.05 25242;59 37345;60 13307;61 33196;62.05 1968;63 551;63.95 34;65.05 122;66.05 5688;66.95 963;68.05 11046;69.05 118170;70.05 46278;71.1 10061;72.05 34388;73.05 794083;74.05 78393;75 213071;76 17095;77 11076;82.05 12199;83.1 120;84.05 2910;85.05 5409;86.05 16323;87.05 3593;88.05 2554;89.05 14524;90.05 1561;91 447;96.05 1567;97 4099;98 …	983178	459918	14340	397144	250955	892115	1177184	1163903	1154547	793218	5402956	956596	695444	1023935	277608	216383	1102159	560320	1413090	245991	167017	268546	81488.3	861014	859772	508483	1100346	355179	944119	711922
418	14.07	-1	148	Unknown	0.1	-1	-1	-1	-1	-1	27_Ev1	50.05 1993;52.95 5331;54 3203;55 178230;57.05 33391;59 27009;60 6115;61 35912;62 499;63.05 3683;64.05 1386;68.05 14795;70.05 18191;72.05 32639;73.05 138495;74.05 26059;75.05 99100;76.05 19198;77.05 12561;80.05 856;83.1 7735;85.1 3532;86.1 15918;87 3101;88.05 2138;89.05 6547;89.9 584;95.1 1588;98.05 5514;99.1 32553;100 9221;101.05 6640;102.05 31360;103.05 11144;105.1 2912;111.05 4183;114.05 2936;1…	361026	172032	2015	578542	565159	600212	164645	174316	150322	595991	718013	841566	124942	188770	65415	242638	729885	619461	204065	58215	30296	398380	181858	984668	211025	134258	154700	473097	984616	858460
419	14.07	-1	218	Unknown	0.0166667	-1	-1	-1	-1	-1	9_Ev1	50 1051;52.95 4118;56.05 5951;57.05 289;59 15486;60 9320;61 4560;63 1390;64.95 3974;68.05 4449;70.05 16111;73.05 51669;76 10159;85.1 22283;86.1 38583;87.05 9422;89 9485;90.05 1080;95.05 2213;98.1 3974;100.05 10416;101.05 3174;102.1 9036;103.05 9449;105.05 3034;110.1 4886;111.1 3087;115.05 4932;117.05 1596;118.05 3393;120.1 1485;123.05 2696;125.2 185;127.15 7215;128.10001 1522;130.10001 8423;131.1…	26307	9521	1495	43865	49881	80002	83760	35295	89478.4	40253	47744	55730	10546	15687	4394	10967	96201	121627	60477	5221	4675	21494	11441	70379	16371	12938	34828	28494	131036	49646
420	14.1	-1	72	Unknown	0.0166667	-1	-1	-1	-1	-1	38_Ev1	50 4026;54 6669;56.05 21708;58.05 1;59 3857;62.05 2136;64 1299;66 1237;67.05 2747;72.1 205058;74.05 1;76.05 1;77 7732;78.05 4342;79 4693;81.05 1611;82.05 913;83.05 6;87.05 82132;88.05 3970;89.05 1;91.1 5362;92.05 1028;93 3800;95.05 6396;96.05 10204;97 7578;98.05 9941;99.05 301;102.05 1659;106.05 1984;107.05 9158;109.1 1877;110.05 0;111.05 1328;112.05 2403;113.05 2296;114.1 3759;115.05 5526;116.05…	100972	64489	46279	281795	291523	479261	139373	79878	125516	242961	273022	373100	43137	46297	44433	65310	236429	338419	67086	40824	53460	113902	49987	358793	56705	43363	68748	153775	316814	280666
423	14.17	-1	58	Unknown	0.0166667	-1	-1	-1	-1	-1	38_Ev1	51 772;52 1160;53 2447;54 1282;58.05 518456;59 16813;62 785;75 179;77.05 1058;79 3908;80.05 1500;87.05 78255;88.05 1594;89.05 1;90 1648;91.1 515;92.05 3442;94.05 2082;95 6298;96.05 658;106.05 1771;107.05 4032;108.05 364;110.05 714;111.05 1429;112.05 1595;113.05 735;114.1 5140;119 933;120 34;121 296;122 2284;125.05 2775;126.1 7019;128.10001 2813;129.14999 12161;130.10001 349;134.05 0;135.10001 141…	63150	40549	39679	147395	163917	232399	102013	49040	90467	133712	151044	173645	37618	39490	43531	38194	170383	226860	52176	10456	47325	65932	38202	177360	47000	38721	44111	80130	223871	154369
425	14.23	-1	73	Unknown	0.183333	-1	-1	-1	-1	-1	29_Ev1	50 1122;50.95 6241;52 14581;53 12854;54.05 11521;55 26008;56 36731;57 69757;58 131533;59.05 171169;60 51327;61 132241;62 8516;63.05 6064;64 1702;65.05 513;66 70049;67 14554;68.05 5576;69.05 4666;70 60459;71.05 38791;72.1 266524;73.05 3835688;74.05 639614;75.05 1066228;76.05 72562;77.05 73843;78.05 3073;79.05 2887;80.05 2499;81.05 3573;82.05 3871;83.05 3046;84.05 27620;85.1 24488;86 29428;87 36826…	1991708	2945607	73360	4390031	7699998	7886982	3113011	3564966	3088729	7837619	7933119	7977166	1863657	2675386	1052986	3425175	7798601	560894	3108688	1097874	410180	5548216	2649991	7960419	3065594	1936594	3944534	6934292	3835688	4341327
427	14.31	-1	147	Unknown	0.383333	-1	-1	-1	-1	-1	27_Ev1	52 3037;53.05 7905;54.05 4756;55.05 81787;57.1 166837;59 22444;60 6056;61 13728;65 506;67.05 1101;72.1 6306;73.05 201629;74.05 34330;75.05 97534;76.05 7710;77 4030;78 2336;79.05 5960;81 939;82.05 7586;83.1 36098;87.05 12196;89.05 4485;90.05 343;91 2806;93.05 564;95 523;98.1 7365;99.1 28376;100.05 2861;101.05 11791;102 2377;103.05 30902;104.05 1610;105.1 950;111.1 3097;112.15 1078;113.1 7877;114.0…	453170	279817	11159	4328907	4726035	6167682	513674	383729	587583	4918802	5626756	6713059	280671	390970	510953	1565819	5016744	6058720	461526	101980	119147	2573856	1183165	6906760	325625	184766	402707	3295331	6678085	5673625
428	14.32	-1	57	Unknown	0.516667	-1	-1	-1	-1	-1	9_Ev1	50 1762;52 3545;53.05 4194;54.05 4680;55.05 78229;56.05 30345;57.05 217589;58.05 18606;59 27755;60 4518;61 17281;63 529;66 4974;67.05 194;68.05 6027;69.05 13662;70.1 49306;71.1 217277;72.1 26584;73.05 293910;74.05 22294;75.05 114342;76 4374;78.05 2911;79 2348;81.05 1091;82.15 5676;83.05 16183;84.1 35842;85.15 115729;86.1 11952;87 6283;88.05 1909;89 4125;90.05 480;91.05 820;96.05 2598;98.05 4874;9…	139060	187140	126321	119958	117997	215830	230207	226959	217589	120635	236831	148708	186561	165999	145991	203467	121836	116717	262727	181858	188370	92818.3	223262	236187	237772	199960	175920	54819.5	208260	207781
429	14.33	-1	131	Unknown	0.866667	-1	-1	-1	-1	-1	54_Ev1	52 5454;53 2820;54 1025;55.05 18409;57.05 29446;58.05 7859;59 5102;60.05 2065;61 9036;62 1374;63 3020;65.05 150;66.05 3599;68.15 548;69.05 992;70.05 8551;71.1 14651;72.05 17749;73.05 42085;74.05 24577;75 57326;76 2621;77.05 11477;78.05 225;82.1 3304;83.05 7733;84.1 5782;85.1 12529;87 1495;88 784;91 6774;93 2656;96.05 1408;97.05 507;98.05 1722;99.05 8686;100.05 10246;101 5984;102.1 1227;103.05 468…	85108.5	52385	2441	201301	211824	263724	144590	137730	191525	189764	222565	262030	89208.7	122875	109775	220576	392458	518417	222631	133544	141607	118830	132522	242487	143176	68327.7	208839	340484	718428	643647
430	14.36	-1	142	Unknown	0.0166667	-1	-1	-1	-1	-1	38_Ev1	50 8418;51 22357;52 31930;53 8232;54 59405;55.05 82030;56.05 2089;57.05 42244;60.05 1307;61 47543;62 488;63 1006;64 433;65 5299;66 6952;67.05 3130;68.05 90722;69.05 11168;70.05 7463;72.1 15395;74 543;76 4622;78 12641;79.05 25478;80.05 22119;82.05 19441;83.05 6755;84.05 26055;88.05 1068;89.05 958;90.05 0;91.05 120;92.05 771;94.05 2223;96.05 48883;99.05 4339;102.05 4215;105.05 5364;106.05 5633;107.…	11362	6356	0	18416	25138	31473	7485	7198	6034	22236	26960	28058	5008	4202	3506	7317	22492	27373	6475	1675	1770	9790	6041	32218	5454	4894	6966	14619	30275	23388
432	14.38	-1	86	Unknown	0.0166667	-1	-1	-1	-1	-1	38_Ev1	53 4678;54 5460;55 11272;56.05 18927;58.05 72463;59 2288;63 1241;64 1893;66 3016;71.1 17786;72.1 98992;73.1 4207;74 1062;75 3554;77.05 5304;81.05 0;84.1 3392;85.1 10527;86.1 658933;87.05 21459;88.05 3343;90.05 341;91.05 132;92.05 1810;98.1 4618;99.05 2282;100.05 7405;101.1 8464;103.05 3505;109.05 1;110 5427;111 1120;112.05 1;113.05 130;115.05 1508;118.1 1265;120.05 200;121.05 3920;122.05 27;128.1…	537	5543	4667	132	15328	3509	0	405	3700	0	3571	0	2042	5313	6155	4020	1	58980	7810	11065	10143	4094	2114	0	7404	3994	0	3128	0	0
433	14.42	-1	117	Unknown	0.116667	-1	-1	-1	-1	-1	7_Ev1	50.05 1547;61 7181;66.05 3136;93 3710;95.1 10649;96 2164;99.05 2441;102.1 2637;106.05 1020;117.1 185844;118.15 18221;119.05 2218;125.15 4098;130.10001 8801;137.05 1335;141.10001 10618;143.10001 14755;156.10001 4668;169.14999 11655;183.10001 960;190.05 787;191.05 2325;193 87;195.05 3858;205.10001 3701;211.05 387;217.05 1107;219.14999 57922;220.10001 12014;241.05 41514;242.05 16638;243.05 4337;244.…	54477	79354	635	0	0	0	185844	100869	196053	215027	196954	212942	31237	3617	25093	4452	155847	152719	177114	0	1	34120	0	244615	1589	16762	8189	0	105830	0
434	14.47	-1	129	Unknown	0.183333	-1	-1	-1	-1	-1	43_Ev1	51 25;52 1457;53.05 0;54.05 1372;55.05 22212;56 5019;57 1893;58.05 1596;59 13735;60.05 1281;61 9535;62.95 255;66 1425;68.05 2597;69.05 45133;70.05 5416;71.05 469;72.1 5128;73.05 90871;74.05 11032;75.05 87192;76 4093;78.1 184;79.05 4140;81.05 451;82.1 4835;83.1 2851;84.1 371;85.05 7490;86.1 1921;87.05 2967;88.05 1521;89 18166;90.05 1991;93.05 1504;97.05 14636;98.05 1505;99.05 3675;100.05 8300;101 …	65684	55575	2179	54713	51290	87563.2	200340	185919	229046	42687	50203	55823	38749	53231	26574	35835	83293.3	120041	134925	48268	37123	17821	14944	54290	48724	27561	57955	13809	34168	27940
435	14.58	-1	71	Unknown	0.966667	-1	-1	-1	-1	-1	1_Ev1	51 89;53.05 1895;54.05 460;55 30328;56.05 17100;57.05 135118;58.05 859;60.05 505;61 1065;65 626;67.1 3679;69.05 11652;70.1 34526;71.1 160492;72.1 8392;73.1 4551;74.05 3384;75.05 4709;76.05 560;77.05 0;78.05 187;79.05 6;83.05 5174;84.1 23517;85.15 77082;86.1 5999;97.1 2472;98.1 2437;99.15 15071;102.1 5617;104.1 1230;105.05 1179;112.15 7054;113.15 20711;117.1 38105;118.1 7053;119.1 2025;126.1 2801;…	160492	172217	165813	186058	1621.63	219509	198296	150611	201393	213165	33917.6	187376	147340	174891	198324	8256.85	215753	311010	171539	203405	182155	188400	6121.27	195058	217952	160821	167697	180905	160657	234214
436	14.6	-1	182	Unknown	0.0166667	-1	-1	-1	-1	-1	38_Ev1	51 68320;52 20902;53 6560;54 28902;55 8035;57.05 7011;59 11652;60 1154;64 61437;65.05 29008;66 26483;67 29906;68.05 70910;69.05 57448;72.1 0;78.05 9508;79.05 226459;80 58549;82.05 38240;84.05 9598;85.05 119;88.05 2702;92.05 8905;93 158371;94.05 22678;95.05 8150;96.05 181774;97.05 16124;101.05 222077;106.1 8411;108.05 19027;109.05 4904;112.05 56108;113.05 17223;119.05 76774;120.05 214404;121.05 32…	2041	1592	2752	929	2660	51	558	2553	5975	1015	1333	1566	860	3187	3354	2970	3836	823	4054	868	1646	1962	2763	2844	3248	1527	4162	3206	2957	3699
437	14.62	-1	117	Unknown	0.0666667	-1	-1	-1	-1	-1	35_Ev1	51 2545;53.05 913;53.95 646;56.05 1601;57.05 5585;58.1 8456;60.05 785;63 0;64 0;65 0;67 210;68.05 4249;69.05 4703;73.05 2224;74.05 561;79 3164;86.1 2611;87.05 636;88.05 1794;89.05 17257;90 0;91.05 1;98.05 1024;99.1 2524;101 5817;102.05 22119;103.1 0;105.05 1;114.1 6197;115.05 10444;116.05 9252;117.1 88159;118.1 9672;119 2667;124.1 9077;125.1 15524;126.15 8767;127.2 8540;129.10001 1655;130.10001 1…	1352321	774067	19979	2792.28	217502	246100	1423049	1474020	1362457	183859	340396	376263	646059	906429	431740	81409	180790	241295	1511914	489939	242143	123921	70792	289639	851332	520094	1059943	105754	224250	195885
438	14.62	-1	73	Unknown	0.883333	-1	-1	-1	-1	-1	22_Ev1	51 3939;53 861;54.05 372;55.05 5119;56.05 5089;57.05 27951;58.05 6507;59 2174;60 2117;61.05 2070;63.05 5052;64 1276;65.05 1997;68.1 1880;69.1 5609;71.1 6617;72.15 1136;73.05 92519;74.1 8868;76.05 232;81.05 1818;84.1 4480;85.15 13423;86.05 3385;87 564;89.05 25356;90.1 4708;91.15 3300;93.05 1503;98.15 1811;99.15 3905;101.05 7492;102.05 34266;103.1 9239;105.1 701;114.15 7952;115.1 13146;116.05 15728…	2084535	1151080	855614	100376	326916	370885	2124824	2184221	2152056	258852	513140	493454	1011354	1303099	523326	915461	202640	304674	2337122	668004	224728	92518.5	966039	286849	413850	835220	1653563	36105.4	293633	328223
440	14.72	-1	163	Unknown	0.966667	-1	-1	-1	-1	-1	54_Ev1	50 6093;51 24843;52 11803;53 25705;55 5720;56 1418;57.05 3486;58.05 3772;62.05 2221;63.05 37314;64 15674;65.05 23817;66 11980;66.9 5498;69.05 2159;70 3060;71.05 2757;72.05 4182;73.05 0;74.05 0;75 38196;77 103158;78.05 48560;79.05 149424;83.05 5777;84.05 316;85.05 980;86.05 3668;87 4150;88.1 4979;89.05 36718;91.05 100872;92.1 16762;93.1 13585;96.05 1321;98.05 1443;99.05 7501;100.05 20280;102.05 19…	266527	166527	72179.2	211135	195812	198566	221926	297733	251190	220555	235118	210569	131445	148657	138735	98164.7	216257	209246	284249	291474	131586	130109	113935	103858	215458	165195	222705	124880	371465	254425
441	14.77	-1	140	Unknown	0.116667	-1	-1	-1	-1	-1	11_Ev1	51 5567;52 1368;53 1626;55 26062;56 85;58.05 2582;60 963;64.05 4270;66.05 43196;67.05 6212;68 7651;74.05 12456;75.05 41579;76.05 1923;77 91495;78 3558;79 14489;80.05 6332;82.05 38270;83.05 12457;88 799;93.05 5165;94.1 14052;96.05 7568;97 4316;98.05 5565;100.05 11000;104.05 15424;106.05 2485;108.05 3114;109.05 6553;110.05 70182;111.05 14407;112.05 22823;113.1 14974;114.05 8033;115.05 8548;120 1078…	59501.2	130155	133302	144560	143488	153910	157873	147669	160647	135329	42163.2	151947	130565	152695	146898	149780	149159	159581	196202	114267	154990	144859	148842	153359	139218	131649	132116	149466	145673	161315
442	14.78	-1	73	Unknown	0.95	-1	-1	-1	-1	-1	20_Ev1	52.05 570;53 6428;54.05 11548;55 27187;56 903;59 52477;60.05 3719;61 11081;63 2463;64 1860;65.05 2467;66.05 24538;67.05 9746;68.05 18619;69 13129;70 1905;71.1 8399;72.1 18096;73.05 641376;74.1 59483;75.05 198029;76.05 15336;77.05 151016;78.05 6889;80.05 2812;81.05 10151;82.05 90535;83.05 13673;84.05 21256;85.1 6599;87.05 2813;88.05 199;89 1777;90 328;94.05 23034;95 3353;96.05 6605;97.05 6422;98.0…	560782	675291	850319	756325	780269	726102	645824	786020	549436	802399	946444	418022	692520	749889	826143	286504	861275	919397	837682	641376	985870	863441	932804	778227	869888	798292	655650	860439	689958	810901
444	14.89	-1	75	Unknown	0.0166667	-1	-1	-1	-1	-1	43_Ev1	53 4806;55.05 9759;56.05 12252;61.05 24274;69.05 12654;70.05 3279;72.1 9579;75.05 164508;76.05 9838;84.05 6660;85.15 42777;86.1 3572;93 6072;97.1 1099;101.05 8520;113.1 3687;115.05 42982;116.05 8782;118.1 3090;125.05 3001;126.15 1332;128.14999 6122;129.10001 13738;131.10001 10614;132.05 2484;133.10001 76566;134.05 2225;142.14999 1356;143.10001 16824;144.05 580;145.10001 2481;146.14999 3793;147.10…	534515	307980	263830	498310	501432	680322	1032587	1052522	1080082	328984	363649	405825	228644	263809	262216	263586	522168	741607	626659	210444	265416	269554	275118	298809	267832	247489	245920	268796	365258	262538
446	14.9	-1	71	Unknown	0.466667	-1	-1	-1	-1	-1	5_Ev1	51 2865;53 6890;55 976;57.05 47289;58.05 1764;59 5489;66.05 2496;67.05 609;70.1 12330;71.1 70905;72.05 1999;76.05 4615;78.05 626;79.05 0;80.05 1180;85.1 7207;89.1 2363;91 1;98.05 7538;99.05 10795;102.1 19717;104.05 1911;105.1 340;112.15 5852;117.1 1731;118.1 2180;119.05 1344;126.1 1190;130.10001 21782;131.05 199;132.14999 5116;141.14999 16331;145.10001 2197;148.14999 9318;149.10001 3813;151.05 27…	62320	58114	59891	64006	70905.4	50175	68825	60600	69192.6	73723	67924	53655	31274.6	50874.6	54314.2	62753	62103	110910	61799	59082	78749.8	22738.7	80776	48588	70006	16067.1	48210	71196.1	68700	74994
447	14.91	-1	117	Unknown	0.916667	-1	-1	-1	-1	-1	46_Ev1	52 3718;52.95 831;53.95 371;55.05 16945;56.05 9890;57.05 82614;58.05 1135;58.95 4440;60 127;66.1 2456;68.05 250;69.05 10804;70.1 15223;71.1 86311;72.1 4118;73.05 141962;74.05 12941;75.05 922;76.05 531;79.05 117;83.05 2871;84.1 11096;85.1 35603;86.05 1633;93.05 2342;95.05 515;98.15 5710;99.05 7887;102.05 25115;112.15 2596;113.15 7066;117.1 90740;118.1 8458;119.1 4109;126.1 4424;127.15 4051;130.100…	531544	294456	11350	222243	216703	281466	763384	537214	766395	181644	210215	243788	349146	13248.9	130482	81399.5	243517	31173.8	600134	258901	88342	101200	186173	215688	228643	12984.4	16474.5	109993	251156	197686
448	14.93	-1	207	Unknown	0.15	-1	-1	-1	-1	-1	45_Ev1	52 1819;70.1 1;72.05 306;80 309;90.05 1654;91.1 6883;93 5691;94 3956;96.05 301;101.05 342;102.05 34444;104.05 3424;109.1 586;110.1 1099;116.05 4215;117.1 4159;125 3602;131.05 15269;132.05 167;135.10001 2063;139 2308;140.25 1938;145.10001 5363;146.14999 2201;151 783;156 2395;159.05 0;160.14999 2981;161 975;164.05 2648;165 4232;172.10001 8176;186.10001 528;188.05 78;190.05 2009;191 42034;192 9333;1…	12061	13436	16962	12050	13219	18538	173475	17903	207021	10366	15300	16530	12815	13550	18685	12968	83856.6	58643	383150	7714	98336.9	15024	13695	83564.2	13496	11211	13274	11367	29050	13511
449	15.02	-1	188	Unknown	0.25	-1	-1	-1	-1	-1	51_Ev1	51 3569;52 5456;58.05 4986;59 45620;60 5580;61 4910;66.1 1253;68.05 979;82.1 5259;90.1 1286;95.05 1232;96.1 270;98.05 4736;99.05 7574;100.05 283351;101.1 22607;102.05 30502;105.05 7594;111.1 2015;112.05 3092;113.1 9195;114.1 123965;117.1 20370;119.1 3945;129.10001 52781;130.05 50768;133.10001 53928;134.05 7193;135 7090;137.2 2594;141.10001 5941;142.10001 5648;146.14999 5618;150.10001 1105;156.100…	73832	84201	6715	254895	181309	384865	1219504	295786	17434.7	348435	292271	613962	402189	191485	50807	35446	1059575	472634	22199.2	3435	55124	85891	15437	79944.7	73014	208268	450848	171619	219275	453067
450	15.04	-1	117	Unknown	0.916667	-1	-1	-1	-1	-1	48_Ev1	50 2280;51 1986;52 5905;53 1498;54 7022;55.05 100374;56.05 13473;57.05 2900;58.05 14691;59 31217;60 4116;61 27494;62.95 3120;64 971;65.05 1259;66.05 2565;66.95 6800;69.1 182266;70.1 17782;71.05 5912;72.05 30422;73.1 522451;74.05 50724;75.05 255358;76.1 23710;77 11858;78.05 1284;80.05 4178;82.1 13598;83.05 2972;85.1 2818;86.1 2328;87.05 4870;88.1 5480;89.1 29302;90.05 2120;91.05 2074;93 3510;96.15…	1102952	653544	30213	1089516	1214085	1695539	2417349	2466472	2445662	728564	826669	922780	277273	519191	283915	420836	1049777	258181	1279370	183369	252255	275166	185276	764155	425393	238549	307427	295355	780679	605495
451	15.06	-1	143	Unknown	0.2	-1	-1	-1	-1	-1	48_Ev1	53 3707;54.05 5882;56.05 21015;57.05 2854;58.05 14102;61 6871;66.1 2615;66.95 7435;68.05 7645;69.1 3612;70.1 20650;71.1 8940;79.05 3829;81.05 3000;82.1 7044;83.05 4767;84.1 3610;86.05 1355;87.05 2669;88.1 233;89.1 34088;90.05 1400;94 2640;95.05 4414;96.1 5502;97.1 22188;99.05 4670;101.1 37382;103.05 18611;109.15 5944;110.1 13741;111.05 790;113.1 6139;114.1 34670;115.05 2354;118.1 5379;120 3965;12…	90442	56930	1591	122823	148250	110618	220526	233873	234113	87267.6	102491	103534	9907	8103	16390	58761	136780	195861	3311.25	39818	22066	26385	32934	108339	7584	7412	3150	26703	72173	89352.9
452	15.07	-1	188	Unknown	0.05	-1	-1	-1	-1	-1	58_Ev1	58.05 1029;77.05 3359;79.05 2073;95 116;96.1 2949;100.05 81836;109.05 2244;114.1 6288;120.95 328;124.05 3845;137.10001 2087;146.14999 1551;151.10001 584;153.10001 258;160.14999 4632;169.10001 2938;172.10001 3544;175.05 1011;188.14999 134753;189.05 29842;190.05 13173;191.05 1902;192.05 130;193 5532;203.10001 366;207 1679;211 478;232.10001 1052;243.10001 8781;244.10001 981;258.20001 5025;261.14999 …	76659	89931	6843	270675	194259	428574	1568636	332613	1774608	372168	310249	671700	414487	198088	51212	35765	1085126	684812	1580338	4358	55367	87530	15807	17072.2	147600	213212	456261	172785	222874	461664
453	15.14	-1	224	Unknown	0.733333	-1	-1	-1	-1	-1	35_Ev1	50 3727;51 8870;52 9923;53 5924;54 20040;55.05 51547;56.05 223653;57.05 35655;58.05 27351;59 195367;60 38122;61 79268;62 489;63.95 12145;65 10608;66.05 14816;67.05 16261;68.05 13303;69.05 2294;70.05 226094;72.1 88888;73.05 1043618;74.05 170024;75.05 357197;76 32846;77.05 18287;78.05 5237;79.05 10718;79.7 1329;80.75 4491;81.7 19404;84.1 57353;86.05 124208;87.05 10208;88.05 17301;89.05 1141;90 7299…	57683	1250125	1618	1516174	1612179	5626195	8378049	7690261	8363143	1778895	467728	4524805	260456	5129760	2584899	331023	4852775	8085997	7556492	1908	4320247	1025419	146422	6330392	1105329	1124204	3475661	1181155	128742	2217088
454	15.15	-1	57	Unknown	0.133333	-1	-1	-1	-1	-1	43_Ev1	50.05 1492;52.05 7790;54.05 3231;55.05 13238;56.05 40012;57.05 8875;59 123;60 24343;61 29335;64 12958;65.05 2965;67.05 1827;68.05 15630;69.1 5509;70.1 81268;71.1 1714;74.05 73681;76.05 8732;77 15086;81.1 3180;82.1 6585;83.1 299;85.1 19797;86.05 196522;89.1 10068;92 3881;93 4938;94.05 3210;95.05 3438;97.05 2155;98.1 6139;99.1 9788;101.1 25597;102.1 93920;103.1 26091;104.1 21416;104.95 2236;105.95 …	28607	54024	22609	61402	72315	243425	651948	407419	997542	63386	97649	196310	125615	239364	114865	51328	212992	459314	391417	38207	178395	35403	41500	251408	75842	63150	185328	62064	42041	98465
456	15.18	-1	147	Unknown	0.933333	-1	-1	-1	-1	-1	60_Ev1	66 430;87.05 75799;109.1 1085;117.05 17601;119.05 42466;121.05 1712;129.10001 13665;131.05 161037;132.05 74930;133.05 113146;135 9789;141.14999 4777;143.10001 901;146.10001 56844;147.10001 796008;148.10001 126011;149.10001 104929;150.10001 8664;151.05 841;157.10001 0;159.14999 3199;160.05 122101;161.05 18128;162.05 11223;165.10001 2016;173.14999 1887;174.05 17746;175.10001 5176;176.10001 66924;17…	402480	347802	46016	1602041	1041285	2329750	7137142	1598520	7574485	2092357	1730919	3638183	2382332	1053967	177486	96596.2	67544.8	3878057	7290842	112687	235101	530053	87525	6998645	810849	1034459	40863.3	934073	1157000	2484730
458	15.27	-1	103	Unknown	0.75	-1	-1	-1	-1	-1	53_Ev1	51.05 1901;54 3468;55 7732;56 2089;57.05 0;58.05 946;59 1;60 1637;61.1 0;62.95 3117;71.1 2573;72.05 8603;73.05 0;74.05 1;75.05 0;76.05 1924;77.05 16331;79.05 1146;83.1 1416;84.05 4042;85.05 1;86 0;87.05 1892;88 1076;89.05 1;91 2356;96.05 48;99.05 1188;101.05 2753;102.1 1;103.05 132183;104.05 7781;105.05 3621;114.05 2297;116.1 4106;118.05 508;128.10001 1113;129.10001 26591;130.10001 1860;134.05 14…	141094	106913	0	32401	105727	123521	200147	195702	211140	98836.8	125222	129029	77916	124482	62829.7	56399	117462	149996	220218	100812	87690.5	40667	38703	124557	170868	111038	233613	48224	127827	95920
459	15.34	-1	57	Unknown	0.816667	-1	-1	-1	-1	-1	3_Ev1	50 532;52 976;53.05 2039;55.05 19452;56.05 16324;57.05 90124;58.05 3652;59 575;64.95 662;67.1 2834;69.05 7021;70.05 9300;71.1 55645;72.1 2821;73.05 17702;74.05 1791;75.05 4332;82 12176;83.05 4536;84.1 4619;85.1 41757;86.1 3526;93.05 85;95 829;97.1 4800;99.1 19606;100.05 315;113.1 7988;127.15 6558;131.10001 757;147.10001 5724;154.14999 6616;155.14999 9100;244.10001 4958	28873	35343	90123.9	82092.3	23472	78609.1	75092.9	84752.7	94510.9	29713	93471.4	86066.3	4843	83613.8	104562	100855	101096	110753	98761.1	60582	124884	92539.9	127196	99824.4	49771	41335	77370.9	108709	94798.5	45387
462	15.46	-1	73	Unknown	0.966667	-1	-1	-1	-1	-1	4_Ev1	51 1444;52 2924;52.95 6028;54.05 1031;55.05 32268;56.05 3588;57.05 12000;59 99275;60.05 10684;61 24244;66 43370;66.95 7601;68.05 3457;69 5786;70.05 4336;71.1 16498;72.1 36869;73.1 917242;74.05 78186;75.05 156832;76.05 9534;77 7356;79.05 188;80.05 1718;81 3581;82.05 889;83.05 6782;84.1 1718;85.1 7165;86.1 7739;87.05 53765;88.05 1632;89.05 12023;94.05 4349;95.05 1708;96.1 1669;97.15 639;98.1 8389;9…	333721	246189	91029	917242	944776	679026	524303	387106	515194	588851	660438	655465	293202	383766	165752	331255	767006	857264	726945	195761	180468	313749	218672	726640	363073	320021	464330	398840	499786	589422
464	15.47	-1	117	Unknown	0.616667	-1	-1	-1	-1	-1	17_Ev1	50 2635;51 2383;52 5397;53 6206;55.05 15534;59 6936;60 6643;63 3022;63.95 460;66.05 5112;69.1 8814;71.05 113;74.05 10806;75.05 108833;77 8594;78.05 3060;79 3156;82.1 3278;83.1 5099;88.05 1176;91.05 5658;93.1 1069;94 6120;95.05 3856;101.1 23622;102.1 17718;103.1 19863;104.05 1547;115.1 15833;116.1 56719;117.1 266979;118.1 30171;119.05 6548;122.1 15051;125.05 0;129.10001 512;130.10001 8321;131.1000…	162057	98592	19337	158693	160804	57615.4	163576	153612	177634	142163	148887	189186	74497.6	169040	76268	93463	266979	346341	299343	114332	67678.2	80849	28456.3	190932	116414	101413	199361	90118	191382	153081
467	15.7	-1	116	Unknown	0.483333	-1	-1	-1	-1	-1	43_Ev1	50 230;58.05 502;61.05 7588;66.05 4856;71.1 1492;72.1 11701;73.05 92594;74.05 24306;75.05 17096;76.05 3897;85.1 2978;86.1 10045;88 2207;93 2966;95.05 1058;99.1 428;101.15 2902;102.05 8480;115.05 4500;116.1 107378;117.1 19227;118.05 3175;119.05 3556;121.1 559;130.14999 1000;131.14999 1574;133.10001 642;134.05 3666;135.10001 1597;137.10001 785;139.10001 4632;144.14999 2419;145.05 2440;147.10001 372…	41473	16243	5009	67234	57668	98578	100588	91144.8	95032.3	75641.5	77318.6	116723	57000	68804	9487	6384	109350	126039	102342	2980	8848	29972	8459	162192	84856.2	67358	139232	51888	82094.2	102594
468	15.71	-1	147	Unknown	0.1	-1	-1	-1	-1	-1	24_Ev1	52.95 1;54.05 0;55 1035;56.05 2522;57.05 11660;58.05 4852;59 8338;65 1;66 6630;66.9 3277;68.05 354;69.1 2984;71.1 12536;72.1 4630;73.05 321693;74.05 41284;75.05 32502;76.05 1;80.05 0;81 1;82.05 0;83.05 264;85.1 43;86.1 9002;87.1 6054;89.05 0;90.05 0;91.05 2756;95.05 1971;98.05 1437;99.05 2426;100.05 11398;102.1 8930;104.95 1330;112.15 2218;115.05 2109;116.15 1;117.1 9329;119 5006;127.1 1707;128.1…	31372	16276	15401	32332	31048	91727	44872	37181	46363	48277	30415	52241	34671	42252	16218	32684	73031	138869	58032	15141	23107	18326	25186	79304.4	39058	26862	87943	18595	31115	20488.1
469	15.79	-1	154	Unknown	0.05	-1	-1	-1	-1	-1	19_Ev1	51.1 6739;52.05 3949;56 10582;57.05 5420;61 158;62 4052;66.05 2560;68.05 1961;69 20688;70.05 2039;72.05 4259;73.1 7207;75.05 325969;79.05 6654;104.1 5092;104.95 530;112.15 7088;115.1 16630;118.1 18619;120.05 244;128.05 144;130.10001 21450;131.10001 13355;132.10001 20044;134.10001 5080;140.2 4232;141.10001 2702;147.10001 18898;149.10001 8227;150.10001 628;151.05 3520;154.10001 74629;156.14999 1870…	8814	1433	2200	2449	933	24506	12745	11407	16460	3515	911	2494	1949	2628	2533	4679	8364	44538	74629.4	2969	3693	3301	2443	4649	3788	3522	16013.8	2321	37652.2	4740
471	15.92	-1	117	Unknown	0.0666667	-1	-1	-1	-1	-1	29_Ev1	52 5408;53.05 1129;54 0;55 5270;59 1411;61.05 7887;62.95 117;66 2929;69.1 0;70.05 254;76.05 4459;81.05 2119;82 442;87.05 3408;89.05 19766;90.05 3879;93.05 2078;101.05 16359;103.05 49371;116.1 39426;117.1 31482;118.1 5476;126.05 3994;127.1 1259;128.10001 3386;134.05 1202;135.10001 7806;143.05 4897;144.10001 42097;147.10001 38775;148.10001 4770;149.14999 6656;158.10001 2153;159.05 3753;160.10001 37…	43141	27368	4659	36700	36784	30440	88674.2	98218.2	98716.9	31536	40631	40924	16839	23065	21421	20475	40640	51952	51206	19700	15032	20931	20907	45673	21031	22230	34376	30712	31482.2	48417
472	16.16	-1	138	Unknown	0.0166667	-1	-1	-1	-1	-1	38_Ev1	50 6481;51 17450;52 31419;53 3506;54 8247;55.05 0;57 0;59.05 2515;60 1;62.05 180;64 3314;65 5178;66 4712;67.05 2774;68 6108;69 1;73.05 0;75 1971;76 70;77.05 380;78.05 3887;79 10443;80 38482;81.05 700;82.1 1381;83.05 19049;84.1 4298;90.05 365;91.1 1831;92.05 954;93 6034;94.05 4662;95.05 1;96.05 248;97.05 0;98.05 1;100.05 8059;101.05 3265;102.05 1501;106.05 7896;107.05 26732;108.05 5707;110.1 1492;…	1684	480	732	4414	4634	5530	3447	4250	8090	3197	3871	3994	0	1447	1540	1544	585	2746	4027	952	643	898	2337	1905	1081	327	229	1704	1058	3768
473	16.03	-1	73	Unknown	0.75	-1	-1	-1	-1	-1	1_Ev1	51 1222;52 132;57.05 497;58.05 1816;69.05 272;73.05 54530;74.05 4561;80.1 521;81.05 1115;93 1080;97.05 519;102.1 54251;117.1 0;119.15 459;130.10001 6525;131.05 7718;132.10001 28;133.10001 22361;134 2808;147.10001 118286;148.10001 15578;149.10001 7971;218.10001 2869;219.10001 0;220.10001 229;221.10001 13596;292.20001 21888;293.20001 22463;294.14999 5973;299.10001 1310;321.14999 7514	54530.4	36042.1	16159	164820	127038	139284	197190	239619	4749357	247590	341763	424218	81605.2	190625	168259	133411	275606	271445	262996	171593	311587	147968	84509	646621	206405	131971	280521	135684	463014	298848
474	16.03	-1	217	Unknown	0.633333	-1	-1	-1	-1	-1	1_Ev1	50 877;52 213;53.05 1235;54.05 2341;55.05 2563;58.05 175;59 7452;60 0;61 802;65.95 399;67.05 1397;69.05 11172;71.05 0;72.05 1;73.05 100090;74.05 1492;75.05 12058;76 1050;78.05 1312;79.05 2558;83.1 2259;84.1 1591;85.05 1823;87 1316;88.05 1848;93.1 184;95.1 499;97.1 63;99.1 2414;100.05 677;103.05 5812;104.05 4358;115 851;129.10001 5076;130.10001 2460;131.10001 23;132.14999 495;143.10001 6745;148.10…	95315.8	71330.4	2562	97495.1	91733.9	60655	79212.9	99686.6	52237	135191	107242	64742	76174.6	84436.5	28852	1404.25	79501.3	57127	108229	47988	1309.34	58999	21966	46451	77043.2	99563.5	91062.7	84375.1	4185.27	95614.4
475	16.1	-1	158	Unknown	0.233333	-1	-1	-1	-1	-1	4_Ev1	51 588;52 928;54.05 154;55.05 3680;56.05 2503;57 798;58.05 2051;59.05 11831;60.05 2102;61 10440;63 1030;68.05 5463;69.05 1812;70.05 3187;71.1 84525;72.1 5766;73.05 151952;74.05 8439;75.05 44570;76.05 2173;77 3227;81.1 184;82.05 3759;83.05 1975;84.1 4988;86.05 22122;87.05 5639;88.05 10350;95.05 333;99.05 8148;100.05 10471;101.05 2229;102.05 1316;103.05 6353;104.05 17345;105.05 668;115.05 4390;116.…	54256	39781	953	95730.1	98861.2	134145	117656	123976	133152	62680	69416	77400.8	22945	26325	17427	42598	102040	6761.29	8917	12162	10667	40686	30610	108686	19673	12829	28505	44600	103339	81209.1
476	16.14	-1	72	Unknown	0.95	-1	-1	-1	-1	-1	1_Ev1	51 1377;52.05 1149;53.05 732;54.05 1212;56.05 2181;57.05 1653;58.05 28283;59.05 701;66.1 1431;68.1 983;69.05 25;72.1 90226;73.1 37153;76 192;77.05 6731;78 1311;79.05 15;80.1 1257;81.15 183;84.1 2343;85.05 3478;86.1 7091;88.05 2411;89.1 3383;91.1 344;92.95 1246;96.05 1227;99.1 5427;100.05 19390;101.15 3705;115.1 3966;119.05 360;129.10001 41685;130.14999 3019;131.10001 28247;132.10001 3920;133.1000…	90225.9	113014	91466	119587	112868	111204	152096	123738	296431	123956	133909	119058	103765	127916	110808	121185	119959	130012	26757	119308	140303	98983.8	113008	125938	106256	110064	114900	120089	135946	126589
477	16.15	-1	131	Unknown	0.233333	-1	-1	-1	-1	-1	58_Ev1	50 1845;50.95 1236;52 1;53.95 4127;59.05 1;63 1023;63.95 0;65 2876;66 1;71.1 928;73.05 1;74.05 1;75.05 1;76.05 1;77 0;87.05 0;88.05 0;90 2916;92.1 1426;93.1 1298;96.1 118;100.05 4268;101.05 1;102.05 14685;104.05 14307;105.1 1;113.05 972;114.15 4139;115.1 776;116.1 1;117.1 1;118.1 2064;119 1;120.05 2450;124.15 1854;126.1 2085;128.10001 371;129.10001 78821;130.10001 19294;131.10001 31261;132.10001 …	47247	32807	3839	55144	54760	33890.9	84383	66448	106974	50244	50249	66079	43831	65054	45125	53337	83857	145796	79574	34646	27172	49271	40877	97893.8	48680	38355	70676	51746	96083.9	84725
478	16.21	-1	73	Unknown	0.116667	-1	-1	-1	-1	-1	6_Ev1	51.05 1;52.05 0;53 4035;54.05 1634;59.05 44237;60.05 8537;61 15223;62.95 672;65.05 485;66.05 93897;66.95 14854;69.05 7364;70.05 8349;73.05 814797;74.1 68987;75.05 40670;78.1 1;80 2272;82.1 3418;83.1 5000;87.05 8018;88.05 17872;91.05 0;95.15 1858;97.1 6902;101.1 25322;103.1 21036;104.05 5161;111.05 2846;114.15 11986;119.05 1685;128.05 3966;131.05 8867;132.10001 3041;133.05 26269;134.14999 2953;137…	136463	130900	1	128902	113255	814797	340306	1811756	6623720	284617	249743	294494	103736	239293	29181	38219	88310	23242.9	608076	45016	58437	103983	3328	256847	108309	78945	80457	32682	28999	63333
479	16.24	-1	103	Unknown	0.0833333	-1	-1	-1	-1	-1	5_Ev1	50 575;59 26;63 1376;65.05 166;72.05 939;74.05 1902;80.05 386;87.05 697;88.05 2415;102.15 1223;103.1 86120;104.05 7245;105 2117;114.15 6416;115.05 1007;117.05 7228;129.14999 8173;131.10001 10882;132.10001 549;133.10001 5652;143.14999 8280;144.10001 824;145.10001 3812;147.10001 24718;149.14999 4124;157.10001 2686;172.10001 1954;191 2681;203.10001 4832;204.05 2560;211.10001 1636;219.10001 5930;227 …	18797	16834	4442	81008.2	86119.9	103665	49291	55169	71174	31304	47159	51361	14648	17332	15351	32946	45235	92827	44535	21191	27951	31639	30982	39182	18374	10987	18513	42943	109632	102882
480	16.35	-1	210	Unknown	0.416667	-1	-1	-1	-1	-1	6_Ev1	50 11714;51 23585;52 8911;53 2756;54.05 6862;55.05 2976;56.05 61663;57.05 16609;58.05 46873;59.05 86543;60 10233;61 15276;62 2161;63 495;64 3747;66.05 1;71.05 31172;72.1 26206;73.1 714440;74.05 75556;75.05 115980;76.05 10653;77.05 15392;78.05 34413;79.05 2468;80.05 3383;83.05 2569;84.1 18489;86.05 151588;87.05 15279;88.1 9517;90.05 657;91.05 2403;92.1 6552;93.05 575;98.05 8704;100.1 36869;102.1 7…	1486	45478	1222	58178	57576	941470	1783126	1880423	3976535	101899	104457	579572	98218.4	532732	126840	49794	177478	287765	1115505	1535	116503	50313	29181	440403	69688	79163	190045	71226	21052	95484
482	16.42	-1	117	Unknown	0.35	-1	-1	-1	-1	-1	25_Ev1	59.05 17898;60 3674;61 23486;63.05 1548;73.05 891;74.1 32590;75.05 39582;76.05 1382;79.1 3114;87 1511;88.05 3314;93.05 1752;96.05 0;100.05 17442;101.05 9838;102.05 4583;105.05 0;114.1 900;115.05 1565;116.15 212021;117.1 40146;118.15 11940;123.7 4346;129.10001 2489;130.10001 441;131.10001 9524;132.10001 4739;133.10001 8087;134.05 4691;135 3636;143.10001 2122;144.10001 9974;145.2 1796;147.10001 111…	112247	80425	2618	206292	219078	510920	166399	168051	201696	162713	109122	261150	12644.6	168526	130304	1572635	257597	4111648	336557	12772	21058	60940	1044761	675126	40146.2	90335	198149	3340245	535905	66871.6
483	16.44	-1	73	Unknown	0.566667	-1	-1	-1	-1	-1	8_Ev1	50 6854;51 3369;52.05 12806;58.05 27151;59.05 49250;62 2318;63 1641;64 3282;69.05 1750;70.05 40656;72.1 25601;73.05 81210;74.05 85252;75.05 73768;76.05 1219;77.05 12695;81.1 1156;82.1 2295;87.05 3603;88 6648;89 1087;91.05 3532;92.05 694;94.1 12730;95 4935;96.1 1920;100.05 41537;101.05 16412;102.05 15770;103.05 3588;105.05 3849;106.05 4138;115.05 16086;116.15 444447;117.1 31769;118.1 20644;120.05 …	343734	249549	52701	6982883	7082698	7128152	1271782	81210	1709379	718826	579042	27328.1	735401	498254	261158	1680529	2995699	4008426	3564630	232984	173008	1040318	1025847	5852232	794335	441096	2419983	478641	1298033	1657388
485	16.46	-1	57	Unknown	0.933333	-1	-1	-1	-1	-1	20_Ev1	52 4571;52.95 4503;54.05 3542;55 6562;56.05 10024;57.05 122912;58.05 6296;59 9143;60 5033;61 5212;62.95 505;63.95 1398;69.05 3431;70.1 11547;72.05 9144;73.05 109657;74.05 15174;75.05 41820;76 3514;77.05 3819;80.05 793;81.05 2805;82.05 4484;83.05 5440;84.1 5484;85.1 31320;86.1 3031;87.1 3859;88.1 2799;89.05 983;90.15 282;91.05 972;92 1205;93.05 1567;94 3256;95 1816;96.05 3550;97.05 3940;98.05 1935…	136015	161215	175090	171029	139504	189834	151994	177675	163361	162329	13658.3	188030	169805	145451	183885	173574	203693	205873	203951	122912	184602	188803	207846	220546	199077	177045	147002	199894	179938	173832
486	16.54	-1	61	Unknown	0.783333	-1	-1	-1	-1	-1	13_Ev1	51.05 756;52 1012;52.95 1975;54 2796;55.05 2575;57.05 2840;58.05 4859;59 10119;60.05 7075;61 137086;62.05 5098;62.95 5554;66.05 1725;67 5163;68 1151;70.05 3245;71.1 2896;72.1 7705;73.05 125248;74.05 15238;75.05 68132;76.05 6165;77.05 2883;78.05 2626;81.05 575;82.05 1435;84.1 0;85.1 956;87.05 9222;88.15 1270;89.1 2523;90.05 1213;91 2627;93 22818;95 1769;96.1 1414;97.05 1678;98.1 2532;99.05 4843;10…	141892	123606	3289	834912	7961572	8304758	238527	204596	247082	4391928	5320517	5910507	137086	202528	173472	2099389	3478256	5108327	104040	29440	42773	1280137	1351680	2712375	142030	112914	242373	4243751	7785376	7425136
487	16.55	-1	75	Unknown	0.316667	-1	-1	-1	-1	-1	47_Ev1	50 2029;51 2778;52 5580;53 6354;54.05 8049;55 13596;56.05 6097;57.05 36617;59 83266;60.05 54781;61 1230031;62 34479;63 12416;63.95 9597;66.05 6194;67 9398;68.05 3420;69.05 9430;70.1 7110;71.05 15163;72.1 63388;73.05 508774;74.05 95499;75.05 328777;76 52136;77 40219;78 5396;79.05 8678;80 4338;81.05 6160;85.1 11717;86.05 5386;87 83994;89 22134;91.05 22193;92 26799;93 224909;94 2355;95.05 15693;97.0…	115374	79856	17922	3378025	3684151	4757801	330915	208345	353516	1634537	1984438	2147505	179771	247237	94695.5	781684	1366229	317301	796714	80715	27549	464132	511639	697817	245623	149448	516202	409800	174561	212991
488	16.56	-1	147	Unknown	0.883333	-1	-1	-1	-1	-1	24_Ev1	51 5916;52.05 5796;55.05 2564;58 6351;59.05 20941;60.05 1367;61 11525;62.95 1079;66 27721;66.95 1928;69 9782;70.05 5026;72.1 10064;73.05 54414;74.05 8673;75.05 24744;76.05 1315;77 3546;78.05 3429;79.05 312;81.05 2124;82.05 3125;83.05 2422;86.05 953;87.05 6246;88.05 914;91.05 1662;93.05 2018;94.05 668;96.1 824;98.15 2523;99.1 3823;101.05 8885;102.1 10651;103.05 2773;105.1 3946;107.1 512;114.15 124…	215585	113818	33582	216138	268254	396523	479541	297071	477873	220981	251295	281075	406249	529988	143194	104189	561385	16729	1672686	168108	73922.8	97687.4	5702	313312	585120	310384	804548	276013	779299	615029
489	16.63	-1	127	Unknown	0.0166667	-1	-1	-1	-1	-1	38_Ev1	51 13089;52 14924;53.05 18276;54 32351;55 25128;58.05 26702;62 3104;63 802;63.95 3115;65 3599;67.05 5303;68 2155;69.05 41124;70.05 12840;71.05 0;72.05 62484;73.05 0;75.05 6538;77 5944;78.05 7886;80 52272;84 2804;85.05 5131;86.05 718;88.05 726;90 2422;94 991;99.05 41936;100.05 11856;102.05 2213;103.05 4382;104 143;105 6095;106.05 6527;107.05 7346;108.05 6767;109.05 2994;110.05 1851;112.1 1476;114 …	5457	5480	6202	6551	8826	9754	8086	7149	5725	5217	7042	6607	7377	6698	8684	4473	4641	8913	8775	4523	8519	5133	9162	4079	8650	7549	7221	7480	5240	11864
490	16.64	-1	56	Unknown	0.05	-1	-1	-1	-1	-1	6_Ev1	50 2683;51 2807;52.05 3003;53 136;54 4477;55.05 1;56.05 112884;57.05 959;58 0;59.05 11209;60 3536;61 22479;61.95 1828;63 1862;64 321;65.15 1642;67 1;70.1 0;71.05 1;72.1 0;75.05 0;76 1591;77.05 2102;78.05 4421;79.05 0;81.05 1582;82.05 1;84.1 1505;85.1 1163;87.05 7935;88.05 5848;89.05 2030;91.05 595;93.1 0;94.05 1;98.05 0;99 3162;100.05 12801;101.1 1;102.1 19710;103.05 1;104.1 88844;105.05 5041;106…	30803	17053	22085	16762	18425	112884	7653	16599	52261	16512	14962	12664	17281	21660	14871	18850	2714	41450	354256	19065	26085	16148	21022	0	24970	23721	18993	18741	43717	17602
491	16.68	-1	104	Unknown	0.0333333	-1	-1	-1	-1	-1	6_Ev1	54.05 0;55.05 2705;56.05 37104;63.9 1149;67 998;68.05 0;69.05 6720;79.1 2871;82.15 1876;83.1 0;84.1 3216;86.05 7833;102.1 11324;103.05 0;104.1 74998;114.1 16270;115.05 2577;122.05 608;128.14999 2341;129.10001 1423;130.10001 7295;131.10001 15930;142.10001 1747;144.14999 17590;145.14999 2170;146.14999 4516;148.10001 2711;155.14999 2170;156.14999 6326;157.05 520;160.2 4024;169.14999 1171;170.05 2861…	188570	91147	2117	403887	435086	74998	173029	214871	203535	188596	222428	247869	90689	146916	62663	88021	144641	213216	346852	66610	54793	262054	286018	532635	137338	89933	196756	168381	352469	289969
493	16.73	-1	86	Unknown	0.0333333	-1	-1	-1	-1	-1	18_Ev1	51 1301;53 3860;54 800;55 11698;56.05 12518;58.05 12969;59.05 62863;60 6934;61 43416;63 5100;64 1384;66 3275;67.1 5794;71.1 28898;73.05 111536;74.05 15811;75.05 16152;76 4260;77 8792;79.95 2343;81.05 1512;82.1 3199;83.05 7918;84.1 13396;86.05 116020;87.05 16098;88.1 7168;89.05 330;91.05 4110;93.1 189;94.05 2180;95 447;97.05 425;98.05 3476;99.05 3806;100.05 35198;101.05 40990;104.1 22843;105.05 40…	21840	14603	12725	41573	27334	138710	147936	92256	180147	34730	30341	75029	30136	44346	18122	11135	39931	116020	102673	7717	43709	12508	10335	53083	13607	17305	29961	4588	10423	23058
494	16.72	-1	373	Unknown	0.0333333	-1	-1	-1	-1	-1	1_Ev1	53 1059;54 291;56.05 22395;57.05 19884;59.05 2829;61 19254;62.1 1926;66 3717;66.95 463;71.1 18479;73.1 88987;74.05 7326;77.05 132;79.1 2757;84.1 493;85.1 9055;87.05 1195;88.15 676;93 562;97.05 530;100.05 1070;103.05 5716;104.1 13910;105.1 426;112.05 663;113.15 2584;115.1 441;116.1 2974;117.1 1704;118.1 1724;119.1 1527;126.15 4461;131.10001 6175;132.10001 391;133.10001 5394;135.10001 3187;141.1499…	201265	50957	584	15877	24203	856	1409	3844	1292	14292	13555	4282	13144	4698	19990	29510	7259	4301	5050	13204	2354	19263	19558	7222	31770	20365	8530	33346	82233.8	22614
495	16.75	-1	117	Unknown	0.766667	-1	-1	-1	-1	-1	48_Ev1	61 2179;95.1 1263;99.05 1826;102.1 302;103.1 479;111.1 85;115.05 332;117.1 160048;118.15 17865;119.1 5895;134.05 1218;135 1;140.14999 2407;141.10001 1065;174.10001 1058;189.05 530;211.10001 1119;217.05 1553;219.10001 3041;220.10001 4346;233.10001 6303;256 2474;257.10001 873;283.04999 223;299.10001 1120;300.14999 1506;301.14999 714;314.14999 386;373.10001 2498	142157	74862.8	780	191724	188217	258768	236176	247594	252742	183166	195621	241475	80604.3	112762	36644	77702.9	276746	383784	290437	62545	32324	83061.7	0	254946	112263	54432	189856	89800.5	265520	186328
497	16.8	-1	57	Unknown	0.716667	-1	-1	-1	-1	-1	21_Ev1	51 3269;54 1547;55.05 29738;56.05 24727;57.05 199587;58 242;59.05 13464;60.05 4153;61 3881;62.95 1378;65.05 2300;66.1 473;67.05 1676;69.1 19275;70.1 16254;71.1 90523;72.1 2450;73.05 3380;75.05 20495;76.05 4621;77.05 7648;79.05 1416;82 0;83.1 8549;84.1 6474;85.1 84400;86.1 5150;86.95 227;89.05 1822;90.1 1754;91 3296;97.05 3841;98.1 16271;99.15 29020;100.05 1698;101.1 2348;102.1 2976;103.1 258452;1…	110673	155945	170863	138086	124084	106282	165060	159058	18692	177823	196493	149992	155544	158176	163610	116340	119710	226288	176724	152502	199587	2797.24	1890.75	198070	192818	164083	154510	146811	191278	64852.6
500	16.84	-1	114	Unknown	0.133333	-1	-1	-1	-1	-1	18_Ev1	50 4205;52 3733;53 5692;54 12433;55.05 52472;58.05 2713;59.05 4291;67.05 29;68.05 5280;69.05 15563;71.1 0;72.05 13500;73.05 447595;74.05 27253;75.05 64224;76.05 9832;78.05 2977;80.1 11612;81.05 998;83.1 54947;84.05 3280;89.05 50805;90.05 423;93.05 1032;94.15 2119;95.1 1808;97.05 0;98.05 12796;99.05 13032;101.05 31610;102.05 6654;103.1 1;105.05 14832;106.1 265;110.1 15988;112.1 2308;113.1 16536;11…	11353	6368	3187	48997	52294	64676	17221	17270	20519	40236	47441	53800	8238	13294	4686	19600	76001	129379	15869	8893	6309	28511	20223	109617	7922	3696	12060	26813	87326.4	68938.2
501	16.94	-1	57	Unknown	0.966667	-1	-1	-1	-1	-1	1_Ev1	50 587;53.05 1898;54.1 422;55.05 18466;57.1 86331;58.05 6303;63 2340;63.95 26;66 1833;67 2300;68.05 835;69.05 12719;70.1 7057;71.1 57868;72.1 128;77.05 223;79.05 1857;80.1 995;81.05 652;82.05 4337;83.1 2849;84.1 12094;85.1 50870;86.1 4830;96.05 2110;97.05 1148;98.05 3309;99.05 18774;100.05 264;110.1 7158;111.15 2565;112.1 1602;113.2 10175;114.1 5189;122.1 1934;125.15 5629;126.2 3077;127.15 7215;1…	86330.8	71201.5	131675	116980	94761.6	113183	128867	84511.7	157986	145080	145892	125819	126734	113622	136895	22519.8	132578	120086	145680	106141	187674	122898	179340	7825.44	159732	104600	99171.6	137931	110143	158000
502	16.95	-1	188	Unknown	0.2	-1	-1	-1	-1	-1	18_Ev1	52 3447;53 727;54 3704;55.05 20272;56.05 33936;57.05 42784;58.05 18225;59 12841;60.05 3807;61 9728;63 1400;63.95 222;65.05 1602;66.1 834;66.95 2134;68.15 4037;69.05 20607;70.1 147408;71.1 28459;72.1 5629;73.1 160564;74.05 16810;75.05 34199;76.05 3429;77 4073;78.05 900;79.05 1784;81.1 422;82.05 2451;83.1 3901;84.1 11290;85.1 8159;87.05 3812;88.05 2009;89 3059;90.05 1923;91.05 2908;93 1650;96.05 1;…	5392	4392	1437	10840	7511	36989	12772	6773	15382	8893	8683	16422	5555	6257	2341	18696	74434	101719	7563	1655	2539	59780	22857	168674	26518	13495	25396	29778	60381	50760
503	16.98	-1	60	Unknown	0.0166667	-1	-1	-1	-1	-1	38_Ev1	50 4878;51 3968;52 422;53 3386;54 7306;55 9110;56 7538;60 157246;61 8432;62 1242;63 191;65 1289;66.05 1;67.05 183;70.05 11156;72.05 16539;73.05 15075;74.05 15382;78.05 374;80 1990;81 634;82.05 1;89 1;90.05 128;92.05 1595;95 2597;96.05 230;98.05 1088;101.05 613;102.05 2135;105 206;108.1 607;110 0;118.05 460;119 7158;121.05 0;122.05 2254;124.05 1103;125.05 2080;128.10001 640;136.05 754;138.05 3524;…	2943	4245	2541	13590	8231	44959	13210	8824	15681	13007	9643	11262	4274	4168	0	1106	25529	30261	566	5944	3055	2869	3230	19141	3210	146	3965	0	4688	8853
504	16.99	-1	218	Unknown	0.0166667	-1	-1	-1	-1	-1	41_Ev1	51 4510;52 4559;52.95 3535;55 3212;57.05 0;58 7327;59 15002;61 4237;63.95 1326;66.05 2116;68.05 924;69.05 1986;71.05 1;72.05 14837;73.05 5743;74.05 37246;76 4542;78.05 1716;79.05 9357;80.05 863;83.05 611;86.05 30941;88.05 7100;95.05 1000;96.05 2952;98.1 3759;100.05 29886;102.05 7052;103.1 4601;104.05 2318;105 4522;111.1 2341;113.1 2373;114.1 6628;115.05 1736;117.1 21299;119.1 5354;128.05 1590;131…	370335	133279	1172	927157	627952	3315219	1215210	486671	1389817	866383	680762	1049264	148988	126498	9095	15286	1880762	2420095	69618	2458	2575	58175	7222	1558043	103387	100181	259085	117042	474057	1119018
505	17	-1	73	Unknown	0.616667	-1	-1	-1	-1	-1	18_Ev1	50 1822;51.05 1020;52.05 3141;53 2059;54.05 2167;55 9975;56 32350;57.05 20913;58.05 73323;59.05 335652;60.05 31529;61 35926;63.05 759;64.1 836;66.1 10217;66.95 1189;68.05 929;69.05 9104;70.05 80805;71.05 11496;72.1 155547;73.1 4283712;74.05 365817;75.05 321758;76.05 15552;77.05 11063;78.05 2428;79 160;81.05 92;84.1 1;86.05 649416;87.05 84559;88.1 46818;89.05 19325;90.05 3196;91.1 3809;98.1 6671;9…	718429	190226	0	1844058	1165259	6292158	2174648	745956	2555277	1665955	1323857	2064200	299984	295519	0	0	3550896	4283713	174477	9157	0	0	1	2946481	230002	36714.3	476676	222868	1016120	2072193
506	17.09	-1	71	Unknown	0.7	-1	-1	-1	-1	-1	9_Ev1	51 152;52 1795;53.1 132;55.05 5229;56.05 3745;57.1 23343;61 4693;66.95 2697;70.1 32376;71.1 48694;73.1 16112;85.1 4591;98.05 1994;99.1 15649;113.15 5339;114.05 47440;115.1 334;119.1 2334;122.05 155;125.1 8333;126.05 216;140.2 3817;145.10001 1134;147.10001 9351;151.10001 1038;160.14999 9512;168.05 4714;169.05 11590;170.14999 2770;191.05 164;207 317;227.05 480;233.14999 2101;257.04999 87;301.10001 …	55202	68198	70011	83837	70683	89193	84482	79863	48693.6	86788	43625.9	88424	79661	77636	81129.4	72519.3	103490	73250.2	71223.5	42131	94850.8	67282.1	93284	32383.7	45737.4	85795	88534	56467.4	85224	45806.4
507	17.14	-1	94	Unknown	0.0166667	-1	-1	-1	-1	-1	38_Ev1	52 3789;53 1090;54 4162;55 3426;58.05 3758;59.05 3625;61 0;62.05 981;63 1393;63.95 5284;65 2523;66.05 14845;67.05 8863;70.05 4503;72.05 23300;75 5818;77 2787;78 332;80.05 0;82.05 3982;84.05 1278;85.05 9007;87.05 2293;88.05 926;90.05 197;91.05 4692;92.05 1135;94.05 144533;95.05 9461;98.05 8077;100.05 915;104.05 2181;105 695;107.1 2194;109.05 166;112.05 2398;113 25;114.05 3002;116.05 1;117.1 6582;1…	1990	2028	2776	2050	3053	5331	2256	3960	3598	2102	2358	2308	2139	3044	3557	2280	4091	1783	2500	3552	3641	1344	2780	2494	2732	1852	3491	2855	2976	251
509	17.23	-1	73	Unknown	0.9	-1	-1	-1	-1	-1	55_Ev1	50 633;52 2723;53.05 2026;54.05 4397;55 8353;56.05 5308;58.05 18815;59.05 146346;60 14448;61 6198;64 1957;66.05 1201;67 2257;68.1 5694;70.05 2836;72.1 16393;73.05 426691;74.05 51219;75.05 27756;76 1750;77 624;78.1 638;79.1 884;80.1 2572;81.05 184;82.1 18860;83.05 4415;84.05 7302;85.05 3373;86.05 184989;87.1 20761;88 9297;89.05 49293;90.15 6191;91.1 2683;93.05 383;95.05 3053;97.05 1343;98.1 5551;9…	116998	107401	1811168	102715	146819	101471	91057	68192.7	887951	172346	100219	529398	351752	0	292529	127440	1966420	3582722	209487	1	374716	212191	532286	6401734	539897	466228	0	456318	1277893	880187
512	17.35	-1	103	Unknown	0.566667	-1	-1	-1	-1	-1	57_Ev1	51.05 481;52 3115;53 1;54 524;55 12380;56 10141;57.05 27631;58.05 5814;61 3449;62.95 1934;64.05 984;64.95 1559;67 3682;69.1 12391;70.05 7265;71.1 17383;72.05 9259;73.05 81934;76.05 42;77 2496;79.05 687;82.05 1401;83.05 3770;84.1 6649;85.15 17307;86.05 2286;87 1593;88 1176;91 44;93 970;95.05 1526;96.05 1682;97.05 3883;98.05 1606;99.05 6656;100 128;103.1 97063;104.1 10796;105.05 3325;111.15 1200;11…	180327	99202.3	17024	92239.7	103917	138568	188292	179429	199092	102910	120500	139867	95341	114424	52722	33622	100858	148946	163211	50332	24229	38694	25813	92746.3	58072.7	80864	126134	46925	129345	100326
513	17.39	-1	241	Unknown	0.0166667	-1	-1	-1	-1	-1	59_Ev1	52 820;54 2196;57.05 3605;69 11725;79.05 3420;82.1 3768;83.05 3368;84.05 722;86.05 8154;88.05 20873;92.95 776;96.1 2535;98.05 794;100.05 14896;110.1 1377;112.05 4352;113.1 20263;124 774;125.05 1324;126.05 3033;127.05 2795;128.05 9039;130.05 48925;140.14999 1981;141.10001 2661;170.10001 271;172.10001 7635;177.14999 2633;185 638;199 632;200 345;201.05 1325;214 2793;228.10001 771;241.14999 2579;255.…	1514	1228	736	1335	1706	1993	2822	2405	4088	1143	1928	2325	1129	1563	1046	1678	2023	2121	2207	1054	962	1067	948	2631	1808	1068	2724	1864	1570	2198
516	17.45	-1	73	Unknown	0.966667	-1	-1	-1	-1	-1	25_Ev1	50 1430;51 1733;52 2708;53 8285;54.05 6068;55.05 88589;56.05 17972;57.05 39743;58 83772;59 307279;60 33331;61 69246;62.05 4540;63 2229;65.15 449;66.05 19084;67 5922;68.05 17130;69.05 8185;70.05 21640;71.05 37127;72.05 196522;73.05 7370328;74.05 658679;75.05 669909;76.05 41050;77.05 24407;78.05 1900;79.05 2465;80.05 1453;81.05 2434;82.05 3578;83.05 7483;84.1 5609;85.05 135356;86.05 25349;87.05 275…	7636017	5683286	0	4977232	4948648	7034309	7660082	7774781	7787432	4660848	5701647	6551075	5373990	7179826	3127974	902974	3284130	4673923	7576846	2640172	1002402	1063600	513807	2983923	7370328	5109357	7660172	1505792	3993156	3018746
517	17.52	-1	138	Unknown	0.0166667	-1	-1	-1	-1	-1	38_Ev1	51 17258;52.05 39311;53 7835;55 1176;57.05 1;58.05 2426;59.05 1028;61 2939;63 2332;65.05 8391;66.05 1093;69.05 11197;71.05 22825;77 3391;78 0;79 15195;80.05 27738;81 2932;82.05 2225;83.05 0;85.05 4898;87.05 207;90.05 2042;91 2461;92.05 0;96.05 40;99.05 6851;100.05 1236;101.05 2559;102.05 1405;103.05 574;105.1 2609;106.05 8294;107.05 14193;108.05 342;111.05 18651;112.05 4159;113.1 4019;117.05 526;…	2710	3429	1173	1623	1858	2370	2170	3468	3765	1932	1633	1480	1296	1528	1531	3202	1521	2139	2095	1612	2270	1099	2583	2482	1250	2192	1917	1707	2639	1812
519	17.58	-1	73	Unknown	0.633333	-1	-1	-1	-1	-1	10_Ev1	50.05 1008;53.05 20270;54 14485;56.05 3078;57.05 1;58.05 2360;59.05 13762;60 2362;61 11306;62.1 2654;63.05 1723;64 725;65 222;66.05 3101;67.05 5377;68 5162;69.1 4062;70.05 0;71.05 1;72.05 11091;73.05 225220;74.05 25140;75.05 83616;76.05 11113;77.05 11884;79.05 1633;80.05 1218;81.05 3994;82.1 89641;83.1 10522;84.05 6596;85.15 1;87.05 3108;88.1 2706;89.1 2340;95.1 1693;96.05 4928;97.05 8193;98.1 26…	210789	5977387	20528	244498	250056	260144	279646	351219	7860913	225220	273551	261565	101601	1090.47	3112932	5236831	189138	430558	59300	145004	1676885	4760654	3782130	242415	7313948	121507	191694	136374	333814	199620
523	17.68	-1	138	Unknown	0.0166667	-1	-1	-1	-1	-1	38_Ev1	50 5371;51 17652;52 30774;53 2256;56.05 2587;59 17219;65 2108;66.05 4714;75.05 4364;76 606;77 2812;78.05 6263;79 6736;80.05 26370;82.05 255;83.05 2990;84.05 0;88.05 25;89.05 443;90.1 566;93 15;94.05 1490;95.05 4379;97.05 3992;99.1 495;101.05 24458;102.05 4275;103 1061;105.05 2060;106.05 5954;107.05 15028;108.05 2102;110.05 1412;111.05 9727;112.05 2790;114.1 5209;115.05 1592;116.05 9646;117 1173;1…	2376	1626	1293	1092	948	575	126	0	1043	2340	1380	955	0	962	1259	2278	435	1324	2842	1590	1131	1015	2319	1867	596	2461	2026	2051	2013	1582
524	17.72	-1	205	Unknown	0.0666667	-1	-1	-1	-1	-1	56_Ev1	51.05 9100;52 3900;53 12057;55 30885;58 13114;59 14724;61 29025;61.95 2422;65.05 2877;68.05 27626;69.05 16695;70.05 23404;71.05 126680;72.05 165704;73.05 296808;74.05 165791;75.05 166956;76.05 53063;78 5313;79.05 6006;81.1 6324;86.05 56912;88.05 76675;89.1 24616;91.05 8631;93.25 1407;100.05 62305;101.05 17338;102.05 66711;103.1 30595;104.1 69168;105.1 9228;106.05 7978;114.05 5641;115.05 6756;116.…	39603	19030	938	51796	56782	213037	33998	39166	40946	74737	75335	166926	11361	18365	10263	17151	47561	155630	14451	11384	4602	14837	4365	50018	14774	10367	21370	22745	83052	37288
525	17.71	-1	73	Unknown	0.95	-1	-1	-1	-1	-1	18_Ev1	52 3756;53 46459;54.05 73108;55 485423;56.05 371160;57 308446;58 482667;59 342209;60 131252;61 633211;62 38621;63.05 26994;63.95 4016;64.95 4974;65.9 20608;67.1 14550;68.1 513112;69.05 213177;70.05 185198;71.05 4422162;72.1 685324;73.15 3429528;74.05 844551;75.05 3105195;76.05 167547;77.05 169098;78.1 3781;79.15 2435;80.05 9571;82.05 98780;83.1 50948;84.1 109269;85.1 110095;86.05 213624;87.05 340…	5533699	3907745	27111	7309200	7517217	7933849	7729234	7715484	7816125	7103859	7316617	7628677	2396008	3507454	2111214	5240429	7795385	3429528	5767423	1103198	1677064	4769493	3800422	7615374	2943605	1927209	4061555	3962553	7326681	7048969
527	17.82	-1	187	Unknown	0.0166667	-1	-1	-1	-1	-1	45_Ev1	50 1;62.05 1019;83.1 1227;84.1 3187;86.1 5542;87.05 0;92.05 1137;93.95 3735;95 2170;96.05 222;98.1 2060;99.05 1;100.05 11061;102.05 5454;110.05 969;112.15 446;125.05 4356;132.10001 9099;142.14999 0;156.10001 11040;159.10001 766;161.2 1440;169.10001 3258;171.10001 4792;186.05 138;187.05 43383;218.05 25492;220.10001 10841;234 2778;247.14999 12505;248.14999 8221;254.05 22030;269.20001 7145;300.10001…	28255	20435	732	22103	23863	13603	8715	13550	4710	22872	23434	11779	13264	14278	21554	21974	25491	42239	12375	46044	14815	8961	13285	11961	36500	22192	40863	20427	42158	31864
528	17.85	-1	247	Unknown	0.55	-1	-1	-1	-1	-1	9_Ev1	52.05 161;64.05 655;71.1 4515;72.05 1887;73.05 7783;74.05 3912;75.05 9052;81.05 1139;85.1 10294;87 603;88.05 539;91 2204;93.05 219;94.15 1000;96.1 3953;99.05 2372;102.05 3798;103.05 43566;104.05 4761;105.05 1996;106 643;107 35;113.15 1278;115.05 28749;116.1 391;117.1 79347;120 2637;121.05 1062;122.05 703;126.1 4204;127.15 2637;129.10001 10435;130.10001 9883;131.10001 21218;134.05 2641;136.05 843;…	109889	57257	493	93903	102863	138468	129032	131564	146836	88160.5	39921.8	119316	76809.2	108872	52186	43520	111725	168742	187252	60037	36504	49752	32431	125306	96265.9	59993	114463	63287	178373	112538
529	17.86	-1	243	Unknown	0.05	-1	-1	-1	-1	-1	25_Ev1	50.05 3622;51.05 8699;52.05 3475;53.05 60613;54 8786;55.05 23788;56.05 23486;57.05 24887;58.05 16322;59 31178;61 30359;62.95 1517;63.9 1570;65 12738;67.05 120678;68.05 86630;69.1 63407;70.05 17162;71.1 38579;72.05 26276;73.1 120910;74.05 41908;75.05 51428;76 13757;77 43847;78.05 2130;79.05 10188;81.05 6371;82.05 19;83.05 5028;84.05 7741;85.1 28966;87 7423;90.05 3342;91 4744;92 3166;93.1 2520;95 4…	1241676	458372	0	365643	343201	507061	1487379	1706147	1532517	98414	88291	128057	310588	407388	104998	229	36040	50498	1228664	104715	19462	0	0	49877	574200	299641	621944	47294	315461	245363
532	17.88	-1	142	Unknown	0.0166667	-1	-1	-1	-1	-1	38_Ev1	50 6174;53 17680;54.05 9707;55 16704;57.05 3791;59 8375;61 11793;63 1149;63.95 9908;65 29589;66 11478;68 87262;70.05 18872;71.05 10484;72.05 6144;73.05 6299;75.05 5881;76.05 19;78.05 13785;80 6461;84.05 19614;85.05 3492;86.05 8984;88.05 2070;89.05 1721;92.05 4910;93 29006;94.05 7095;95.05 6777;96.05 54422;97.05 5341;98.05 5816;99.1 4207;100.05 144;101.05 14616;102.05 2140;103.05 10702;105.1 799;1…	40771	30364	0	114495	144626	221953	185145	182157	189100	103162	113304	153169	11868	14289	2613	13795	108598	212161	35955	17533	3789	21116	6549	137319	8376	3476	6030	674	79183	33343
533	17.91	-1	73	Unknown	0.4	-1	-1	-1	-1	-1	12_Ev1	51.05 311;53.05 4483;54.05 894;55 5686;56 4345;57.05 29945;58.05 1678;59.05 2703;61.05 4345;67 3821;68.05 8970;69.05 4925;70.05 4342;71.1 8296;72.1 991;73.05 143474;74.05 8273;78.05 192;80.05 701;82.1 5747;83.1 8254;84.1 2077;85.1 4504;89.05 19797;90.05 109;91.05 767;97.15 3067;98.1 36603;99.05 4896;100.05 11394;102.05 633;103.05 31998;104.1 3763;105.1 1508;111.1 1310;112.15 1852;113.1 2142;117.0…	214909	22264	880879	438460	613624	567255	1222412	888215	838679	146436	346173	143474	212420	250678	98637.2	508167	143938	389241	780284	335165	733918	134766	865669	102012	483795	130946	139215	1401904	562515	111790
534	17.92	-1	61	Unknown	0.283333	-1	-1	-1	-1	-1	43_Ev1	52 4334;53.05 5860;54.05 26561;55.05 4535;56.05 19719;57.05 47278;58.05 43828;59 63098;60 9538;61 439948;62.05 11685;63.05 19829;64 36;67.05 10214;68.05 18361;69.05 4058;70.05 17638;71.1 29432;72.1 18134;73.05 433019;74.05 184922;75.05 151390;76 12610;77 8876;78.05 1892;79.1 2542;80 814;82.1 6578;83.1 6929;84.1 49656;85.1 11575;86.05 9944;87.05 138;88.05 881;89.05 42892;90.05 3072;91.05 14387;93 …	200598	158526	54175	1553	9211	134902	71264	91541	69403	0	0	0	168832	252645	206090	1751	0	238443	342246	9285	205759	8781	11965	0	474211	360896	627737	17444	1	0
536	18	-1	350	Unknown	0.45	-1	-1	-1	-1	-1	54_Ev1	51 2910;54.05 5033;59 124956;66.05 3406;67.05 21948;68.05 46808;73.05 566857;75 119260;79.05 4588;80.05 2523;82.05 662;86.05 110679;87.05 105936;88.05 12504;89 15020;90.1 2172;91.1 3195;92.05 8269;93 1808;94.05 2480;95.05 5732;96.1 10361;100.05 2815;102.05 16582;109 2731;115 24036;116.05 18204;117.05 54390;121.05 5002;122.05 2500;124.15 30554;125.1 4335;128.14999 35430;129.10001 14134;130.10001 5…	5374	52516	5449	108061	67992	267695	270570	62806	777289	113227	157903	201213	125476	73541	22768	16179	297498	371782	387982	2148	22775	33493	5300	253101	37503	46095	45335	46483	12130	81396
537	18.05	-1	74	Unknown	0.0833333	-1	-1	-1	-1	-1	8_Ev1	50 2045;51.05 330;52 1893;63.05 329;74.1 155299;76.05 4032;78.1 902;81 2350;82.1 4846;84.1 29047;88.1 1749;89.05 2352;91.1 1279;93.05 1068;95.1 911;96.1 819;102.1 2911;103.05 456;111.15 311;115.05 4673;121.1 367;128.10001 2947;129.10001 9238;130.10001 4613;143.05 62;144.10001 1562;145.10001 1763;146.14999 6698;154.2 2395;159.05 5770;160.14999 2597;161.10001 3208;172.14999 2429;176.10001 348;187.1…	18542	50023	1160680	74069	71191	267966	49369	155299	121660	54158	87566	95180	71122	68971	75979	134764	34799	100160	48363	16807	135456	200939	197407	39708	135287	107806	199644	236920	3174	62282
538	18.08	-1	174	Unknown	0.733333	-1	-1	-1	-1	-1	5_Ev1	50 364;52 1983;54 448;56 3286;57.05 0;58.05 6714;59.05 48706;60 1698;61 6229;63 1544;63.9 62;65.05 2710;66.05 2432;67 3729;68.1 1320;70.05 783;73.05 6603;74.05 8782;75.05 25179;76 4926;81.1 997;82.1 10915;84.1 1;85.1 163;86.05 88663;87.05 7770;88.05 3813;91.05 315;93 852;98.1 3949;99.1 2088;100.1 31353;101.05 5381;102.05 16417;104.05 2285;105.1 9906;106 123;112.1 4638;113.05 2507;114.1 12072;115.…	66949	244354	4790993	53888.5	351213	1233651	103099	168812	123129	189965	318126	324593	410440	370742	512388	648632	103450	352551	14282	911	742661	1042664	948901	212218	548021	542402	12800	1203872	2487	438265
540	18.16	-1	69	Unknown	0.416667	-1	-1	-1	-1	-1	1_Ev1	53 686;55.05 250;58.05 978;60 85;61.05 4199;66.05 5745;68.05 18064;69.05 80366;71.1 12609;72.1 9516;73.1 144895;75.05 37070;76.05 3723;78.05 522;79.05 5268;81.1 1336;83.1 1481;85.1 6936;88 1728;93.05 553;96.15 26;97.05 2214;98.1 3966;99.1 4685;101.1 3373;103.1 4472;111.05 1391;112.15 796;113.1 1936;115.05 0;116.05 6561;117.1 72833;118.1 10589;119 3476;125.15 11836;126.15 129;127.15 1140;128.05 53…	80365.8	47600	51145	180450	187278	243927	211670	204550	242748	114838	116761	140929	32434	44826	32595	134878	299446	335888	57145	10733.8	22035	101676	48481.4	272400	31180	21943	34385	67112	161362	135023
541	18.15	-1	57	Unknown	0.0333333	-1	-1	-1	-1	-1	36_Ev1	56.05 31000;57.05 3223;62.95 1294;68 1094;77 4098;78.05 2450;79.1 2314;83.1 3848;91.1 1479;97.05 8693;98.15 9270;99.1 6828;111.05 1152;113.15 24208;120.05 3979;125.1 1094;143.10001 4620;155.2 7712;160.05 3215;169.3 9366;170.25 3632;183.2 5807;229.14999 18;299.14999 896	21346	31342	43723	43194	40261	50272	53755	56169	63294	33911	33216	35244	29153	15163	17746	17523	14971	11649	32466	19280	25580	16945	25961	24239	18465	15348	10523	25168	12455	10300
542	18.17	-1	57	Unknown	0.95	-1	-1	-1	-1	-1	29_Ev1	52 566;53.05 1659;53.95 1601;55 4219;56.05 2129;57.1 20417;58 1644;62.95 1276;66.95 57;68.05 1515;69.05 6013;70.05 9499;71.1 3673;73.05 43940;76 303;77.05 24129;78.05 1688;79.05 2463;80 956;81.05 1761;82.1 1781;83.05 2443;85.1 5480;86.1 458;88.05 474;89.05 11424;89.95 856;91.1 234;93.05 240;96.05 517;97.05 1409;98.05 385;99.15 3047;103.1 15180;104.05 728;105.1 17334;106.05 1561;110.15 819;111.1 1…	87027.3	102414	153634	97719.7	89349.1	110523	116009	91225.8	145355	90173.2	81540.9	93736.2	97872.8	114881	120062	88467.9	123586	227568	157367	133299	208404	131020	109148	13327	121709	137672	19735	100209	20417.1	150673
543	18.26	-1	131	Unknown	0.5	-1	-1	-1	-1	-1	44_Ev1	50.95 4065;53 4122;58.05 1524;59 1772;59.95 1764;61 2625;64 1307;65.05 2280;66 12456;67 8266;68 5;70.05 4721;72.1 8446;73.05 93636;74.05 7968;75 49261;76 4941;77 3366;79.05 5764;80.05 1931;81.05 2866;83.05 880;84.05 842;86.05 321;87 2538;88.05 4086;89 728;91.1 4056;92.95 487;93.95 1469;94.9 7347;100.05 11709;101.05 3528;102.05 2229;103.05 2045;104 763;105.1 2545;107 2982;112.15 0;114.1 958;115.05…	42605	37576.2	164782	66549.9	62322.4	257061	208699	190562	285568	66496.2	107711	227393	86415.1	186563	75660.3	50016	236432	603658	366161	6952	150643	12884	17901	227422	71377.9	42382	262980	10406	98705.3	77050.2
544	18.28	-1	73	Unknown	0.566667	-1	-1	-1	-1	-1	10_Ev1	50 93;53 4013;54.05 4552;55 25250;56.05 12174;57.1 81292;58.05 15774;59.05 44545;60 3812;61 6220;65.05 1171;66 2702;67 5826;68.1 226;69.05 3234;70.1 14844;71.1 59028;72.1 15106;73.05 738688;74.05 62347;75.05 52266;76.05 1344;77 2633;81.05 2970;82.05 5571;83.1 429;84.1 10923;85.1 31009;86.1 8067;87 3149;88.05 7122;89.05 47081;90 3503;91.1 3508;93.05 1485;95.1 266;96.05 5718;97.15 4079;98.1 4954;99…	163989	175050	916373	576490	615343	978021	293292	322796	116303	738688	831415	1127344	95309	40821	3812	100090	0	1190597	423139	19464	0	207756	121813	483983	514	1074	138368	146757	232026	441946
545	18.36	-1	57	Unknown	0.85	-1	-1	-1	-1	-1	1_Ev1	53 1258;54 2121;55.05 25342;56.05 22822;57.1 146806;58.05 896;68.1 524;69.05 2759;70.1 13293;71.1 97225;74.05 7726;79.05 167;81.05 977;82.1 1467;83.15 7383;84.1 28678;85.15 99775;96.1 799;97.1 2253;98.1 5735;99.15 31693;105.05 179;111.1 1266;112.15 2039;113.2 15945;115.15 1717;125.2 3703;126.15 4091;127.15 17979;128.10001 2129;140.14999 2533;141.25 9498;143.14999 10223;144.10001 602;169.14999 730…	146806	150946	174724	4101	165196	168284	200582	189429	218983	197670	206670	183684	155996	175824	2852.26	174411	202933	262542	87018	120552	228853	197939	237706	202698	236739	101730	216256	1.10231	0	186455
548	18.49	-1	73	Unknown	0.783333	-1	-1	-1	-1	-1	34_Ev1	51 662;52 2960;54 693;55 11381;56 25385;57.05 4036;58 39722;59 116709;60 9833;61 21844;63 2460;67.05 5214;69 13228;70.05 22505;71.1 4598;72.05 71140;73.05 1599004;74.05 145124;75 160412;76.05 11080;77.05 13852;80.05 1819;82.05 1139;83.1 5946;84.1 5216;85.1 1835;86.05 222971;87 27669;88.1 14937;89.05 4633;91.1 1829;96 2433;99.05 3915;100.05 79994;101.05 27821;102.05 15448;103.05 27056;104.05 3531;…	1357879	616782	18773	677542	1438897	630780	948865	1539541	2317942	1501804	1317758	2178966	1057856	1328523	222361	809375	1364352	6621277	2988298	489922	84738.7	1286807	800026	2554862	1678322	1132220	2080307	422475	1307280	2795518
552	18.57	-1	57	Unknown	0.0833333	-1	-1	-1	-1	-1	37_Ev1	51.05 2217;52 1222;53 1996;55.05 17215;56.05 10219;57.05 145689;58 7380;59.05 132;60 882;66 2392;68.05 1553;69.05 8238;70.05 12899;71.1 78073;72.05 5777;73.05 9060;74.05 1565;75.05 14541;76 1884;82.1 3351;83.1 111;84.1 13685;85.1 52982;86.1 5841;87.1 1333;88.05 1988;89.05 3957;90 1256;98.05 4228;99.1 19418;100.05 3292;102.1 1202;103.05 15179;104.1 6366;105.1 4429;111.05 1645;112.1 6407;113.1 1326…	85381	59395	1541	386386	400519	515800	236856	216028	250115	195793	239293	289370	17009	50728	23591	247677	572162	529930	93101	1637	7599	159308	142037	501318	20649	7729	62492	193477	493353	407041
553	18.57	-1	57	Unknown	0.783333	-1	-1	-1	-1	-1	36_Ev1	50 217;51 2356;53 4929;54.05 5748;55 52994;56.05 47730;57.05 482553;58.05 52308;59.05 37016;60 6978;61 23636;63 493;63.95 950;66 702;67.05 2480;68.05 8895;69.05 41595;70.05 27836;71.1 113536;72.1 38528;73.05 745120;74.05 69705;75.05 147917;76.05 11007;77 6705;78.05 401;82.1 29890;83.1 11878;84.1 29745;85.1 182018;86.1 36547;87.05 11055;88 16108;89.05 37100;90.05 4552;91.05 3251;93 592;94 7788;95 …	174128	157734	0	494414	512461	635924	353908	327550	369958	204983	381542	421557	129547	83186	147847	360584	707883	680295	211792	42266.4	146972	275722	296590	539249	151059	113241	168556	311932	601927	464472
554	18.59	-1	179	Unknown	0.533333	-1	-1	-1	-1	-1	12_Ev1	50.05 2264;51 3501;52.95 2313;54.05 3280;55.05 14278;56.05 17374;57.05 9011;60.05 4;61.05 10716;66 461;68.05 190;70.05 478;71.1 14053;72.1 13211;73.05 50769;74.05 2168;75.05 67409;76.05 6347;77 9975;78.05 1797;81.05 4538;83.15 3468;85.1 4284;86.05 16029;87.1 2387;88.05 1197;90.05 3235;91.05 5257;93.05 3506;94.05 572;95.05 272;96.1 2811;97 2933;99.05 4460;100.05 7657;102.1 9408;111.1 3122;112.05 2…	92333.9	68348	1918	130515	129676	168884	121688	118917	120730	110122	132733	140688	68531	94167.6	78018	81000.6	160160	210379	174640	25761	93011.9	71511.9	63502	143449	122553	83554	166187	109162	209730	205046
555	18.61	-1	73	Unknown	0.666667	-1	-1	-1	-1	-1	24_Ev1	52 1683;53 7747;54.05 16074;56.05 59061;57.05 49335;58.05 90563;59 160634;60.05 20580;61 29595;66.05 1242;69.05 124;70.05 29206;71.1 78759;72.1 77861;73.05 1076695;74.05 239486;75.05 317310;76 12794;77 17182;79.1 1051;80.05 1363;81.05 3104;82.1 22837;83.1 2052;84.05 49370;85.1 86330;86.1 53319;87 24661;88.05 32554;89.05 181594;90.1 18094;94.1 7319;99.1 27690;100.05 66241;101.05 60005;102.1 40376;…	568669	576491	202290	1970970	1747056	2869196	765123	606114	858471	1604778	2113527	2413103	1091257	277331	278230	864570	6920872	171734	836242	378993	977662	1376469	859272	1076695	314317	241378	378476	1580074	3397608	3234357
557	18.61	-1	281	Unknown	0.2	-1	-1	-1	-1	-1	21_Ev1	51 1846;51.95 1462;59 3627;65 1353;67.1 6989;72.1 16726;73.05 12960;75.05 11390;77 1252;78.05 1025;79.05 6254;81.05 12716;83.15 967;93 4746;94.1 6442;95.05 6796;97.05 1700;101.05 24023;115 3999;118.05 1521;119.1 109;123.1 1552;129.10001 8663;141.14999 641;147.10001 123526;148.10001 17550;149.10001 11960;163.10001 329;171.14999 10659;179.10001 1352;189.10001 24755;190.14999 4278;205 2159;233.10001…	23535	27947	22811	45562	172656	40020	43568	152466	26777.4	100350	159270	156716	51693	25280	26728	51035	29952	25372	43635	27962	148830	43705	149829	60822	24849	15508	25801	16504	65452	32594
558	18.65	-1	131	Unknown	0.05	-1	-1	-1	-1	-1	30_Ev1	52 4832;77 1024;88 2512;91.1 3249;95 1564;96.1 3254;97.05 3984;131.10001 8733;132.10001 24452;134.14999 5598;135.10001 4832;157.10001 0;159.10001 2311;172.10001 1789;192.05 493;212 2322;231.10001 4851;247.05 3614;254.95 2155;259.10001 8349;299.10001 2687;306.14999 3144;314.14999 219;319.29999 353	229240	124320	4439	395069	409745	658074	482110	453542	540797	299272	333422	437964	76030	108697	54349	160241	484966	678848	391288	86728	67441	144576	105208	891335	58568	38861	90585	151197	460814	8733.36
560	18.72	-1	75	Unknown	0.45	-1	-1	-1	-1	-1	3_Ev1	56.05 1;59.05 33871;60.1 3185;61.05 1634;74.05 5161;75.05 16601;77.05 1112;79.05 438;82.05 3254;86.05 35607;87.1 5150;89.1 7341;91.05 1902;93 19;96.15 64218;97.1 1787;100.05 21874;101.1 22102;102.1 28862;104.1 3585;114 1755;115.1 2629;117.05 3366;118.05 736;128.14999 4959;129.05 6226;130.10001 10466;131.10001 5199;133.10001 5830;146.10001 2563;149.14999 1069;168.14999 49108;169.14999 11834;170.10…	90318	99634.9	16601	157189	80311.2	227271	336164	367389	371412	79495.9	77723.8	88613.3	102306	149630	67808	113677	144383	178192	151006	65161	99032	96236	87176	196021	106277	51010	109804	143331	154740	123386
561	18.75	-1	131	Unknown	0.65	-1	-1	-1	-1	-1	19_Ev1	50 759;55.05 10320;57.05 20994;59.05 3098;66.05 1;67 544;71.1 9817;72.05 411;75.05 5323;78.05 397;79 3269;83.1 4299;84.1 155;85.1 10963;93 425;95.05 766;98.05 685;101.05 6017;102.1 261;113.15 732;114.1 201;115.05 294;119.1 726;126.1 326;127.1 64;130.14999 4373;131.10001 310592;132.10001 36629;133.10001 14887;135.10001 27;141.05 1298;144.14999 304;145.14999 1737;147.10001 60278;148.10001 11667;157…	210990	119389	6074	377194	399117	607734	425330	403759	454644	256014	301160	373049	82363	95836.9	59385	138585	501171	709372	310592	78155	72267	135188	98432.8	374451	67725	46646	83158.9	128103	359754	298346
562	18.87	-1	120	Unknown	0.883333	-1	-1	-1	-1	-1	13_Ev1	52 2435;52.95 1635;55.05 3258;56.05 4409;57.1 20357;58.05 2187;60 4777;61 4112;62.05 3492;63.05 1693;64.05 4177;65.05 45314;67.1 2458;69.1 303;70.1 2206;71.1 30219;75.05 26445;76 1662;77.05 1370;79.05 4863;82.1 0;83.1 1203;84.1 6938;85.1 12982;87.05 1830;90.05 3220;91.1 8766;92.05 73538;95.05 1042;97.05 6765;100.05 6459;101.05 4648;112.15 2356;120.05 110021;121.1 10381;122.15 2620;126.15 2107;127…	125096	259102	8627	89797.8	98535.1	62377	157484	134791	182156	112366	132701	108699	110021	132675	328226	172121	113013	87404	204.455	134225	450920	136195	205463	173056	127400	132389	149303	95109	92539.6	48504.9
563	18.87	-1	194	Unknown	0.183333	-1	-1	-1	-1	-1	43_Ev1	50 734;51.05 759;53 0;54 670;55.05 0;56.05 2242;57.05 16734;58 0;59 8899;60 1509;61 5486;63.05 9403;64 805;66.05 9236;67.1 1419;68.1 702;69.05 0;70.1 15240;71.1 21312;72.05 1;73.1 95178;74.05 1967;75.05 33478;76 4934;77 8312;79.05 1098;80.05 2737;83.05 3636;84.1 2856;85.1 10196;86.05 1532;87.05 2312;88.05 3117;89.05 12259;90.05 2930;91.1 8795;92.05 91155;95.05 1309;96.05 926;98.05 12574;99.05 778…	99943.5	187827	5400	71883	75899	50471	128399	152529	138069	74480	103500	86448	86613	98387	253880	73848.3	79790	70294	69857	132728	352873	110135	166020	123256	99225	90764.9	105990	76921.1	74453	112164
564	18.89	-1	262	Unknown	0.0333333	-1	-1	-1	-1	-1	4_Ev1	50 2536;51 1802;55.05 2204;56.05 3434;57.05 8712;58.05 13633;59.05 48372;60.05 8522;65.05 1292;68.05 1464;69.05 2421;70.05 6344;71.1 3168;72.15 22191;73.1 19182;74.05 7596;76.05 4825;79.05 2488;80.1 2020;83.05 1391;84.05 20169;85.15 6593;86.05 5219;87.05 2360;88.1 794;89.05 75031;90.05 144;91.1 2617;96.05 311;98.05 6168;99.1 4154;100.05 32219;101.05 25460;102.1 14642;103.1 103360;104.05 15485;105…	49577	38811	504	122871	140739	123805	50071	29048	64838	137019	197303	42197.7	17545	18180	20179	58332	100891	142751	69721	37474	14674	91244	67300	260758	15033	12643	19574	128290	464429	282227
566	18.93	-1	147	Unknown	0.416667	-1	-1	-1	-1	-1	39_Ev1	51 1404;53 6889;55.05 1;56.05 1;58 706;60.05 4191;62.95 1193;65.05 3352;67 2296;68.1 1365;69.05 1;70.05 2882;71.1 0;74.05 17012;76.05 2009;81.05 3419;82.05 42554;83.05 0;87.05 848;92.05 1447;94.05 1623;95 1686;97.1 1872;101 3353;108.05 1133;109.05 17147;110.15 2606;111.1 5864;112.05 1266;113.1 0;115.05 5209;119.05 2617;120.9 1724;125.15 2216;126.1 0;127.15 3282;133.05 5107;134.10001 835;139.10001…	2925	76155.8	36483	31442	37346	32614	151995	0	168206	0	0	140303	101039	121840	61777	103954	250157	80773.8	153959	88614	37130.6	183317	33865	330449	566132	298261	912119	322073	354233	641709
567	19.01	-1	71	Unknown	0.883333	-1	-1	-1	-1	-1	2_Ev1	51 2087;55.05 52988;56.05 19575;57.1 221163;59.05 128790;60 36509;64.05 1277;65.05 841;66 3605;67.05 3190;68.05 8662;69.05 48100;70.05 20528;71.05 57873;72.1 4267;76.05 19446;78.1 728;79.05 1776;80.05 1714;81.05 5905;83.1 18932;84.1 14467;85.1 138423;86.1 223950;87.05 10396;88.05 7261;89.05 27028;90.05 3040;91.05 1956;93.05 1689;94.1 5262;95.05 615;96.05 15803;97.1 4582;98.05 7748;99.05 39832;100…	131682	57873.2	1028259	1023672	1006615	1135698	155307	145736	172171	154120	156210	122873	136558	116574	1198369	154605	164963	250122	234088	136608	1262567	179232	1278358	1287428	124853	112644	125269	177658	1191912	115666
568	19.04	-1	73	Unknown	0.95	-1	-1	-1	-1	-1	26_Ev1	51 1191;53 1995;55.05 38753;56.05 15036;57.1 154118;58.05 36500;59.05 192856;60.05 40806;61 14411;62 1970;63 3460;64 2223;67.05 4605;68.1 14332;69.05 26499;70.1 7313;71.05 0;72.1 11169;73.1 388695;74.1 39219;75.05 51265;76.05 34836;77.05 10335;78.05 2342;79.05 1518;79.95 4924;81.1 5271;83.1 17486;84.05 8694;85.1 102228;86.05 303177;87.05 31373;88.1 18620;89.1 50820;90.05 3218;91 8130;93 4178;94.0…	1685622	1514839	563127	4509481	4657050	243629	3260441	2737062	2965827	3232178	3309310	4244425	547271	936735	1027437	3650037	4862927	4834124	1893332	592024	1593001	3028574	2978747	4956574	1534040	388695	1143312	3792645	5833850	917440
569	19.03	-1	174	Unknown	0.133333	-1	-1	-1	-1	-1	25_Ev1	52.05 424;54.05 79;55.05 40465;56.05 31712;58.05 6857;59.05 248704;60.05 55268;61 9950;63.05 1225;66 4585;67 2469;68.1 15565;70.05 0;72.05 4310;73.05 448265;74.05 45550;75.05 38284;76.05 44588;77.05 20295;78.1 3049;79.1 8677;80.05 1977;81.1 3588;83.1 15596;84.1 18012;86.05 350529;87.05 34462;88.05 11079;89.05 50728;90.05 7615;91.05 4664;92.1 3006;93.05 1280;94.1 6854;96.1 16592;97.1 2574;100.1 19…	184079	816149	1108863	872132	824553	1222532	305095	587310	348621	568328	781159	709369	1107747	1157655	1314448	1687923	340939	623860	114046	11607	1376168	1704272	1832900	543818	1325513	1187727	110621	1829745	158797	998167
572	19.15	-1	221	Unknown	0.3	-1	-1	-1	-1	-1	51_Ev1	52 5250;56.05 1;59 11433;64 887;66.05 2610;74.05 120623;78.05 460;85.1 19881;89.05 9928;90.05 2058;95.05 245;101.05 131934;107 2162;115.05 5100;120 1069;121.05 2952;121.95 764;128.14999 0;135.05 7458;147.10001 97592;151.05 1292;160.10001 589;165.05 959;207 21075;208.05 5787;211.10001 1663;212.05 1870;220.14999 2386;221.10001 180204;222.10001 34420;223.10001 16071;224.05 3603;225.14999 1182;232.14…	60881	77052.3	32870	72704	65450	76619.9	63186	94318.1	50492.6	61516	77303.5	62471	56052	97579	59595	53148	100628	161708	152007	23128	64780	55191	60802	117648	99603.6	56764	90812.8	57564	63095	78003
573	19.15	-1	116	Unknown	0.0333333	-1	-1	-1	-1	-1	38_Ev1	50 2179;53 189;56.05 1;57.05 1;58.05 1;60 9356;61 4943;62 1752;63.95 1606;65.05 2007;66 903;67.05 1204;68.05 1710;70.05 1;71.1 0;72.05 1;74.05 3161;75.05 12656;76 3411;78.05 3118;79 3072;80.05 2570;83.05 3121;85.05 0;86.05 2997;89.05 1417;90.05 1;91.05 236;97 8818;98.05 1600;101.05 46043;102.05 2833;103.05 40305;104.05 3124;105.05 2688;107.05 4772;111.05 1;113.05 0;114.05 1030;116.05 146498;118.0…	222910	172969	15233	587953	595597	751774	419819	433252	493633	423006	491207	540000	135158	197028	159333	408287	701460	805163	304751	77165	147116	342614	322210	670897	148237	114138	178733	420022	834750	717856
574	19.23	-1	131	Unknown	0.166667	-1	-1	-1	-1	-1	54_Ev1	50 3189;51 1;52 1362;53.05 5128;54 3564;55.05 1;56.05 10193;57.05 778;58.05 10670;59.05 17362;60 1;61 2743;62.95 1984;63.95 1504;65.05 1639;65.95 0;67.05 4718;68 4497;69.05 15176;70 15490;71.05 7164;72.05 10697;73.05 320946;74.05 18884;75.05 34812;76 7172;77 1;78.05 0;79.05 2065;80.05 1549;81.05 3182;82.05 10862;83.1 3159;84.1 5159;85.1 1353402;86.05 6825;87.05 825;88.05 1;89.05 11187;90.05 3388;…	60430	61799	10560	350678	166384	627741	291305	335865	79897.9	256882	240792	382653	16232	47759	8450	32740	344660	804984	130935	51790	7965	35632	41514	347634	21555	1977	12492	37344	71285.7	217846
575	19.22	-1	306	Unknown	0.0166667	-1	-1	-1	-1	-1	18_Ev1	67 7690;69.05 18344;70.05 7799;74.05 36149;76.05 6598;94.1 3068;106.1 2085;108.05 3223;109.1 3207;110.05 863;125.1 2300;133.10001 65495;135.10001 3972;151.05 2429;188.05 7151;189.10001 3503;200.10001 3858;201.14999 2370;203.10001 7329;204.10001 4902;209.05 1688;215.05 0;216.05 14188;219.14999 10140;221.05 8834;229.10001 8426;231.14999 19994;256.04999 2523;259.10001 20236;260.10001 10282;261.10001…	38881	19097	673	28006	27702	45282	26773	38219	28652	25466	28839	40403	39582	52378	10429	18630	59566	88942	126409	3602	4970	26150	7585	93089	62618	31381	77110	24323	40461	46319
576	19.24	-1	131	Unknown	0.45	-1	-1	-1	-1	-1	35_Ev1	60.05 2658;63 141;65 577;66 350;73.05 7652;75 18744;79.95 798;89 1948;93 317;95 1260;101 2936;111.1 331;115.1 2227;117.05 14539;118.1 266;125.05 159;129.10001 19976;131.10001 110759;132.10001 8928;133.05 1755;137.05 5686;143.10001 6975;144.10001 1468;147.10001 24574;148.10001 4700;149.10001 3712;175.05 472;191.10001 1269;204.05 531;205.10001 7162;209 1403;217.05 222;227 308;255.05 44;259.14999 51…	81890	0	0	0	70910	73930.7	140390	144597	3652	133105	152274	174095	14846	23639	48	164756	403817	140085	94202.5	10806	0	122474	0	317038	65289	39077	87101	119436	59382.2	585
577	19.33	-1	85	Unknown	0.0833333	-1	-1	-1	-1	-1	1_Ev1	51 2097;52.05 3043;53 4321;54.05 47833;55.05 66059;56.05 92901;57.1 45555;58.05 85565;59.05 87273;60.05 3923;62.1 7272;63.95 960;67.05 5590;68.05 36911;69.05 20616;70.05 12154;71.1 0;72.1 40409;73.1 535865;74.05 96933;75.05 143427;77.05 6132;80.05 1707;81.05 9775;82.05 10153;83.1 92786;85.1 118373;86.1 82798;89.05 6159;90.15 2354;91.1 4491;94.1 3872;95.1 3809;96.1 3241;97.05 6209;98.05 22516;99.1…	118373	0	34971	5455	3849	7748	33495	43265	19907	137111	0	0	0	226665	61021	1	0	0	0	0	0	0	0	0	0	0	46718	0	0	0
579	19.32	-1	84	Unknown	0.883333	-1	-1	-1	-1	-1	27_Ev1	53 13958;54 26068;55 16516;56.05 34188;58 68797;59.05 64889;61 38476;63.1 3700;65.1 2241;66.05 12776;67.05 5293;69.1 22034;72.1 15451;73.1 532154;74.05 92085;75.05 610802;76.05 19017;77.05 16024;78.05 5674;80.1 6300;81.05 30141;82.05 7946;83.1 55180;84.1 1368262;85.1 134525;86.1 50446;89.05 25753;90.05 3935;93.95 3225;94.95 4114;96.05 8365;97.1 7251;98.1 35352;99.1 34360;100.1 35045;102.1 10250;1…	3697458	1797066	18151	2306244	2410933	1619841	1821756	4209050	378326	2129771	855496	2833162	2236446	3484926	847662	430485	2266058	2078709	3467473	1	163942	688546	204633	2718070	3072900	1770410	1368262	872842	2463571	1974190
581	19.4	-1	71	Unknown	0.966667	-1	-1	-1	-1	-1	39_Ev1	50 0;51 306;52 3880;53 15347;54 16169;55.05 20283;56.05 21164;57.05 35396;62.95 769;63.9 2534;65 185;66.05 1449;70.05 18573;71.1 44164;72.05 2123;74.05 68458;79.05 2309;80.05 2751;81.05 26861;82.05 11828;85.1 6363;86.05 35258;87.05 117;89.1 6434;93 3371;94.05 1225;99.05 8134;100.05 3232;112.15 6784;113.1 297905;114.05 22344;117.1 41901;122.05 1415;125.1 699;126.15 1649;127.15 8368;129.05 8706;135…	60650	68902.2	71916.5	41705	81321.2	88289	98055.3	82408.8	111577	115371	116398	93074.1	74122.5	97989.1	99762.6	92380.8	116489	117809	98805.7	106105	98437.2	83512.9	133248	109703	118584	71281.6	74549.4	111968	69601.8	126446
582	19.36	-1	113	Unknown	0.383333	-1	-1	-1	-1	-1	33_Ev1	51 990;52.05 754;53.05 1311;54 6473;55 14135;56.05 16090;57.05 7021;58.05 3665;61 7209;67.05 178;68.05 2437;69.1 3929;70.15 3883;71.1 17561;72.1 4848;75.05 36301;76 634;77 5668;78 2223;79 211;81.05 6248;82 4347;83.05 2573;85.1 24953;86.05 18493;87.95 2668;89.05 903;96.1 6490;98.1 1471;99.15 10016;103.05 1126;113.1 90949;114.05 1102;117.1 13534;118 250;124.1 2926;127.2 4619;129.05 7487;133.05 3448…	268311	161404	28669	282615	288237	404452	462468	395802	438501	210906	350533	439652	189684	288284	123290	95195	337909	355431	448689	152486	60161	114640	58808	304034	342755	183415	384916	159818	301399	298908
584	19.46	-1	131	Unknown	0.35	-1	-1	-1	-1	-1	1_Ev1	51.05 3344;57.1 31012;70.1 1381;71.1 41430;75.05 26375;88.05 2774;92.95 2238;95.05 385;113.15 6618;127.15 3386;131.10001 94087;133.10001 8222;169.2 2622;189.10001 1596;190.10001 8153;191.14999 4670;211 871;231.14999 1766;233.14999 2375;259.10001 5895;299.10001 630;300.04999 3538;305.14999 5925;306.14999 22681;307.25 10322;308.20001 5074	94087.2	172756	78986	164430	167689	3634.2	71799.3	117528	132324	66470	91500	47792.9	70290	116357	78534	61240	133975	22788.6	52664.9	90049	107958	48558	59399	43119.7	106280	84410	50289.8	63603	53828.1	105708
586	19.54	-1	217	Unknown	0.9	-1	-1	-1	-1	-1	7_Ev1	52.05 1700;56.05 8688;58.05 3226;59.05 51386;60.05 2131;63.15 234;66.05 3796;72.05 22121;73.05 1258752;74.05 99165;75.05 67553;76.05 102;78.05 1724;79.05 1781;83.1 2084;87.05 7299;88 1358;89.05 34553;90.1 3646;91.05 1038;93.1 1651;97.05 9569;100.05 163;101.05 61967;102.1 10148;103.1 515721;104.1 44064;105.1 22935;106.05 2325;110.15 1045;111.1 2282;115.1 21377;116.1 111564;117.1 278818;118.1 32761…	490097	311347	2174	343112	344162	543958	551712	40540.4	596713	335784	443028	489645	375166	531921	300623	265431	613729	160376	218102	409660	204832	326612	268141	522040	32046.6	314535	618607	302940	670188	424756
587	19.57	-1	131	Unknown	0.2	-1	-1	-1	-1	-1	7_Ev1	51 136;52 3590;53.05 2644;54 4678;56.05 1602;57.05 42266;61.05 914;65.05 1614;67.1 5728;71.1 37794;73.1 108790;74.05 13697;75.05 46035;76.05 3626;77 3432;79.05 2080;81.05 11981;82.1 8659;84.05 10035;85.1 22540;88.05 9122;89.05 2565;90.05 292;91.15 2398;93.05 3155;94.1 149;95.15 3948;96.15 3934;99.1 8370;100.05 29219;101.1 4632;103.1 15465;106.05 3269;109.1 6436;110.15 1297;112.1 8250;113.1 1260;1…	64560	69769	80387	172397	19572	30522	393726	220295	295108	27601	24969	14271	5493	697	2859	8086	153368	14804	6227.19	1	55740	8579	30202	96345.8	90687.6	10483	14359	8346	147004	12147
588	19.56	-1	131	Unknown	0.4	-1	-1	-1	-1	-1	9_Ev1	53 1670;54.05 6173;55.05 2318;61 11677;63.05 2101;66.05 2996;67.05 9953;68.05 10076;69.05 6213;71.1 20040;72.05 19553;73.05 199240;74.05 58450;75.05 172892;76.05 8345;78.05 310;79.05 8408;81.05 15402;82.05 11974;85.15 1156;87.05 1;93.1 4514;94 1361;95.1 2162;97.05 0;99.05 6016;100.05 44276;101.05 31885;103.1 22803;109.1 9680;112.1 3426;115.1 8486;116.1 25568;117.1 3024;118.1 13186;125.1 2967;127.…	234104	170137	79766	7178	12399	230838	214704	382834	440664	4795.25	87012.3	48809.5	10149	99297.1	49025	53006	33818	221078	42197	27309	107299	43053	45734	70324	133.11	98464	78847	83917	142021	21531.2
589	19.58	-1	71	Unknown	0.516667	-1	-1	-1	-1	-1	19_Ev1	52 226;53.05 5315;54.05 9612;55.05 22133;56.05 14680;57.05 62523;58.05 7520;59.05 19124;60.05 4554;61 25802;65.05 1012;67.05 6762;68.05 7181;69.05 3117;70.1 7003;71.1 62640;72.1 9936;73.1 27232;74.05 5989;75.05 102839;76.05 16475;77 14876;78.05 1753;79.05 377;81.1 11095;82.05 16330;83.1 13341;85.1 40233;88.05 6850;90.05 215;91.1 6414;95.05 3588;96.05 2698;97.05 1872;99.05 22628;100.05 51549;109.0…	65015	66428	80817	85518.2	92025	123472	84938	84951	94528	99980.2	113092	108958	67010	82033	73003	89018.4	114481	184810	62639.5	59473	74767	66519	22672.7	120779	67317	51406	57756.5	81832.1	114304	117508
591	19.73	-1	57	Unknown	0.183333	-1	-1	-1	-1	-1	42_Ev1	51 1073;52 1026;53 1233;54.05 706;55 23590;56.05 9881;57.05 97961;58 8944;59 6977;60 1960;63.95 608;65.05 2334;67 259;68.05 4481;69.05 0;70.05 15988;71.1 66394;72.1 4575;73.05 2;74.05 23271;75.05 21476;76.05 3022;78 2669;81.1 5080;82.1 2500;83.05 8415;84.1 12187;85.1 40430;86.1 4740;87.05 2070;88.05 610;90.05 308;91.05 2660;93 1498;97.05 3434;98.1 5574;99.1 13737;101.05 16768;102.1 2380;103.05 21…	60932	54801	33569	72024	81814	88804	68244	74417	71070	77036	91450	44679	46559	58553	49425	48351	57975	116326	40360	30027	79401.2	41110	46301	43580	40075	36982	32352	41090	42758	46077
592	19.71	-1	69	Unknown	0.9	-1	-1	-1	-1	-1	9_Ev1	50 4516;51 4566;52 4289;53 36978;54.05 32826;55 59667;56 80564;57.05 62677;58 176018;59 172890;60 50995;61 196191;62 15958;63 8007;64.05 568;65.1 5190;66.05 13407;67.05 29541;68.1 177479;69.05 5120604;70.05 264953;71.1 24279;72.05 143263;73.05 3692825;74.05 340528;75.05 1025596;76.05 79741;77.05 63297;78.05 2932;79.1 7238;80.1 54254;81.05 49478;82.1 111734;83.05 25849;84.1 35522;85.1 31559;86.05 …	2048226	1203471	2727	2595270	2609714	3554270	4787655	4658628	5120604	1868297	1026801	2528509	552114	1036312	565481	1575028	3669215	5456136	1504903	213474	292500	1088212	845050	3103332	704173	458132	859178	1024851	325685	2006391
593	19.7	-1	143	Unknown	0.116667	-1	-1	-1	-1	-1	8_Ev1	62.05 9291;84.05 9007;94.1 773;96.1 4777;122.1 2484;139.10001 2142;143.10001 62762;153.14999 1989;157.10001 42605;167.10001 2284;182.14999 3195;201.10001 185;211.10001 1426;255.10001 2896	114127	63052	0	145146	131066	242202	155205	62762.2	167666	105794	127700	86958.2	73515	114404	57254	61987	177103	64284.1	168478	75812	33019	60212	40273	153585	96028	58373	110904	68635	179367	79780.2
594	19.71	-1	73	Unknown	0.0333333	-1	-1	-1	-1	-1	7_Ev1	54.05 15957;59 14938;70.05 226459;72.1 2879;73.05 142726;82.1 1607;83.1 3739;86.1 60996;87.05 131;88.05 287;89.05 2239;92.9 430;94.1 1789;97.1 2442;100.1 4656;101.05 30608;103.05 0;104.05 3006;106.1 58;111.05 2181;115.1 5436;116.1 14705;117.05 50362;118.1 1814;119.1 2266;120.05 497;122.05 575;125.1 59034;127.1 1534;129.10001 9455;130.10001 3053;131.05 3611;132.10001 16378;133.10001 2476;134.10001…	7859777	6726866	0	7681264	7703186	6903310	142726	3414823	7274831	7651726	7590582	7540406	6830195	7329304	5993479	6292080	7564183	6890837	7217568	7144877	3664789	5825302	4106808	7363746	6848474	5762830	7531772	6559914	7506560	7437562
598	19.94	-1	100	Unknown	0.45	-1	-1	-1	-1	-1	9_Ev1	53.05 6151;55.05 116572;56 95426;57.05 11454;58.05 18756;59.05 4174;60.05 15841;61 38462;62.1 3175;67.05 14550;68.05 52582;70.1 65995;72.1 62791;74.05 32484;75.05 243343;76 22481;77 6360;78.05 5390;79.05 4029;80.05 11026;81.1 8981;82.1 37668;83.1 4583;86.1 45186;87.1 172097;88.1 22049;89.05 86996;91.05 30602;93.05 2643;94.05 1462;95.1 5006;96.05 3288;98.1 20211;99.1 52084;100.1 792231;101.05 4140…	35414.7	2684	2191	87239	13570.8	311184	587508	8431.24	792231	35403.6	25947.6	128661	36699	50159	4096	5798	194360	71254.9	101977	2213	2768	19210	731	271224	19232.2	19759.2	74489.6	43454	49253.2	78797.3
599	19.95	-1	156	Unknown	0.316667	-1	-1	-1	-1	-1	51_Ev1	50 1749;51 12740;52 13550;55 7139;56.05 4771;58 83537;59 104715;60 34454;61 37572;62.05 5244;64 1534;65.05 6421;66.05 74346;67 34203;69.05 23013;70.05 26051;72.05 19572;73.05 2600480;74.05 232529;75.05 306061;76 23723;77.05 9008;80.05 3430;81.05 15128;86.05 1564;90 2718;93.55 41397;97.05 37731;98.05 10094;101.05 3722;102.05 20021;107.6 21951;110.1 10449;112.1 10090;113.1 7273;114.05 6472;115.1 44…	1	31463	1	283005	301851	1406065	323192	237655	1257477	232649	276681	59954.8	232688	434804	99752.4	12403	255598	1517461	224033	64939	0	118285	0	500643	492850	94072	23019	221119	48056	467156
601	20.02	-1	73	Unknown	0.733333	-1	-1	-1	-1	-1	59_Ev1	51 4354;53 13521;54.05 30415;55 241544;56 177862;59 63648;60 43464;63 1009;65.05 1884;67.05 21414;68.05 14859;69.05 33795;72.05 131701;73.05 173164;74.05 91892;75.05 461727;76 23102;79.05 1130;80.05 11301;82.05 48039;84.1 27490;86.05 134350;87.05 60886;88.05 5346;89.05 80250;90.05 9426;91.05 12851;92.05 3367;93 1587;94.05 2742;95.1 10021;96.1 42350;98.05 29721;99.05 30781;100.05 140491;101.05 251…	111855	72616	15169	1893341	2361623	1858998	484064	564655	553061	1767900	2192750	2100175	379720	605508	106549	122772	1910476	1451149	39770.1	6542	131782	773522	155873	3356195	156622	96597	178451	1509094	426622	2851007
602	20.05	-1	91	Unknown	0.15	-1	-1	-1	-1	-1	38_Ev1	51 1905;52 10711;53 9005;54.05 13261;55.05 10911;56 11050;58.05 30653;59 1;61 1849;61.95 169;62.95 1;65.05 1483;66.05 2120;67.05 3867;68.05 7932;69 702;72.1 98561;74.05 3065;77.05 2913;78.05 2383;80 31213;81.05 11522;82.05 36848;83.05 883;84.05 1453;85.05 960;89.05 1622;91.05 8462;92.05 78;93 3363;94.05 2043;96.05 2273;97.05 3631;98.05 7442;99.05 1234;100.05 1996;103.05 0;104.05 2321;106 236;110.…	51623	47486	3345	11522	7767	14309	87916.5	102096	106349	9287	7474	10719	30935	50564	29114.6	3867	8956	17967	44395	17645	39966	3352	4811	15189	35570	27244	45345	4303	10977	10360
603	20.11	-1	70	Unknown	0.533333	-1	-1	-1	-1	-1	5_Ev1	51.95 6697;54.05 12704;55 82229;56 63645;58 3868;59 5487;60 1948;61 9273;62 3710;64.1 251;67.05 5647;68.1 9350;69.05 6997;70.05 10835;72.05 22317;73.05 68820;74.05 44451;75.05 130102;76.05 14627;77.05 5852;78.05 2457;79.05 2583;80.1 5506;82.1 6715;83.05 4064;84.05 31287;86.05 96698;87.05 18114;88.05 5049;93.05 96;95.1 122;96.05 13526;98.05 3164;100.05 25778;101.1 13638;102.05 3144;103 5476;104.05…	80458	52214	25845	49110	10835.5	68485	82230.6	77847.9	80093.4	62295	82566	89335	71424	94143.4	40710	40872	111018	156274	205388	57743.2	33388	56434	30128	134770	123091	69692	174653	55056	121715	93875.6
604	20.15	-1	71	Unknown	0.95	-1	-1	-1	-1	-1	1_Ev1	51 190;52 645;53 1486;55 1360;56.05 6570;57.05 37398;58.05 4356;59 5932;61 1542;66.05 1664;67.05 2001;68.1 202;71.1 35085;72.1 59870;73.1 128131;74.05 10616;75.05 7250;76.1 1602;77.05 1863;78.05 2121;82.1 821;84.1 2600;85.1 21114;86.1 8666;87.15 1336;89.1 1819;93 232;95.1 1871;96.05 475;97.1 1495;99.15 5477;100.1 16212;101.05 8132;102.1 1428;103.05 5804;105.15 909;111.1 479;113.15 5356;114.1 2620…	35085.5	44276.7	38919.5	202946	217429	218110	79914.4	30121.2	76100.2	204798	257614	268098	45162.1	37867.3	84069.2	203158	242215	264687	94808.5	84013.4	1046.38	178180	224191	256973	84699.3	77186.2	85744.3	172130	261395	261009
606	20.23	-1	117	Unknown	0.833333	-1	-1	-1	-1	-1	1_Ev1	53 1344;54.05 4537;55.05 19609;56.1 18636;57.05 43120;58.05 7491;59.05 16640;60 4702;61.05 7505;66.1 73;67.05 734;68.05 3278;69.05 25773;70.05 10915;71.1 18992;72.1 6109;73.1 377006;74.1 32679;75.05 85163;76.1 6648;77.05 9450;79.05 1984;80.05 302;81.1 3173;82.05 11924;83.1 10664;84.1 6758;85.1 11996;86.1 3308;87.05 5800;88 1391;89.05 599;91.1 1544;93.05 882;95.05 3356;96.05 453;97.15 5335;98.1 66…	254681	161041	816	282398	313598	109090	51998.1	319149	319519	233684	240930	316784	147284	221127	90040.1	59651	290127	390588	343461	4745	31531	112239	40398	272685	210905	142929	271613	153583	164088	227113
608	20.32	-1	156	Unknown	0.266667	-1	-1	-1	-1	-1	7_Ev1	50 17384;51.05 29205;52 12634;53 602;62.05 2538;63.05 4102;64.05 2652;65.05 1123;66.1 1503;75.05 3994;76 12308;77.05 7463;78 24168;79.05 14588;80.05 3594;83.1 244;86.1 20921;87.05 2638;88.05 63;90 722;97.1 446;102.05 3056;104.05 13128;105.05 2254;110.1 555;112.1 1075;118.05 1982;128.10001 16674;130.10001 29512;131.10001 9655;135.05 278;155.10001 65102;156.05 123128;157.10001 11632;159.10001 687;1…	31263	52386	6135	77362.8	66201	56660	123128	83703.6	115233	87073.7	22148.2	57886	53573	52508	40727	42661	102331	83216.8	72132	23310	57172	28977	21879	101679	48397	42149	41369	46126	30748	68980
611	20.34	-1	57	Unknown	0.316667	-1	-1	-1	-1	-1	1_Ev1	50.05 4638;51 9386;52.05 3226;53 5642;54.05 2498;55.05 26700;56.1 13756;57.1 126571;58.05 13039;59.05 30652;60.05 4061;61 2904;63 2071;67 6058;68.1 1423;69.1 9688;70.05 21056;71.1 106113;72.1 6575;73.1 215568;74.05 21263;75.05 21236;76.1 12385;77.05 11044;78.05 712;79.05 1177;81.05 4268;82.05 2477;83.1 4112;84.1 19732;85.15 74717;86.1 1;87 1497;89.1 20111;91.05 8346;93.05 1281;95.05 2448;96.1 322…	126571	577874	614989	609130	632625	756035	773084	719996	765488	752433	722164	716226	141076	154473	708140	55297.7	814746	1125709	920040	651361	834505	632961	799444	704341	753277	623605	633982	666560	692331	81478.1
612	20.39	-1	143	Unknown	0.133333	-1	-1	-1	-1	-1	4_Ev1	53 4878;54.05 14875;55.05 20536;56.05 27596;57.05 0;58.05 3796;59 13304;60 1766;61 2730;63 2100;65.05 1436;67.05 6673;69.1 17778;70.05 7386;71.1 15716;72.05 2928;74.05 7733;75.05 19772;76.05 2862;77.05 7182;78.05 2084;79.05 1;80.05 3178;81.1 2828;82.1 5511;84.1 9508;85.1 28531;86.05 1513;88.05 960;89.05 38814;90.05 3522;91 2623;94.1 4847;97.1 1438;98.1 7712;99.1 14867;100.05 6090;101.1 29182;102.…	56765	25951	2179	174890	200439	262164	86275	86872	97098	154615	167827	177757	28406	46180	14989	172196	853.39	356354	89546	17243	9316	127223	158318	245469	31436	19273	45362	118435	1004.85	225139
613	20.39	-1	114	Unknown	0.4	-1	-1	-1	-1	-1	16_Ev1	53 2648;54 12448;55.05 10642;56.05 17043;57.05 0;59 2621;60 2185;61.05 2274;64.05 135;65 1189;65.95 1115;67 4041;68.1 708;69.05 11485;70.1 8345;71.1 31418;72.1 579;73.1 15581;74.05 2563;75.05 30711;79.05 499;81.1 1430;82.05 5276;83.1 3029;84.05 6702;85.1 30190;86.1 4831;88.1 2199;89.05 6595;91 115;93.1 350;94.15 4736;95.1 393;96.2 2099;98.15 5180;99.1 10957;100 1316;101.1 43435;102.15 977;103.1 1…	48050	2248	11497	55097.6	87764.9	130605	625772	277945	772511	81957.2	74405.7	42634.2	66147	60189	8455	40698.5	95938.9	174495	1155061	9852	7611	57912.8	34163	165438	46558	51180	241103	57756.8	140334	7108.17
615	20.42	-1	129	Unknown	0.333333	-1	-1	-1	-1	-1	33_Ev1	50.05 1446;53.05 1661;54.05 583;55 7746;57.05 9735;58 2526;59 11235;61 3304;62.95 1704;66 578;67 2821;68.05 897;70.05 5160;72.05 8632;73.05 90280;74.05 17848;75.05 28778;76.05 1799;77.05 0;78.05 1732;83.1 1200;88.05 2290;89.1 927;95.05 1542;96.1 1682;99.1 4315;101.05 8451;102.05 701;103.05 6998;104.05 1508;105.05 1927;111.15 23;112.1 2855;113.15 2025;115.05 3695;116.1 7296;117.1 36968;118.05 5208…	286788	284556	9005	461919	477796	518632	627919	378743	564740	182150	495857	247044	316036	486192	174349	215615	763897	35750.1	872692	165227	99789	208602	89347	541937	280312	262262	586690	311441	872985	655346
616	20.43	-1	129	Unknown	0.65	-1	-1	-1	-1	-1	41_Ev1	50 4428;51 620;51.95 774;53 8274;54 4151;55 69451;56.05 25751;57.05 181152;58 9682;59 21904;60 3418;61 6939;63 505;64 3328;65 1359;66.05 2373;67.1 3052;68.05 5356;69.1 35649;70.05 38684;71.1 172210;72.1 31682;73.05 254672;74.05 24067;75.05 73580;76 3361;77.05 3010;78 3078;79.05 259;80.05 1;81.05 4217;82.05 3092;83.1 16812;84.1 26404;85.1 122604;86.1 5466;87.05 1695;88.05 7242;89.05 0;91.05 3016;9…	573524	285841	8911	457892	476108	681051	631487	598513	611243	400887	440867	547440	318746	453739	170788	209689	856944	1103217	863424	96645.5	100771	203712	88886	618351	407428	258317	480729	306268	767078	161469
617	20.48	-1	57	Unknown	1	-1	-1	-1	-1	-1	52_Ev1	50 3887;51 3128;52 6021;53 7704;54 6753;55.05 41350;57.05 215932;58.05 32794;59 53226;60.05 4376;61 8749;64 3114;65.05 6399;69.05 43788;70.05 27228;73.05 508976;74.05 41948;75.05 160539;76 6135;77.05 13937;80.05 1945;81.05 15625;82.05 10000;84.1 31677;86.1 0;87.05 29634;88.05 5190;89.05 32727;90.05 3699;91.1 10144;93 3046;94.05 3826;96.1 32594;97.1 20435;98.1 10742;100.1 4434;102.05 8498;103.05 1…	526502	399197	8733.41	128595	265939	758332	781653	10855	271024	625544	717067	720992	625140	729608	601136	527955	784577	1052417	845598	623008	772466	381549	525945	743045	772814	622745	627586	536023	746013	637066
618	20.49	-1	263	Unknown	0.683333	-1	-1	-1	-1	-1	10_Ev1	52 5911;53 512;54.05 12585;56.05 66705;57.05 155579;58.05 25195;60.05 8582;61 18194;67.05 3727;69.1 73450;71.1 22887;72.1 96718;75.05 176192;76.05 1612;77.05 23118;79.05 1105;80.05 3151;81.05 23984;82.1 16014;84.1 2894;85.15 58534;86.1 15219;88.1 13394;89.05 55700;90.05 7138;91.05 15490;93.05 5128;94.1 3739;95.15 2143;96.1 8910;97.1 40469;98.15 16366;99.1 22815;101.05 63055;103.1 17617;104.1 3907…	175025	289330	348800	346277	395152	329692	416666	406499	431290	408618	460066	425356	379858	323861	457160	409100	447747	2.11206	430375	335437	535812	432592	314204	417841	465827	419660	241666	165800	350556	485814
619	20.5	-1	73	Unknown	0.866667	-1	-1	-1	-1	-1	1_Ev1	51.05 4708;52 2378;53.05 13864;54.05 10086;55.05 88752;56.05 14631;57.05 21350;58.05 44776;59.05 87998;60 8800;61.05 24026;63.05 66;65.05 6155;66 8272;67.05 12379;68.05 14386;70.1 17743;71.1 12044;72.1 65588;73.05 2354826;74.1 201222;75.05 323391;76.1 10733;77.05 15800;78.1 3583;79.1 4158;81.1 4406;82.05 12322;83.05 9967;84.15 19698;85.15 39708;87.1 23926;88.05 7671;89.05 42091;90.1 4204;91.1 779…	2354826	1435424	205440	2488287	1002227	3496023	4988839	4587842	5484518	3568844	4042887	4580638	1268696	1761598	1140709	764327	1069298	2736060	451228	1355062	721340	832138	305194	1591907	1058228	1181239	2227500	918114	2223401	1289161
620	20.58	-1	158	Unknown	0.6	-1	-1	-1	-1	-1	26_Ev1	54.1 1254;63.9 1150;66 2404;74.05 2298;76.05 1589;77.05 7560;79.05 2462;87.1 7307;88.05 8711;93.05 2594;95.1 2089;97.1 3809;100.05 3094;101.05 4467;102.1 5045;103.1 13249;104.1 8377;105 3218;116.1 8189;117.1 21541;118.1 537;128.10001 1912;130.10001 24512;131.10001 17362;132.10001 27725;134.05 2814;142.10001 6229;144.14999 1670;145.14999 48917;146.10001 10612;154.10001 2042;158.10001 151117;159.14…	442200	303948	1819	648977	695966	1080822	1110855	964734	1149145	622042	727874	835532	181890	257393	171542	273744	684825	1042861	860289	59607	159494	273813	258049	821730	243387	151117	434858	299816	813582	630983
625	20.64	-1	300	Unknown	0.0166667	-1	-1	-1	-1	-1	45_Ev1	51 109;55.05 10178;63 2891;63.95 933;78.05 1227;103.05 32777;121.1 2466;122 115;133.05 27844;168.10001 4030;174.10001 3135;183.2 2602;192.05 4019;205.10001 73002;225.2 2773;228.10001 613;233.10001 7210;300.10001 352;301.10001 390;314.04999 1640;321.20001 4253;359.04999 2725;379.14999 4095;447.20001 4876;448.20001 4700;449.14999 8267;450.04999 1331	4266	3140	1440	3532	2789	4857	5701	5035	5881	4889	3743	4085	3208	4957	2656	1355	4433	7293	3914	1757	2162	734	2616	4931	2101	2845	4083	1090	3894	2762
627	20.77	-1	73	Unknown	0.966667	-1	-1	-1	-1	-1	43_Ev1	50 2361;51 2167;52 3112;53 16468;54.05 7297;55.05 227533;56.05 6562;58.05 50545;59.05 184152;60 13750;61.05 24036;62.05 1541;63 2006;66.05 10555;67 4630;68.05 4519;69.05 53821;70.05 28821;72.1 144266;73.05 6894116;74.05 580215;75.05 407635;76.05 20650;77.05 16677;79.05 2942;80.05 423;81 1900;82.05 372;83.05 110369;84.1 9356;86.05 1093;87.05 23805;88.05 19335;89.1 108866;90.05 11117;91.05 4990;93.…	7706407	5211572	10832	7268607	7299002	1773987	1741038	1386231	372041	6889916	7137344	7496063	5072768	7024459	2787689	2309030	782310	7682031	7611650	1681839	1036883	2799265	1293827	7174907	6185461	3786897	7284316	3713898	7364866	7019149
629	20.78	-1	57	Unknown	0.7	-1	-1	-1	-1	-1	10_Ev1	51 2962;52.05 1119;53 8469;56.05 37178;57.05 197968;58.05 7013;61 1529;63 643;65.05 3604;66.05 2018;67.05 11715;68.05 2821;69.1 45453;70.1 50703;71.1 188201;72.15 14341;79.1 1684;83.1 3747;84.1 41084;85.15 132124;86.1 14686;87.1 9607;88.05 2918;93.1 1408;95.1 6811;96.1 2305;97.1 7133;98.1 6116;99.1 56183;101.05 21965;103.1 63403;104.05 11451;105.1 440;106.15 4747;110.15 669;111.1 8197;112.1 107;1…	1319	147966	121873	26938	72260	352077	367230	220679	526066	197968	39487	184337	147946	170090	124686	148167	932	405867	174925	104552	162937	131588	172104	8453	163209	144080	0	150238	161	192144
630	20.78	-1	247	Unknown	0.266667	-1	-1	-1	-1	-1	24_Ev1	50 407;51 185;54.05 2130;55.05 8267;56.05 9233;57.05 84920;59.05 7812;60.05 947;61 6116;65.05 165;66.05 2799;67 3252;68.1 3673;69.05 11326;70.05 6667;71.1 50865;72.1 7870;73.05 70842;75.05 3717;76 1070;79.05 117;82.05 1826;83.1 1232;84.1 7004;85.1 72605;86.05 7643;88.05 1599;95.1 1195;97.1 4454;98.1 158;99.1 21553;100.05 2042;101.05 10992;103.05 1995;111.1 1821;112.15 3442;113.1 26771;114.1 696;1…	91985.8	39992	573	95679.1	79512.8	136485	112002	125670	119293	73258	81958.9	113885	43105	67126	33542	38287	129336	179952	136041	26132	15749	39076	21594	107874	60016	38721	81457	34793.5	127215	83355.9
631	20.83	-1	97	Unknown	0.0166667	-1	-1	-1	-1	-1	38_Ev1	52 2501;53 12895;54 23757;55 36920;56.05 74066;58.05 32496;63 894;64 300;66 2583;67.05 87992;68 22411;71.05 25408;72.05 22100;74.05 3188;80.05 3121;81.05 18678;82.05 156765;83.05 60955;85.05 22623;86.05 130039;87 7873;88.05 1032;90.05 241;91.05 39;92.05 571;93.05 2956;94.05 631;95.05 174;96.05 3238;97.05 330161;98.05 29389;99.05 571;100.05 1161;107.1 281;109.05 684;110 3107;113.05 2449;114.05 687…	13342	7922	7716	10054	9141	5026	0	2983	0	11583	9616	6377	8657	11285	13308	6537	5232	6288	1	29927	9464	9386	10353	3953	10350	8686	7461	7839	9146	12187
634	20.92	-1	175	Unknown	0.0166667	-1	-1	-1	-1	-1	38_Ev1	52 89;54 6544;55 2454;56 4252;58.05 0;59 6288;61 7325;61.95 927;62.95 1075;63.9 1620;65 1951;66 2496;67 0;68.05 3806;72.05 8063;73.05 3755;74.05 3307;75.05 8785;76.05 4779;81.05 5296;82 2756;83.05 309;86.1 887;87.05 4097;88.05 2631;89.05 5839;91.05 345;93.05 1417;94.05 2152;95.05 536;96.05 285;97.05 6076;100.05 4137;101.05 1507;103.05 14345;104 1069;105.05 3386;108.05 1287;109.1 1672;111.1 2177;1…	29898	18174	1574	26730	29309	36456	54377	40713	76430	26484	26434	30292	14383	20527	7847	5924	23582	39310	81459	7679	2581	5913	3805	29234	18012	9454	22751	7027	25692	20646
635	20.94	-1	89	Unknown	0.116667	-1	-1	-1	-1	-1	6_Ev1	52 1995;53.05 614;54.05 33694;55 190600;56.05 16593;58.05 40718;59 105498;60 15347;61 38409;63.05 888;68.05 21184;72.1 63987;73.1 80465;74.05 48450;75.05 355864;76.05 26110;77.05 14630;80.05 3689;81.05 2836;82.1 39369;84.1 16676;87.1 8599;89.05 263481;90.05 24159;91.05 16395;93 2568;98.1 10806;100.05 4358;105.1 5992;108.1 1527;109.05 3432;110.1 3697;112.05 57540;114.1 577;118.1 7147;120.1 3705;12…	110944	63446	2750	168299	167097	263481	287482	145749	365346	148747	171467	198410	170365	243316	52849	51929	409259	611913	1033938	19653	22927	46106	11747	255345	175854	80247	192320	88717	464293	210058
636	20.96	-1	73	Unknown	0.866667	-1	-1	-1	-1	-1	52_Ev1	51.05 109;52 0;53.05 23;54 1985;55 32819;56 18576;58.05 76688;59 25233;60.05 1588;61 13643;62.95 766;63.95 740;68.05 10046;70.05 793;72.05 50942;73.05 239710;74.05 44876;75.05 80028;76.05 10634;77 6775;78.05 0;79.05 1151;81.05 0;82.05 1837;83.1 0;86.1 5172;87.1 5632;88.05 5575;89.05 16424;90.1 1188;91.05 3880;93 3363;94.15 897;98.05 6226;100.1 88600;101.05 32057;102.05 18825;103.05 3345;104.1 775…	705028	310447	45447	1001250	974546	583614	511582	460513	1932428	868533	937860	1086626	1006226	1548333	381526	410469	2081928	1884551	907471	135854	0	280697	0	1166026	660284	503950	1059637	593658	2648781	361221
638	21.01	-1	117	Unknown	0.0666667	-1	-1	-1	-1	-1	60_Ev1	50 300;51 343;53.05 254;56.05 7238;58.05 69699;60 1;64 624;68.05 1312;71.1 815;74.05 10322;75.05 6602;76.05 7586;78.1 976;79.05 1288;80.05 1002;81.05 2681;88.05 5777;93 5600;95.05 1050;96.15 1106;98.05 0;99.05 10500;100.05 55984;101.05 15454;102.05 2435;103.05 34089;104 7248;105.05 4082;109 4708;110.05 3450;114.15 10558;117.1 7582;119 6601;125.15 1427;127.1 1920;129.10001 126277;132.05 8675;133.1…	52295	21219	3088	13731	13324	11445	27583	28510	185515	7791	18366	27783	48340.4	31853	49793	44276	71357	100763	112890	40449	51738	31957	35466	75047	79342	60905	116057	36593	81689	75491
643	21.07	-1	158	Unknown	0.383333	-1	-1	-1	-1	-1	43_Ev1	51 3980;53 6547;60 4064;61 8873;62.9 2142;63.9 5105;65 5980;67 6040;70.05 44335;78.1 6745;80.05 8205;81 6167;83.1 17331;84.1 28673;86.05 18204;87.1 12907;88.1 0;91.05 255;92.05 2432;94.05 4474;95.05 6897;96.1 16880;97.15 9707;98.05 0;100.05 67968;101.05 2975;102.1 32271;103.1 15143;104.1 4372;107.15 22518;108.05 4216;110.1 3545;114.1 29124;115.1 0;117.1 1;118.1 0;119.1 0;122.05 2292;128.10001 571…	36078	8563	1710	35976	26738	198118	342585	151610	420447	76210	42858.8	183475	31423	50009	3971	3416	170131	349088	987946	5417	6083	7720	3490	520050	44355	39655	307001	13718	136310	89015.6
644	21	-1	117	Unknown	0.0166667	-1	-1	-1	-1	-1	43_Ev1	95.1 3612;99.1 1984;103.1 49909;117.1 138872;129.10001 14441;134.10001 769;142.10001 1134;143.10001 17814;147.10001 47363;148.10001 20932;157.10001 6502;159.10001 350;171.14999 5938;173.10001 5656;189.05 20756;190.14999 4594;203.05 5008;205.10001 9007;219.10001 1888;220.05 45298;221.10001 6764;223.10001 994;225 3942;231.10001 18671;232.10001 4290;243.2 2744;273.10001 2066;299.10001 9702;321.29999…	86902	61117	3228	49213	56855	50369	109446	97396	121822	71195	82748	121330	63788	79792	66779	44896	87614	188097	215038	103057	61989	28949	34501	72752	103497	67234	141268	0	64885	29002
647	21.19	-1	129	Unknown	0.0833333	-1	-1	-1	-1	-1	39_Ev1	52 1550;53 716;54 1426;55 8360;56 827;58 2990;59.05 8753;63 317;63.95 293;66.1 2615;67.05 4287;68 759;70.05 2206;71.05 3263;72.1 5835;75.05 3098;79.05 888;82.1 784;84.05 1429;85.05 8166;87.05 137;91 1191;95.05 3330;96.05 1962;98.05 1635;100.1 2818;101 2910;102.1 328;111.15 1832;112.05 1947;113.05 2100;114.1 3529;116.05 4700;117.05 31777;118.1 7214;119.05 1951;128.10001 1730;129.10001 79306;130.05…	307794	161828	1249	853296	893867	1207476	45689.7	155224	375091	597513	701566	868326	196912	279706	102896	200439	839142	1190111	148103	32154	32846	225780	91524	164827	245748	144415	344861	335904	815411	731676
648	21.2	-1	129	Unknown	0.35	-1	-1	-1	-1	-1	17_Ev1	50 180;51 2670;52 1225;53.05 300;54 0;55.05 21797;56.05 2344;57.05 11785;58 5798;59 6973;60 3114;61 3333;63 1481;64.05 1481;65.05 2509;66.05 2962;67.05 5730;68.05 2887;69.1 0;70.05 5876;72.1 10898;73.1 114191;74.05 12492;75.05 30970;76.05 4358;77 0;77.9 1;79.05 4008;81.05 509;82.05 3140;83.1 0;84.1 5099;85.1 28140;86.05 1492;87.05 2548;88.05 1705;89.05 561;91.05 1497;93.05 609;95.1 4470;96.05 180…	147544	160865	1850	858341	900135	1219110	44436.8	92648.5	10626.4	68857	704216	115157	195825	98592.9	97129	196013	187824	1194042	343182	11176	28366	224892	91962	666121	97583.6	143750	346725	336988	165395	123052
651	21.3	-1	73	Unknown	0.966667	-1	-1	-1	-1	-1	41_Ev1	50 255;51 2034;52.05 2923;53 11033;54.05 9164;55.05 341667;56 6221;58 78276;59 301468;60 31659;61 52066;62 3884;62.95 3669;63.95 190;65.05 2604;66 11022;67.05 6783;68 13214;70.05 16506;72.15 222683;73.1 7969501;74.1 1003602;75.05 723548;76.05 38192;77.05 26131;78.05 3943;79 2562;80.05 460;81.1 818;87.05 37803;88.05 29209;89.05 167438;90.05 18031;91.1 12384;92.05 960;93 4032;94.05 826;95.05 1524;9…	7670129	4821029	6445	7978924	7971485	1774243	7329297	813977	891933	7979012	7973335	7952847	6113796	7380849	3155591	6973029	7857795	7743714	7440027	534767	1168393	7186348	3362238	7887115	6982002	4582921	7574478	8037790	7951712	7955625
652	21.31	-1	83	Unknown	0.716667	-1	-1	-1	-1	-1	10_Ev1	51 6942;52 2032;53.05 45057;54.05 33067;55.05 769739;56.05 31746;57.05 15117;58.05 137576;59.05 479551;60 47703;61 71462;62 3419;63 3474;65.05 605;66.05 9665;67.05 22528;68.05 29243;70 43656;71.1 12998;72.15 358914;73.15 31086;74.05 1986251;75.05 1139258;76.05 55161;77 30960;77.95 4268;79 1369;80.05 4908;82.05 171025;83.1 761923;84.1 40172;85.1 15979;86.1 9326;87.05 68664;88.05 68894;89.05 278061…	290283	375193	3502	1397469	1595035	2242064	8152.9	1281485	1341606	761923	1224719	1437740	345517	494070	263447	702002	1802487	2189681	641768	122087	223543	457528	346804	1302990	331763	168624	349717	753359	1807728	1493691
653	21.31	-1	74	Unknown	0.166667	-1	-1	-1	-1	-1	59_Ev1	57.05 2590;61 1499;62.05 1337;63 3805;69.05 25776;70.05 16400;72.1 18672;74.05 197487;79 3392;84.05 83966;86.05 13208;91.05 888;92.95 1541;94.05 7738;95.05 4081;96.1 27458;97.05 19014;99.05 26165;110.1 5439;111.05 22576;112.1 6823;113.1 12819;114.1 13446;116.1 6601;120.05 2255;122.05 2937;125.1 877;126.1 3617;127.1 6151;132.10001 17757;139.10001 8790;141.10001 1;142.10001 16222;146.14999 0;151.05…	804947	420187	1764	7307413	7560736	8310116	817699	985921	857870	1983408	3283585	6316852	523953	746835	276304	586859	7201786	8302724	858234	37983	97888	612841	283452	3899897	644246	31787.1	845622	978549	5828352	4436579
655	21.44	-1	83	Unknown	0.733333	-1	-1	-1	-1	-1	42_Ev1	50 2802;51 2745;52 3372;53.05 19021;54.05 14469;55.05 127170;58 5244;59 3316;60 1716;61.05 6837;63 659;63.95 1425;65 628;66 1154;67.05 1839;68.05 649;69.05 2423;72.1 3986;73.05 115756;74.05 5212;75.05 12400;76.05 8699;77.05 5010;78 3264;79.05 518;80.05 2290;81.05 470;82.05 13893;83.1 267941;84.05 7641;86.1 7326;87.05 2615;88.1 8954;91.05 3475;94.05 4491;95.1 6455;96.05 6267;97.05 1728;100 946;102…	299120	152440	5480	497332	574217	763342	786107	795435	798005	386864	426792	534687	137000	200825	43798.5	295356	634812	836528	753642	140052	83210.5	452236	135426	411823	338540	80528.2	493257	48427.3	527420	472852
656	21.46	-1	73	Unknown	0.7	-1	-1	-1	-1	-1	21_Ev1	50 1804;51.05 4094;52.05 2070;53.05 4617;54.05 4833;55.05 20853;58 9556;59 23332;60 1503;61 4980;64 1632;65.05 2722;66 1268;67 878;68.05 162;69.05 4200;72.1 5410;73.05 344673;74.05 34121;75.05 51803;76.05 2746;77.05 9704;79.05 4947;82.05 7432;83.05 68651;88 3797;89 1411;90.05 3053;91.1 7203;93.1 921;95.05 3326;96.05 1445;98.05 1184;101.05 1865;102.05 4249;103.05 61206;104.1 7587;105.1 4151;110.1 …	359692	335079	19980	209578	202582	228072	395458	823730	702285	217942	5758289	5489556	172124	5384172	314041	350122	606973	967036	349682	210370	344673	191791	242810	464471	245298	204446	403951	281355	518491	493134
659	21.58	-1	158	Unknown	0.133333	-1	-1	-1	-1	-1	19_Ev1	51.05 2702;52.05 2440;53.05 8622;54.05 4615;55.05 5536;56.05 13514;58.05 12054;59.05 6417;61 19375;64 930;66 2751;69.05 39543;70.05 18075;72.1 32206;76 9813;78.05 2630;79.05 3173;81.05 2298;82.1 11644;83.1 6512;84.1 2463;85.1 18839;87.1 10066;89.1 8976;94.05 3874;96.1 9817;97.1 8315;98.05 1268;99.05 9875;100.05 23867;101.05 13725;103.05 2728;107.15 3016;108.1 10812;111.15 2488;112.05 10578;113.1 …	113486	47588	1107	153880	149126	238351	117994	34180.5	192971	161332	176212	232462	187381	276076	66564	60028	298043	491369	278904	20071	16962	73477	18943	273159	207454	109159	91092.3	121735	279915	240748
661	21.7	-1	73	Unknown	0.6	-1	-1	-1	-1	-1	52_Ev1	50 4417;51 3839;52 57256;53 105746;54.05 953603;55 5154215;56 413241;57 420669;58 1224502;59 2618670;60 414874;61 986533;62 62866;63.05 36076;64 2307;66.05 34429;67 49249;68.05 139329;69.05 88269;70 347450;71.05 217275;72.05 1380197;73.05 7840867;74.95 7183578;76.05 754552;77 431907;78.05 24089;79.05 650;80.05 141387;81.05 115687;82.05 946372;83.05 97233;84.05 1037726;85.05 383224;86.05 262128;87…	7847866	6727707	23261	7786646	7758189	7574477	5913857	7669635	5366560	7922095	7885281	7686945	7809980	7882452	7605723	7588943	7831755	7647964	7819359	368260	284524	7630936	2425751	7680318	3068495	8024800	7507942	8070736	7721937	5259575
662	21.71	-1	142	Unknown	0.516667	-1	-1	-1	-1	-1	39_Ev1	51.05 4255;52 12781;53 20603;54 24718;55 480002;56 153768;57.05 190610;58 158899;59.05 484225;60 69340;61 199816;62 12408;63 7198;64 2828;65 3853;66.05 45613;67 25920;68.05 59192;69.05 177790;70.05 71048;71.05 85262;72.05 604518;73.15 7762290;75.05 2150165;76.05 148098;77 97637;78.05 3655;79 4933;80.05 3176;81.05 7054;82.1 13152;83.05 17495;84.1 30943;85.05 1266809;86.05 84397;87.05 58950;88.05 7…	212839	94205.5	1424	145924	7743	380164	618625	575951	740079	330937	312584	752766	270969	460190	49761	47409	663204	1083394	1206516	56628	30929	169773	12749.2	1594181	41759.4	343589	77108.5	187970	459747	458524
664	21.71	-1	129	Unknown	0.583333	-1	-1	-1	-1	-1	47_Ev1	51 10642;52 38617;53 60369;54 418230;55 2253867;56 193994;57.05 254612;58 565251;59 1191817;60 194123;61 436370;62 30256;63 18960;65.05 5018;66.05 30682;67 15983;68.05 55847;69.05 40053;70.05 170842;71.05 150960;72.1 706084;73.15 4884;74.05 906;75.05 4752546;76.05 303983;77 185924;78 510;79.05 8568;80 64369;81.05 55338;82.05 392755;83.05 49525;84.05 472429;85.05 366956;86.05 122848;87 57110;88.05…	668764	161086	3902	815854	399634	1237126	569976	533059	621899	734514	950764	457679	1168146	810281	436273	389014	2533317	1098201	902642	142796	67314.3	1189619	268822	4811578	2216098	1001484	2628752	706192	2484321	1787625
665	21.72	-1	142	Unknown	0.316667	-1	-1	-1	-1	-1	56_Ev1	50.05 366;51 3717;63.05 1303;64.05 2233;65.05 3678;66.05 22485;67.05 4555;68.05 10571;74.05 37882;91.05 15062;92.05 1219;94.05 2280;95.05 13111;96.05 4235;97.1 2054;100.05 2191;101.05 1204;103.05 3213;104 1178;107 271;116.1 59848;117.05 36340;118.1 2832;121.05 946;123.1 2479;124.05 885;136.7 16977;140.14999 2309;141.14999 10145;142.14999 1089036;143.10001 130234;145.14999 1290;146.14999 7290;169.…	191014	102984	897	146112	134058	365588	632382	577566	725238	307588	301755	752312	285603	460156	51045	47059	676349	1098202	1207412	43889	30169	175480	32679	1579870	491840	351167	1012755	184592	474161	475261
667	21.85	-1	103	Unknown	0.0333333	-1	-1	-1	-1	-1	24_Ev1	52 4001;53.95 7440;56.05 4027;57.05 0;58 24980;59 2946;62.05 1357;63 6934;65 3766;66.05 166;69.05 14018;70.05 3299;71.05 2846;73.05 49568;74.05 10274;75.05 60330;78.1 2354;80 2104;82.05 8275;83.05 1011;84.05 20108;85.05 9504;88.1 12724;89.05 51909;90.1 9323;91.1 37336;92 1736;93.05 4382;96.05 3689;97.05 6498;99.05 3023;100 2134;101.05 22344;103.05 214752;104.1 18890;109.2 678;112.1 2604;115.1 203…	546424	354530	613	602702	625700	642530	802767	889503	902750	463695	657727	765173	330193	412933	265144	138364	243913	361885	374095	186644	146293	127315	106716	214752	487326	312026	479789	117561	248284	192781
671	21.86	-1	147	Unknown	0.333333	-1	-1	-1	-1	-1	22_Ev1	50.05 1546;52 1178;53.05 179;55 320;59 25711;60.05 3950;61.05 4931;63.95 104;66.1 2398;67.05 6997;71.1 1050;73.05 24087;75.05 16023;76.05 4190;78.05 1799;79.05 1324;81.05 3688;83.05 3248;85.05 3718;88 4052;91.05 36440;95.15 179;96.2 1909;99.1 4274;100.05 2736;101.05 692;103.1 11315;105.1 2947;110.15 3742;111.1 1908;113.15 1488;114.1 1428;117.1 17514;118.1 11286;119.05 4464;129.14999 10817;130.149…	3128303	1110650	33302	4574222	4709706	168558	2728803	3889733	2939077	4624414	157033	5915308	5141366	157228	1384986	1170845	577490	6064907	6086289	24322	261071	265993	140100	5072033	4541161	1954449	4445508	1869358	584142	493641
672	21.9	-1	68	Unknown	0.0166667	-1	-1	-1	-1	-1	29_Ev1	50.95 1;52.05 1599;53 7447;54 22752;55 58587;56.05 45547;57.05 73677;58.05 36195;63 459;65.05 428;66.05 104;67.05 8197;68.05 91386;69.05 16195;70.05 14293;71.05 24232;72.1 6083;80 638;81.05 5569;82.1 12822;83.1 23690;84.05 13149;85.05 11697;93 1667;94 2706;96.05 38695;97.1 10832;98.1 12740;100.1 0;103.05 8240;104.05 214;105.1 2446;109.05 754;110.05 8045;111.1 11144;112.1 22366;113.05 4075;125.1 7…	2423	450	0	0	699	21451	1044	2332	7243	829	970	3933	0	706	0	1155	0	38110	568	1002	3461	0	1297	282	0	1902	422	1405	91386.5	0
673	21.98	-1	116	Unknown	0.05	-1	-1	-1	-1	-1	7_Ev1	50 390;51 1256;52.1 921;53.05 1460;54 2000;55.05 18201;56.05 7004;58.05 15508;59.05 27718;60 5251;63 1185;66.05 1979;68.05 4002;69.05 10693;70.05 26292;72.05 15104;73.1 419592;74.05 36502;75.05 111156;76 8817;77.05 7646;80.1 5298;82.1 13078;84.1 12573;85.05 917;86.1 14806;87.05 5402;88.05 3350;89.05 2618;90.1 388;97.1 1842;98.1 75368;100.1 8848;101.05 7569;102.1 224;103.05 5699;105.05 459;108.1 2…	928648	793210	971	224252	243639	266112	119443	1811117	137444	199149	233803	250302	587732	861327	852601	84222	165959	236904	21304.2	750	775961	81981	62250	179378	726049	551082	987589	105088	221780	201750
674	22.05	-1	61	Unknown	0.3	-1	-1	-1	-1	-1	4_Ev1	53 1397;55 8722;58.05 3586;60.05 1535;61 105208;62 14080;63 4799;64 961;66.05 1049;67.05 0;72.1 5044;73.1 26067;74.05 7959;75.05 19712;76.05 2062;77.05 1814;81.05 2466;87.05 190;88.05 10688;90.05 1115;91 780;94.1 1537;95.1 2482;99.05 33624;102.05 16645;103.1 463;104.1 13005;105.1 2672;110.15 1337;115.05 977;116.1 5143;120.1 530;126.1 648;127.1 815;131.10001 1402;132.10001 1882;142.05 988;144.1499…	31614	14746	1426	105208	114477	161229	51738	51415	62385	76279	96749.8	104797	23722	24327	9503	58191	151391	236810	24427	6206	1064	40457	31813	113386	18244	9636	31603	81935.1	180942	158555
676	22.13	-1	159	Unknown	0.133333	-1	-1	-1	-1	-1	29_Ev1	50.95 1875;52 3302;55 10039;58.05 7773;59.05 11787;60.05 433;62.95 1881;63.9 2427;69.05 361;70 3419;75.05 28100;79.05 1786;84.1 2261;85.1 37943;86.1 8400;87.05 4088;88 5386;96.05 2995;98.05 2683;99.05 11430;100.05 5990;101 4567;102.05 942;103.05 5764;104.05 5716;106.05 412;107.05 3599;109 10392;113.1 6461;115.05 8666;116.05 899;117.1 45206;118.05 7010;121.05 1600;125.15 3388;128.14999 4931;129.10…	44805	17683	2710	92090	106395	139957	41371	46389	46277	52023	56335	82743.3	31961	49918	5230	5308	91568.1	150195	62594	4113	1128	19961	466	78381.9	30430	19119	36570	35271	131788	90345
678	22.19	-1	70	Unknown	0.316667	-1	-1	-1	-1	-1	24_Ev1	51 831;53 2331;56.05 8135;60.05 2856;68.05 1318;69 1;70.05 7299;71.1 15669;72.1 24501;73.05 21350;74.05 64322;78.05 1455;79.05 4283;80.05 3156;81.05 1;84.1 1;86.05 3914;87.1 753;88.05 0;90.05 994;94.05 1407;98.05 7137;99.05 3404;100.05 47806;102.1 8090;103.05 0;104.1 2254;109.1 3233;111.1 7889;112.05 2869;114.1 4599;115.05 10238;119.1 4635;126.1 982;127.1 5901;128.10001 4468;129.10001 36156;130.0…	71503.6	46105	16385	33246.9	37254	43405	99210.8	89899.4	84838.9	30670	38748	46003	32352	51747.8	31388	34207	365.749	11075.5	86426.7	28335	28256	40678	39211	7298.75	39248.8	27070	32898	33303	75480.7	83402.2
680	22.24	-1	73	Unknown	0.1	-1	-1	-1	-1	-1	38_Ev1	50 1546;54 627;55 8162;59 4642;61 2332;62.95 604;63.95 646;65 4324;66 859;71.05 4606;72.05 1474;73.05 3734;75.05 529;76 205;81.05 2517;82 5809;86.05 3796;89.05 6597;90.05 1166;92.05 148;93.05 1568;94 2373;98.05 3;99.05 2269;101.05 6751;103 4315;104 320;107.05 1;109.1 768;110 1;111.1 2348;112.05 1108;113.05 13361;114.1 6437;115.05 1303;116.05 8545;117.1 88854;118.05 8834;119 1709;120.05 0;121 3941…	816604	647989	39213	1378900	1515220	1675710	1615945	1586184	1879091	1027243	1243696	1354399	297303	342361	420439	612999	79251.8	746309	425740	274319	527016	448901	512158	780942	372506	344176	518451	638248	1102001	1058713
683	22.36	-1	158	Unknown	0.666667	-1	-1	-1	-1	-1	53_Ev1	52 5593;54.05 7902;55.05 80440;56.05 5752;57.05 1988;58.05 30194;59 31337;61 32902;68.05 16112;69.05 27810;70.05 11967;71.05 5831;72.1 38090;75 129532;76.05 14858;78.1 4236;79.1 3777;81.1 137764;84.1 2805;86.05 17747;87.05 15731;88.05 24357;89.05 10270;90 2214;91.05 6672;93 1380;95.05 6396;96.1 7432;97.1 3147;98.1 6833;99.1 156171;100.05 25410;102.1 43012;104.05 53172;105.05 8738;106.1 2666;110.1…	309242	236350	1016	725061	710830	936830	734984	715958	885654	540400	1331.45	322382	158010	207822	181383	347096	1991.14	32738.3	291191	115575	160960	280873	285796	638381	166786	115227	72212.9	382144	790664	704219
684	22.37	-1	73	Unknown	0.633333	-1	-1	-1	-1	-1	42_Ev1	51 5257;53.05 11972;54.05 14645;55 91080;56 51811;57.05 31406;58.05 29332;59 29996;60.05 10992;61 22745;62.1 458;63 2546;64 991;65 1159;67.05 4459;68.1 25512;69.05 23019;70.05 19416;71.1 92659;72.1 56635;73.05 159007;74.05 28015;75.05 194387;76 21085;77 5408;80.15 3916;81.1 189205;82.1 30244;84.1 20884;85.1 13343;86.05 20541;87 20689;88.05 13037;89.05 13494;93 5783;95.05 3086;96.1 11406;97.05 591…	947151	806549	29472	1038416	157739	348838	1880487	1726675	1195651	1425715	1629804	475972	899299	1244201	515317	754584	347526	707105	1451967	227800	585416	618775	593002	1016647	801724	484983	715930	690448	1006040	1237820
690	22.55	-1	116	Unknown	0.0166667	-1	-1	-1	-1	-1	19_Ev1	50.05 2790;52.05 357;53.05 321;54 1607;56.05 25438;57.05 3584;61 8275;62.95 483;65.9 3012;68 1216;70.05 10900;71.05 0;72.05 4249;76.05 2259;77 6892;80.15 2269;84.1 41566;102.05 50495;103.1 40210;105.1 1;109.1 1288;111.05 90;112.1 31849;115.1 962;116.1 88971;117.1 9128;118.05 11016;119 4077;120.05 1210;121.1 1694;127.1 925;130.14999 4083;131.05 6424;139.10001 2044;141.14999 904;142.10001 46361;143…	20938	6330	1276	21509	18677	40000	15452	13625	30580	9850	17374	16837	20172	30919	5543	1920	11230	29537	88970.6	18199	2574	5567	7082	12167	21180	13030	24030	4134	12484	10078
692	22.63	-1	57	Unknown	0.166667	-1	-1	-1	-1	-1	60_Ev1	50 2422;52.05 181;53 882;54 2870;55 957;56.05 7488;57.05 76828;63.05 209;63.95 2554;65.05 494;66.05 503;67 6320;69 7818;70.05 2431;71.1 41949;74.05 3332;83.1 6203;85.1 12507;86.05 933;87 4811;91.05 4762;92 4478;93.05 1653;93.95 1878;96.1 832;97.05 4047;98.05 5606;99.05 11321;104.1 4335;109.15 3066;110.1 3394;111.1 1874;112.05 6232;113.1 5720;114.1 3075;115.05 1452;118.05 11440;119.1 4484;120 2938…	1326	10274	24086	3096	25120	1278	7062	18203	43045	14379	30598	17633	32669	45208	62729	52880	34650	54053	126001	48987	78957	56926	77804	48716	51840	56567	53671	64204	44992	62597
693	22.7	-1	263	Unknown	0.416667	-1	-1	-1	-1	-1	54_Ev1	51 1805;55.05 4556;59 18364;64 2182;65.05 4209;66.05 4568;67.05 8959;81.05 4776;83.1 9192;87.05 389;88.1 362;90.05 1791;94.1 3040;95.1 2936;96.05 163;100.05 23530;101.05 10911;102.05 1069;103.05 39784;109.05 3217;114.1 5374;115.05 1971;116.05 15095;117.1 66669;120.1 1595;128.05 1680;129.10001 48081;130.10001 1168;131.05 13864;133.05 3117;135.05 1952;140.14999 1777;142.14999 7160;143.10001 9033;14…	92778	48159	519	93646.3	87655	128439	134378	142812	135325	59557	49125.5	75655.8	59943.2	417.037	30618	31171	130770	80956.9	139226	18107	14202	47653	21942	112809	78570.1	38600	88029.5	60579	156121	123678
694	22.71	-1	147	Unknown	0.75	-1	-1	-1	-1	-1	4_Ev1	50 1328;51.05 1;56 378;58.05 8039;59 26974;61 2907;62.95 1779;66.05 309;68.1 1167;69.05 17934;70.1 3662;71.1 0;73.05 36922;78.05 1875;80.05 1997;82.05 2719;83.05 310;86.1 6945;87.1 461;88 256;89 8791;97.15 761;99.1 2012;100.05 3975;101.05 39279;102.05 5302;103.05 49638;104.15 807;105.05 2912;108.1 2428;118.1 5520;119.1 5703;128.10001 3873;129.10001 2481;132.10001 7214;133.05 33969;134.05 2909;135…	240746	124664	5088	164915	185451	148798	283472	318203	279782	147510	101742	57981.3	52535	157384	66769	21407	171254	158402	333702	16713.6	8873	77401.5	3572	65481.7	102830	83689	192718	92362.3	267445	135114
695	22.72	-1	231	Unknown	0.333333	-1	-1	-1	-1	-1	2_Ev1	50 1642;52.05 3512;53 581;60.05 2384;63.05 2047;68.05 615;69.05 51714;70.05 4526;71.1 0;73.05 38335;74.1 2858;82.05 6669;83.1 2506;86.05 723;88.1 185;89.05 4465;98.1 2525;99.1 6688;104.1 2128;113.1 4993;115.05 3223;120.1 704;127.1 1759;129.14999 28936;130.10001 6305;133.10001 1504;134.10001 2968;135.10001 2878;141.10001 1892;149.10001 2026;154.14999 4587;156.10001 4290;163.10001 5377;173.14999 60…	169450	101282	1100	111580	125842	140203	241885	329215	316190	104919	100327	119543	73279.2	94947.1	53204	22902	54553	76718	77123.3	78385.8	42973	23397	14040	48716	123408	84464.5	170985	22899	70662	56931
696	22.72	-1	129	Unknown	0.283333	-1	-1	-1	-1	-1	1_Ev1	51.05 568;52.05 2828;52.95 208;54 4753;55 7939;56.05 2670;58.05 4519;61 9273;65 1376;66.05 2808;68.05 2488;69.05 91184;71.1 1831;73.1 62953;75.05 7792;77.05 5852;78.05 3051;79.05 2734;81.1 955;82.05 5347;84.1 102;85.1 5216;86.05 1179;89.05 12597;93.05 1944;95.1 10226;96.1 1182;98 3776;99.1 5769;101.1 7663;102.1 4305;103.1 43524;104.1 6036;105.1 8660;112.15 4245;115.15 4614;116.1 6227;117.1 8821;1…	138013	74978	3828	110332	105847	122907	186818	201331	204889	107108	72679.6	101147	84726	99302	48989	26670	85389	120941	181285	73331	30968	39817	20361	83236	99429.2	76690.6	161931	47438	124876	82611
697	22.74	-1	72	Unknown	0.683333	-1	-1	-1	-1	-1	45_Ev1	53 7035;55 2415;58.05 40377;61 10193;72.1 128205;73.05 45056;74.05 36571;76 3005;82.05 6062;83.05 14492;91.05 7318;94.05 5955;99.1 2962;101.05 6435;102.1 2556;103.1 46989;116.1 41638;117.05 20491;119.05 11169;120.1 165;127.1 3273;128.14999 11329;132.10001 4449;133.10001 36728;137.05 3640;145.10001 31722;147.10001 110115;150.14999 316;152 629;153.14999 1176;154.14999 9249;158.14999 3629;161.10001 …	76908.6	77525	52874	90921.9	88019.2	88145.4	105300	99889.5	113163	93076.6	97537	98677.3	87837.8	98323.2	91969.4	88376.5	46771	102244	137129	28008	92651	85278.8	87640.2	48718	89983	96005.2	92236.1	87984.5	41823	104812
699	22.8	-1	133	Unknown	0.0166667	-1	-1	-1	-1	-1	38_Ev1	51 7841;53 15684;54 1;55 26650;59 11153;62.05 728;63 4240;63.95 4235;65 1762;66 14044;67 7348;69.05 530;71.05 4081;74.05 3720;75.05 13883;76.05 2794;77.05 12792;78.05 6051;79.05 23874;81.05 4913;86 8437;89.05 6509;90.15 3102;91.1 2574;92.05 3551;95.1 5106;96.05 7179;103 1749;104.05 7178;105.05 9349;106.1 3120;107.05 43216;108.05 5591;110.1 4344;112.05 6734;113.05 0;116.05 6053;118.05 694;119 5730…	54510	29589	3881	43685	42969	86030	74654	80021	85651	37604	41937	51609	26187	39760	19501	17628	45744	65846	54611	21039	12416	15826	11589	51323	43402	22526	53572	22982	54471	42681
700	22.82	-1	184	Unknown	0.0333333	-1	-1	-1	-1	-1	9_Ev1	51 1094;55.05 9095;56.05 13285;58.05 13319;61 605;64 503;65.05 83;66.05 59;70.05 3021;72.05 7374;78.05 668;79.05 576;80.1 2379;81.1 801;82.05 2908;84.1 6379;86.1 8386;87.1 2544;91 230;93.1 165;95.05 501;99.1 20298;100.05 36130;108.1 1539;110.15 1101;113.1 77566;114.1 10631;118.1 309;126.05 2833;127.1 3041;128.14999 976;129.10001 2285;131.10001 4500;140.2 3210;141.10001 127;158.05 1;170.14999 1788…	5529	6333	1059	13003	12704	28988	48645	25737	83000.8	12905	8746	10620	10501	24792	9013	9990	12824	27199	19904.4	4648	9544	6227	4778	21782	8358	5738	10799	9896	14132	9684
701	22.93	-1	102	Unknown	0.366667	-1	-1	-1	-1	-1	48_Ev1	51 3527;52 5600;53.05 13019;54 1315;55.05 42812;56 17668;57.05 2127;58.05 16762;59 11252;60 8320;61 9279;63.9 1632;65.05 7200;66.05 213;67.05 34628;68.1 50058;69.05 173715;70.1 133081;71.1 8838;73.05 15563;74.05 23667;75.05 68092;76 6322;77.05 11630;78.05 2324;80.1 1953;81.05 10500;82.1 37256;83.1 15561;84.1 10026;85.05 727;86.1 25022;87.05 20669;88.1 15212;89.05 15008;90.1 2074;91.05 4889;93.05 …	95589.2	85867.8	11239	280032	155934	418921	226778	221452	287646	195713	237052	288266	54252	84102.2	63754	172219	314486	419730	130077	32232	57843	128072	128180	290282	65179	48663	82865	168832	392846	346688
702	22.93	-1	73	Unknown	0.616667	-1	-1	-1	-1	-1	18_Ev1	51.05 12966;52.05 9316;53.05 90004;54.05 27824;55.05 105523;56 68348;57.05 42557;58.05 53045;59 106179;60 15888;61 61619;62.05 4578;62.95 5618;65.05 15056;66.05 11944;67.05 117705;68.1 156626;69.1 491235;70.1 240272;71.05 25408;72.05 96984;73.05 2214118;74.05 220686;75.05 456185;76.05 32561;77.05 24374;78.05 2852;79.05 8088;80.1 9004;81.05 64354;82.1 87035;83.1 52007;84.1 30814;85.1 19684;86.05 6…	345865	479871	11667	1170229	1293007	2464341	1442509	1088247	1471472	981616	1159224	1425202	331827	1357863	249348	591419	1427815	2214118	829267	0	180569	536493	506328	1035720	754374	605544	1784906	588342	1789666	1435858
703	22.93	-1	73	Unknown	0.3	-1	-1	-1	-1	-1	52_Ev1	51 1299;52.05 4165;53.05 5447;54.05 10374;55 33716;58.05 16601;59 21563;61 7932;62.05 635;63 1514;66.05 8550;67.05 8025;68.1 52390;70.05 103177;72.05 34678;73.1 816071;74.05 39564;75 6;76.05 15805;77 9167;78.05 1495;79.05 7218;80.05 348;81.1 21969;82.05 20908;83.05 16793;85.05 4728;86.05 17052;87.1 358;88.05 13291;92.05 1739;93 1851;94.05 2101;96.1 0;98.05 3077;101.05 11488;102.1 147377;103.1 818…	310045	418163	10918	813381	1283926	2902184	3084066	2911787	3755561	1215409	1334445	2476590	812301	59294.8	290578	551896	1782893	3343199	3077157	24704	175154	293101	423457	419412	628536	517669	488610	313514	1191246	1303747
709	23.09	-1	73	Unknown	0.116667	-1	-1	-1	-1	-1	1_Ev1	52.05 3255;54.05 5542;55.05 33184;57.1 9755;58 9219;59.05 37034;62 3188;65.1 3448;71.1 18163;72.1 29378;73.1 57678;75.05 31019;77.05 11672;78.1 4005;79.05 5601;82.1 18675;83.1 14393;85.1 16131;86.1 14679;87.1 9432;88 586;90.05 4885;91.1 20053;94.05 3813;97.1 1;98.1 1872;99.1 7996;102.1 6;103.1 17332;106.05 2794;112.05 1417;113.1 5337;117.1 18197;119.05 5045;125.15 1340;126.1 47034;128.14999 6893;…	57677.8	726187	37283	1975073	1724827	2201920	3263091	3109230	255443	1424906	1617686	2464779	880635	107962	396183	564241	2047641	2769537	3224072	337778	232506	577206	421690	2274337	912562	718809	2021346	816515	2479715	2024295
711	23.16	-1	57	Unknown	0.416667	-1	-1	-1	-1	-1	23_Ev1	50.05 2371;51 4972;53.1 1693;57.05 100746;58.05 469;59 9463;61.05 1721;68.1 2886;71.1 72503;72.05 11405;77.05 7300;78.05 686;79.05 1238;81.05 1902;83.1 8048;84.1 1599;85.1 52598;86.1 1586;87.05 337;91.05 1745;99.1 18503;100.05 2600;101 7082;103.1 4124;104.1 2239;105.1 14540;111.1 3435;113.15 23425;114.1 4546;115.1 838;116.1 3189;117.1 20997;118.05 3800;119.1 577;127.2 12656;128.14999 1797;129.149…	0	6721	78376	0	0	0	4220	8318	6110	7071	89113.5	12852	49038	29794	43085	4616	93898.2	33301	25980	74503	111452	77931	100746	4658	121392	63454	38214	1397	1220	106280
712	23.17	-1	231	Unknown	0.583333	-1	-1	-1	-1	-1	1_Ev1	51.05 2222;57.05 75929;59.05 17621;60.05 6276;68.05 4541;69.1 85232;70.05 23522;71.1 58744;76.1 345;77.05 5359;78.05 914;80.05 0;82.1 3834;83.1 23831;84.1 7226;85.15 56494;87.1 2847;88.05 1609;89.1 22213;99.1 21810;101.05 29849;103.1 73728;105.1 7237;112.1 217;113.1 1736;114.05 218;115.05 15075;116.1 1177;117.1 16741;118.1 8317;119.1 11677;120.1 3759;127.15 12889;129.14999 65653;133.10001 121444;…	549718	254688	1488	728696	707132	1011464	1306266	1245507	1410575	606343	692730	850578	291818	198855	217085	165658	457808	410803	675133	338882	162802	76391	9919	424223	441538	290599	596597	237489	637503	270725
714	23.18	-1	129	Unknown	0.55	-1	-1	-1	-1	-1	58_Ev1	51 0;53 6797;55 38657;58 14725;59 10906;61 16152;63.9 1527;65.05 3756;66.05 2612;67.05 129431;70.05 1521;73.05 588852;74.05 19988;75.05 323683;77.05 8517;81.05 3781;85.1 45345;86.05 19379;88.1 6694;89.05 18206;90.05 5270;93 3668;94.1 2517;95.05 32368;99.05 76558;100.05 9797;101.05 114821;103.05 111306;105.05 1;106.05 2154;110.1 1764;111.1 8148;113.1 52725;116.05 22504;117.1 4701;120.1 5230;121.05…	300261	343490	3358	942627	1000669	1526718	648593	1248967	1281273	601917	640893	758367	401000	559640	214259	360344	648699	1676320	422888	250991	122143	285853	143055	592526	492990	332421	685510	476255	624764	751497
715	23.26	-1	73	Unknown	0.0833333	-1	-1	-1	-1	-1	8_Ev1	52.05 1693;55 3333;56.05 1278;57.05 14189;58.05 4214;59.05 8294;60 690;61 106;63 71;69.05 1962;70.05 1433;72.1 2581;73.1 205764;74.05 16472;78.05 45;79 30;80.05 295;83.1 860;84.1 4280;85.15 9692;86.1 0;88.05 2080;89.05 4608;91.1 1190;95.05 1041;96.05 0;98.05 117;100.05 5978;101.05 1502;102.15 3496;103.1 23400;104.1 607;105.05 2155;110.1 1701;111.15 634;114.1 2730;115.1 443;116.1 3240;117.05 30471…	7500928	7575233	82694	6981983	6600118	3053557	6076207	205764	5639269	7010795	6987650	6788508	7739839	7563986	7712325	7924949	7302723	6825067	7293265	6409416	88713	7770860	7833565	7238989	7676861	7304772	7500568	7738138	7238401	7345209
716	23.25	-1	219	Unknown	0.05	-1	-1	-1	-1	-1	6_Ev1	54.05 9066;57.05 42085;61 22300;66.05 11370;74.1 85852;88.05 9595;95.1 1630;97.1 4162;110.1 3338;116.15 12113;127.15 8998;139.2 2975;143.10001 32747;161.14999 4453;188.05 592;219.10001 116015;220.10001 17671;221.10001 20671;222.10001 1476;223.10001 2581;245.05 6454;248.10001 71905;249.14999 13888;250.10001 6878;277.20001 2143;281.10001 6635;282.14999 850;283.10001 7282;295.14999 52;301.14999 1559…	64165	31723	422	762559	781729	116015	48051	52551	35516	303375	327462	446671	8900	19842	6368	75363	382003	512766	16924	20812	2835	88216.9	52796	292723	12910	8667	29996	199720	804436	602779
718	23.37	-1	158	Unknown	0.916667	-1	-1	-1	-1	-1	55_Ev1	50 8302;51.05 12840;52.05 12552;53 10283;58 30982;60 9429;61 35238;62 7384;64 4051;65 8386;66 6083;67.05 6595;68 11388;69.05 21850;71.1 6415;73.05 1;74.05 166327;75 36248;76 35033;77 19463;82.05 8161;84.05 8469;86.05 10325;87.05 13285;89.05 7831;90.05 38849;91.1 29011;93.1 6381;94.05 4342;95.1 5605;96.1 701;99.05 101096;100.1 28114;101 15306;103.05 56794;104.1 25025;105.1 12207;106.05 1084;108.1 …	3209999	2541319	2562	2987817	3840315	2280524	5796382	5190286	6461181	6869922	7301940	3563500	1266523	774290	1703711	4696054	7115128	7914995	2337815	964837	1367301	4051994	4158868	7049230	1223689	963057	1996821	1306503	2876587	7380503
720	23.39	-1	73	Unknown	0.833333	-1	-1	-1	-1	-1	58_Ev1	50 13415;51 41736;52 25924;53 1016;58 100517;59 201883;60 40307;61 95646;62 27279;63.05 108213;64.05 23501;65.1 27235;66.05 7069;67.05 29216;70.1 17533;72.05 215765;73.05 7529644;74 4303;75.05 2380925;76.05 149184;77 273790;78.05 110852;79.15 64287;80.15 16360;83.05 42560;85.05 44573;89.05 444354;90.05 275538;91.05 175234;95.05 28662;96.05 3097;97.1 3733;100.1 191826;103.1 151544;105.1 260813;106…	7782443	7874959	82694	6907349	6892650	7121683	7625966	7715656	7440956	7851215	7133032	6914752	7868150	269869	7920855	8110397	7590627	6477676	7565191	4080434	5109854	7869545	7916453	7585842	7823324	6693639	6831302	7986678	6960713	7166911
721	23.39	-1	179	Unknown	0.383333	-1	-1	-1	-1	-1	1_Ev1	50.05 10700;51 31927;53 42616;57 31110;58 46360;63.05 26033;64 21274;65.05 28021;73.15 93080;74.15 7628;77.05 170927;78.05 82532;79.05 47488;83.1 37150;85.05 47663;89.1 87239;90.05 20782;92.1 5029;93.1 17274;95.05 22647;96.05 10382;105.1 147966;106.1 28113;107.1 5180;109.05 6680;111.05 8322;118.1 1465;119.1 3859;120.1 10348;121.05 38904;123.1 14660;124.2 3253;125.15 7066;127.15 4173;129.14999 189…	1898501	1352330	1150	1484598	1871369	2185576	2978153	3046358	2931501	1905643	2302608	2585383	1620331	2379004	1481339	1080986	2145324	2985915	865594	877793	660910	967488	193043	2211517	1769543	1000421	2292985	414221	2500172	2082799
724	23.5	-1	171	Unknown	0.416667	-1	-1	-1	-1	-1	43_Ev1	50 3180;51 167;52.05 2486;53 3726;53.95 4761;55 319;56.05 259;58.05 5217;59 20316;60 1685;62.05 846;63 1435;65.05 188;66.05 2182;67.05 9132;68.05 2487;69.05 14535;70.05 2623;71.05 9657;74.05 28278;76.1 1340;80.05 1853;81.05 10302;82.1 3760;86 1924;87 5131;88.05 313;89.05 9738;90.05 829;93.05 1143;95.05 19343;96.05 2407;97.1 1439;99.05 12604;101.05 64235;102.1 13975;103.05 77284;104.1 5951;105.1 9…	70652.3	53483	901	76944	122232	157313	76188.2	113602	122888	91668.5	111048	139061	70869	97134.8	65043	65109	125752	195305	126465	105111	59582	50776	47628	107793	88201.6	76403.1	11777.6	50891	132706	116520
725	23.53	-1	205	Unknown	0.716667	-1	-1	-1	-1	-1	24_Ev1	50 20079;51.05 41308;52 12382;53 14606;55 12546;57.05 12828;58 56526;59 65810;60 13591;61 47480;62.05 9530;62.95 24469;63.95 4067;65 22484;66 4634;67 5139;68.05 3539;69.05 0;72.15 50123;73.05 3739180;74.05 315470;75.05 547484;76.05 64144;77.05 190360;78.05 61849;79.05 18512;80 2729;81.05 2634;83.05 8888;85.05 6670;86.05 7455;87.05 4015;88.05 8173;89.05 58862;90.05 13932;91.05 92816;92.05 14285;93…	941705	99918.6	811	153167	108761	278820	0.5	644404	2681895	158354	24473.9	272668	214529	306223	193262	156974	715008	1410406	865917	1040461	634141	181336	156578	536726	156134	213730	1243051	187766	1094351	355754
729	23.66	-1	117	Unknown	0.35	-1	-1	-1	-1	-1	1_Ev1	61 52;71.1 9118;73.1 53552;75.05 2985;76 736;78 526;82.1 3024;89.05 4904;93.05 326;100.05 5492;102.1 51187;115.1 1122;116.1 750;117.1 178397;118.1 18062;119.1 7327;126.1 572;127.2 299;129.14999 4924;131.10001 7833;132.10001 819;140.14999 1181;141.2 1104;146.10001 1877;147.14999 15113;149.10001 4815;159.2 2650;163.14999 1246;173.14999 5079;191.10001 202;193.05 79;203.14999 1223;207.05 1143;219.149…	178397	29185.9	646	117681	124408	199695	400444	82375.7	622855	143474	174499	164167	85680	80637.8	69963	67691	118723	168407	727776	81966.9	115130	60234	59495	217377	70192.2	72416	264962	67966	192920	143187
732	23.73	-1	73	Unknown	0.866667	-1	-1	-1	-1	-1	19_Ev1	51 720;52.05 2505;53 2480;54.05 2338;55.05 5453;58.05 11529;59.05 74126;60.05 9998;61.05 5856;67.1 139;68.05 624;69.1 0;70.05 927;72.1 27801;73.05 2044634;74.05 165332;75.05 120874;76 6313;77.05 6374;78 1077;81.05 1;82.05 1076;83.05 0;84.05 5752;86.1 2795;87.05 8388;88.05 6953;89.05 112870;90.1 10884;91.05 3573;95.05 22;97.05 2306;98.05 6312;100.05 68696;101.05 37224;102.15 27458;103.1 1406060;10…	1838797	842400	13894	622683	1184654	2073019	477022	1601257	775898	1359453	1613355	1727668	1576419	2223246	300887	604952	4102	1745674	2044634	1305017	374676	854911	580595	1983420	369288	1408488	505144	819218	2323842	1730444
733	23.75	-1	57	Unknown	0.583333	-1	-1	-1	-1	-1	60_Ev1	51 1569;53 4592;54 4586;56.1 9380;57.05 39834;58.05 1005;59 9660;63.9 1559;65.05 603;66.05 1057;67.05 4729;68.05 3211;71.1 20900;72.1 11196;76.05 3863;77.05 4119;77.95 530;79.05 1481;82.1 1601;85.1 37014;86.05 5750;87 13219;88.05 131;89.05 23870;90.1 784;93.05 998;95.1 1036;96.1 1926;97.05 3773;98.1 19885;99.15 1961;100.05 17555;101.05 13744;103.05 140255;104.05 15992;105.05 8052;106.1 2011;110.0…	62299.2	92565	106569	75628.1	74166	95100	67291	66821.3	8518.28	107310	85995	104372	79460.4	86656.4	6272.01	100150	43073.2	119058	91062.5	162328	12575	102844	1596.6	90950.4	124749	95163.6	6764.85	82044.3	77357.2	125671
735	23.8	-1	73	Unknown	0.766667	-1	-1	-1	-1	-1	19_Ev1	51 1126;52.05 1361;53.1 3384;54 2663;55.05 33756;58.05 8894;59 35987;60 1814;61 5751;65.1 23;66.05 2430;67.05 352;68.05 1419;69.1 137455;70.05 3972;72.1 15588;73.05 940839;74.05 75463;75.05 82403;76.05 5071;77.05 6380;78.05 564;80.05 1803;81.1 10974;82.1 2328;83.1 48717;84.1 9726;86.1 1851;87.05 5105;88.1 3320;89.05 17644;90.05 2166;91.1 574;93.1 515;94.1 1;96.1 2005;97.05 31741;98.1 5335;99.1 12…	415686	515416	10289	644988	506149	917601	988495	1027307	1105185	533590	976366	859270	315904	513131	15620	236499	452290	633695	940839	59487	40857	243162	162461	507442	489244	237141	876498	245097	691708	516896
736	23.79	-1	73	Unknown	0.533333	-1	-1	-1	-1	-1	44_Ev1	50 3366;52 3378;54.05 1068;58.05 0;59.05 13105;60 1610;61 2668;63.95 497;65.05 2406;66.05 2424;67 2616;69 37728;70 2311;72.1 4328;73.05 248042;74.05 12556;75.05 37210;76.05 433;77 944;79.05 2750;81.05 699;82.05 1220;85.1 63;86.05 170;87.05 2082;89 10218;91.1 3106;93 864;95.1 1766;98.05 3070;100.1 5788;101.05 12958;102.05 4088;103.05 1;104.05 1986;105.05 3238;114.1 0;115.05 3892;116.1 2856;117.1 4…	816490	322187	11125	628631	348950	839583	754949	1815747	743984	362078	838805	982218	1369742	1869996	716652	469710	404103	219840	836854	683123	290532	673307	412714	2009580	1482231	256284	865810	608844	635842	371460
737	23.81	-1	75	Unknown	0.0833333	-1	-1	-1	-1	-1	48_Ev1	50.05 2018;51.05 0;51.95 2256;54 2288;56.05 887;65.1 876;66.05 1261;67.1 1218;70.1 2352;75 54185;81 1009;84.05 8000;86.05 1280;87 965;88.1 1162;94.1 2456;101.05 27062;118.1 1204;122.15 5468;123.05 2930;125.1 3486;128.10001 1511;132.10001 14526;134.05 10190;135.05 5648;137.2 3432;140.14999 3919;143.10001 7762;147.10001 206659;151.10001 1146;153.14999 2033;155.10001 100;156.10001 5121;186.05 1562;1…	31116	20672	7343	93242	102922	101739	2413	4434	1	80574	76063.2	78916	8676	0	0	54904	99854	125517	0	14704	2089	62307	32569	58651	0	0	0	54302	228473	70711.8
738	23.87	-1	276	Unknown	0.1	-1	-1	-1	-1	-1	53_Ev1	52 5996;53 1;54.05 0;59 3562;66.05 4213;67.05 3087;68.05 27674;75.05 12689;77.05 1986;78.05 2556;79.05 1428;80.05 1676;81 1103;86.05 3472;95.05 4994;96.1 4812;98.05 6271;101.05 7314;102 6534;109.1 1444;113.05 5443;116.1 87738;118.1 8050;123.05 310;124.1 819;126.1 11543;127.05 1803;128.10001 3425;130.05 23490;131.05 1;132.10001 8948;135 2756;137.05 1996;139.10001 1890;140.14999 2692;143.05 234;148…	17090	9696	476	31654	33948	48323	25859	24220	23656	26336	29192	41734	16949	23490	8642	14436	51127	75919.4	24285	4658	1857	24367	13146	84183.8	15678	7935	18215	28353	75905.3	61357
740	23.95	-1	131	Unknown	0.416667	-1	-1	-1	-1	-1	16_Ev1	55.05 4115;56.05 2528;57.05 7799;58 6947;59.05 1;61 1318;68.1 1359;69.1 13083;70.05 2467;71.1 10686;72.05 6765;76 468;78.05 822;79.05 1363;82.15 2045;83.1 3541;84.15 844;85.15 6781;87.1 349;89.1 613;91.05 143;93.05 553;96.15 851;97.15 401;98.05 540;99.1 149;100.05 1363;101.15 3363;104.05 227;111.1 5591;113.1 566;114.05 670;115.1 2106;126.15 516;127.15 105;128.14999 832;129.10001 5619;130.10001 14…	83106	43914	2420	177138	188479	239343	72921	61641	79718	133546	141338	177429	101761	151955	76611	126231	182754	278642	133842	87378	26744	53417	118808	223499	139806	106497	192704	73608.5	153936	140334
741	24.03	-1	57	Unknown	0.2	-1	-1	-1	-1	-1	49_Ev1	50 780;53 634;54.05 3598;55.05 23165;56.05 9030;57.05 44908;58.05 7460;59 3514;61 4338;63 373;66.05 565;68.05 3621;70.05 18899;71.1 47773;72.1 426;73.05 24592;75.05 46783;76 5059;77.95 388;80.05 1783;82.1 293;84.1 7812;85.1 48055;86.05 4420;89.05 12815;90 623;93.05 1011;94 844;95.1 647;96.05 4130;97.1 4142;98.1 2828;99.1 12720;100.05 8389;102.1 517;103.05 111292;105.1 378;106.15 1984;107.15 307;1…	45793	28522	32384	41714	37046	31695	44141	44702	47502	34099	43652	41533	50914	53746	48902	43141	50442	65753	59888	60811	46859	38100	55017	41247	72297.4	57987	67500	42181	42307	50629
744	24.1	-1	73	Unknown	0.916667	-1	-1	-1	-1	-1	6_Ev1	52.05 5128;53.05 11110;55.05 59469;56.05 28915;58.05 5863;61 45857;63 2806;68.1 9940;72.1 18918;73.05 1450735;74.1 31822;75.05 612572;77.05 19298;78.05 2717;79.95 10963;82.05 43504;84.1 17134;85.1 28115;93.05 6869;93.95 9786;96.1 12306;97.05 34538;99.1 32941;101.05 109064;106.1 2050;107.15 8764;108.1 2509;109.05 1;110.1 2771;111.05 6977;112.1 4721;113.1 49904;116.1 84882;123.15 2353;124.15 967;12…	1228681	356202	40812	1220658	1232958	1450735	1218274	1748696	2418273	809174	917753	1145488	1243071	1447084	381462	454621	1378586	4653820	3844139	6208184	103846	255209	2676215	762311	1938066	974830	2380915	565024	2611806	1186984
745	24.1	-1	335	Unknown	0.183333	-1	-1	-1	-1	-1	53_Ev1	53.05 9579;54.05 8542;55 143529;56 19826;62 2917;63 1636;64.1 1867;68.05 26186;71.05 20462;72.05 60514;74.05 230115;75.05 151481;76.05 21801;77.05 4245;84.1 31266;85.1 24720;93.05 3683;95.1 10692;96.1 43346;97.05 79054;98.05 27649;99.05 31209;101.05 1563;108.05 2730;109.05 3388;112.05 21822;116.1 148228;124.1 5345;125.05 5070;126.1 52405;127.1 31866;129.05 222434;131.10001 27392;134.10001 16152;1…	159872	69671	295	120929	133899	83107.5	166017	174416	126611	91529	106474	130706	77686	111916	41188	30580	151586	57767.4	192019	54933	15949	40873	18300	137201	99819.8	62086	137585	63298	67974.9	130505
746	24.16	-1	103	Unknown	0.366667	-1	-1	-1	-1	-1	43_Ev1	51 747;54 5597;56.05 3420;57.1 9203;58.05 18707;59 48428;60 1938;62.95 679;66.05 0;69.05 4789;70.05 6620;71.05 2918;72.15 11239;73.1 1000972;74.05 85498;79.05 596;79.95 3800;80.95 4780;82.1 5156;85.15 1896;86.1 22091;87.05 15155;88.05 9898;89.05 57809;90.05 5804;94.7 12958;98.05 6681;100.05 70978;102.1 54639;103.05 1837668;104.1 171400;105.1 87933;106.05 3446;113.1 284;114.1 9378;115.1 22603;116.…	1577852	3787837	1130	552671	250534	6075832	520047	1997865	2177846	4221784	4714759	631431	5051729	7348957	3886354	387149	4422939	6323465	7406038	4256902	1271551	3280471	1925245	1875018	7060524	402025	914504	2467479	1940967	4886380
747	24.16	-1	290	Unknown	0.916667	-1	-1	-1	-1	-1	25_Ev1	50.05 1011;54 3078;56.05 1564;58.05 553;59.05 40641;60.05 2745;64 1510;66.1 520;67 638;70.1 5631;71.1 1944;72.1 12420;73.1 574324;74.05 60369;75.05 51495;76.05 787;77.05 8905;79.05 924;80.85 5194;82.05 1780;86.05 0;87.05 3616;88.05 1053;89.05 52922;90.1 5588;91.1 3161;93 1504;94.6 1582;95.55 3990;99.05 3701;100.05 30188;101.1 13532;102.05 18136;103.1 670126;104.1 55086;105.1 34289;109.05 1201;113…	407896	71344.1	808	856029	697282	645594	873202	1029170	1057902	209899	565566	643412	171035	243840	47131.6	353044	1109985	1521735	163656	62344.4	17643.8	398952	222145	1324786	64639.6	27056.2	238078	215156	861486	547488
748	24.1	-1	258	Unknown	0.0833333	-1	-1	-1	-1	-1	18_Ev1	54.05 81584;56.05 126956;63.05 9010;64 2023;65.05 3166;69.05 51075;70.05 66003;75.05 2044374;76.05 28507;77.05 27111;78.65 1595;79.65 25830;80.6 63374;82 39580;83.05 6634;84.05 5546;85.05 43182;86.05 67742;87.05 19344;88.05 29688;91.1 5157;93.65 4183;94.6 24509;95.55 47324;98.05 118614;99.1 26895;102.1 35012;107 1;108.05 841;109.05 1536;110.1 941;115.15 203168;116.1 478288;117.1 71109;118.1 29444…	73136	30592	714	43079	38684	64592	157658	197572	156193	37250	43113	51829	141359	201224	49125	11182	62918	493	475088	15515	21573	14347	5011	45703	259457	130706	294131	31194	103379	66682
749	24.15	-1	147	Unknown	0.0166667	-1	-1	-1	-1	-1	37_Ev1	50.05 554;52.05 1187;54.05 1224;56.05 3639;58 5409;61 1891;63 205;63.9 808;69.05 6468;76.05 3339;80.05 2210;80.95 5361;86.05 7615;87.05 4363;88.05 3756;89.05 14179;90 340;91.1 745;94.65 10767;98.05 1666;99.1 7089;100.05 9899;102.1 19701;105.1 69814;113.1 333;115.1 12357;117.05 84702;118.1 10280;119.05 68005;120.05 6680;125.05 1154;128.10001 16805;130.10001 49393;131.05 28808;132.05 5714;143.10001…	1892247	989189	5981	1057019	1106803	1910317	1936569	1887172	1961381	1095703	1300981	1555808	1471129	2137146	971849	397839	1069105	1868547	2042435	1187668	319438	845527	523125	2447091	1909873	1213354	2627771	622461	1872150	1306295
750	24.2	-1	220	Unknown	0.0666667	-1	-1	-1	-1	-1	58_Ev1	51 4274;52 6673;53.05 15214;54.05 16511;55.05 59492;56.05 44381;57.05 34840;59.05 29386;60.05 28831;61 109424;67.05 13574;68.05 17586;69.05 46404;70.05 14380;71.1 23164;72.1 73779;74.05 318721;75.05 287539;76 26110;77.05 21364;77.6 4497;80.6 10582;82.05 48672;85.1 41378;87.05 83953;88.05 15137;89.05 36012;90.05 22264;91.1 15281;91.95 3632;93.65 2468;94.55 143957;95.55 19123;95.55 30282;97.05 2019…	48562	24744	1000	84068	82884	185012	97910	105031	113030	53591	58405	73060	24646	29499	10833	39401	130668	56824.6	38520	20798	4208	37858	20946	125140	25937	13912	35401	28067	82045	64423
751	24.22	-1	131	Unknown	0.0166667	-1	-1	-1	-1	-1	36_Ev1	51.05 2639;52 0;52.95 2449;54.05 2311;55 2299;59 1862;63 1456;65 2694;66 1447;67 1962;68.05 1302;70.05 962;72.1 7970;73.05 6119;75 3185;76 2190;77 9171;78.05 2085;80.05 932;82.05 5258;83.1 820;87.05 12111;88.1 1395;89.05 2588;90.05 1032;91.05 2623;93 337;95.05 137;100.05 9883;101.1 3521;107.05 881;110.1 1854;111.1 5467;113.1 2220;114.1 2718;115.05 5058;118.1 1221;121 3475;124.1 1561;125.05 590;12…	116379	62652	3789	173547	172472	319279	271688	295482	292018	83977	71574	110361	32465	60790	30625	69707	314310	491023	128298	54384	19562	85612	9875	267284	78925	55220	88286	61341	155350	104545
753	24.33	-1	245	Unknown	0.683333	-1	-1	-1	-1	-1	57_Ev1	52 610;53 587;55 165;59.05 2229;60 467;61 1546;69.05 29973;72.05 3434;73.05 87802;74.05 12521;75.05 3768;81.05 983;83.05 6501;86.05 2925;87.1 1400;88.05 774;95.05 2227;97.1 4019;101.05 5383;102.05 2134;111.15 1719;114.05 2719;116.05 917;117.05 7827;118.1 1732;119.05 1066;129.10001 5056;130.10001 46;131.10001 4952;132.05 339;133.05 14692;134.05 1736;135.10001 2245;137.10001 1265;140.10001 60;143.0…	268494	102661	945	972.359	247569	387375	372769	445941	442002	196406	5236.68	294720	128638	190795	65236	54821	3166.8	185186	12886.2	42127	25832	72431	33756	260935	170496	94771.7	236079	86442.3	237596	197375
755	24.39	-1	71	Unknown	0.133333	-1	-1	-1	-1	-1	50_Ev1	51.05 2146;52 2689;53 846;54 940;55.05 11798;56.05 23565;57.05 1765;58.05 5372;61.05 3205;67.05 2252;68.05 2032;70.05 16101;71.1 52054;74.05 1;77 2832;78.1 2378;82.05 0;84.05 12654;85.1 92601;87.05 1;88.05 1860;91.1 603;93.05 1712;97.1 3442;98.05 12304;99.1 12675;100 3002;101 6426;103 4058;104 279;105.1 1358;109.1 1757;111.1 6066;113.1 20946;114.05 3780;116.1 1;117.1 0;118.05 996;119.05 1205;125.…	86836.8	60495	62884	65210	64692	72690	71133	66608	83647	88758	84456	83169	66767	72929	82041	92044	96590	139535	79077	47703.9	103985	73857	100552	63004	82810	17197	91612	84986	65567	93710
756	24.43	-1	57	Unknown	0.983333	-1	-1	-1	-1	-1	1_Ev1	53.05 1723;54.05 4820;55.05 20018;56.05 15958;57.05 113953;58.05 1426;67.1 2398;68.05 421;69.1 12037;70.1 9344;71.1 73226;72.1 6608;76.05 2544;77 360;80.1 1746;81.1 2401;84.1 15914;85.1 61226;86.05 3776;89.05 5959;95.1 2896;98.1 5286;99.15 28027;100.1 6174;104.05 1629;105.1 1326;108.1 3904;109.05 424;111.1 3092;112.1 6731;113.15 18474;115.1 395;116.1 4609;119.1 0;125.15 4797;126.15 4274;127.2 143…	113953	103761	98985.2	113091	109010	132448	125008	126210	132544	127912	128214	135611	105486	129759	126266	117420	153326	218474	118565	113771	134936	118101	146014	120652	133178	133166	111024	133141	122985	154777
757	24.49	-1	279	Unknown	0.0166667	-1	-1	-1	-1	-1	54_Ev1	63 682;82.1 23131;92.05 3889;93 233;95.05 5912;110.15 5468;121.05 1968;125.1 3166;130.10001 2953;152.14999 1643;153.10001 1520;162.14999 3330;179.10001 1555;184.10001 6;195 2265;197.10001 8892;200.10001 22764;207.05 2722;209 2119;212 6234;219.05 5213;221.10001 3384;223.05 5366;237.14999 7651;251.2 3134;254.95 1291;269 1360;271.20001 1911;279.20001 65556;280.25 14334;281.20001 4313;284.10001 24797…	27122	14556	4991	27268	24367	36695	26239	33907	37965	19005	23377	25566	17545	24342	11742	6786	16878	24184	28608	19219	7906	19220	12730	57467	23754	15590	29740	15465	34507	27894
758	24.53	-1	57	Unknown	0.0833333	-1	-1	-1	-1	-1	34_Ev1	50.95 1517;52.95 1173;55.05 13734;56.05 9809;57.05 69398;58.05 4778;61 3562;65 484;66.05 1676;68.05 288;69.05 19331;70.05 7487;71.05 60773;73.05 1;75.05 0;76 0;77 3158;77.9 590;81.1 10940;83.1 1733;84.05 8350;85.1 40727;86.05 2483;88.05 1;95.05 241;97.05 2509;98.05 4190;99.1 16231;101 1;111.1 5153;112.05 1402;113.1 9659;115.1 540;116.1 3760;117.1 0;119.1 451;120.05 2134;125.15 1625;126.1 5330;127…	87384	89515	89684	95173	91443	121301	105620	106716	112722	111886	105792	115339	94072	116122	105317	105831	123321	85095.2	118549	101188	125530	97056	125711	93460	104294	108011	92135	112186	101043	130120
759	24.56	-1	73	Unknown	0.5	-1	-1	-1	-1	-1	6_Ev1	51 1194;52 1573;54 9835;55.05 2549;56.05 10321;57.05 10940;58.05 22840;59.05 139798;60 5945;61 12137;62 3866;63.05 453;66.05 2598;68.05 8680;69.05 10960;70.05 16736;71.05 1249;72.15 2606;73.1 3409991;74.1 285796;75.05 175632;76.05 5550;77.05 3224;79.1 8960;81.1 191586;82.1 19893;84.05 40067;86.1 4534;87.1 2725;88.05 16482;89.05 242547;90.1 21138;91.05 18206;94.1 4542;96.1 7222;97.1 4278;98.1 5920…	2080453	1065597	38950	3197855	3304122	3409991	4486772	2933510	1542306	2061651	1080000	3310901	2362534	1609933	1892104	635914	1417067	1820967	4105267	3264200	979443	2822768	1936234	6268580	3693342	526851	4648344	992947	2356277	1685813
760	24.57	-1	131	Unknown	0.3	-1	-1	-1	-1	-1	5_Ev1	50.95 3108;53.05 4837;55 27445;56.05 4453;57.05 16384;58.05 20777;59.05 15746;60.05 1981;69.1 13948;70 10424;71.1 8388;72.1 1;73.05 216350;74.1 111756;75.05 1;77 10340;78.05 165;79.1 2420;80.1 1;81.1 153711;82.1 6199;83.05 8552;84.05 34317;85.1 12069;88.05 494;90.1 5794;91.05 3595;93.05 2164;94.05 2340;95.05 1564;96.15 1524;97.1 5004;98.1 3699;99.1 5692;101.05 23890;102.1 8058;108.1 0;109.15 3688…	99581	76545	2154	78755	441754	683133	53692.5	63350.7	35611.1	291359	334351	391792	3792.52	85159	58458	117900	294116	447263	90900.6	83122	27247	125946	95082	326363	72178	46339	21202.7	152513	342168	285877
761	24.57	-1	73	Unknown	0.616667	-1	-1	-1	-1	-1	16_Ev1	51.95 580;52.95 161;54.05 4349;55 6207;56.05 5666;57.05 10494;58.05 2997;59 24647;66.05 3027;69.1 9859;70.05 1857;71.1 10204;72.1 6462;73.1 218308;74.05 15433;75.05 83974;78.05 2804;79.1 1789;81.1 32865;82.1 3144;83.15 3934;84.05 1162;85.1 11841;86.05 3254;87.05 3974;88 5585;90.1 2048;93 1910;98.15 1572;99.1 8274;100.1 5675;101.05 4581;103.1 73;104.1 1970;105.1 8012;109.1 14036;111.15 1964;112.15…	2540060	2549832	60329	2848201	2983630	5025734	4852094	50693.9	5293365	2265918	2592368	1395761	29745.4	3393794	489265	218308	404978	371636	4112119	280316	974981	220630	156987	302725	1018775	456517	4654648	533861	238888	1708159
762	24.61	-1	103	Unknown	0.333333	-1	-1	-1	-1	-1	1_Ev1	51 363;52 2409;53.05 11960;54.05 33106;55.05 295;56.05 16094;58.05 32312;59.05 64382;60 6852;61.05 5196;65 2342;67.05 17731;68.05 69627;69.1 14394;70.1 17161;72.15 26084;73.1 1888293;74.05 108660;75.05 61699;76.05 5784;78.1 1671;79.1 2578;80.1 13440;82.05 22860;83.05 19640;84.1 4198;86.1 5849;87.05 3014;88.05 7961;89.05 101401;90.05 11677;91.05 5791;94.05 38;96.1 37552;97.1 13938;98.1 17306;100.1…	944190	1710054	3197	599580	835408	749806	3575242	3653656	3740853	2103850	2448400	2745079	1794340	2540080	1300787	503909	1336044	1840713	3097149	2084138	663926	2083210	1337255	5456063	2662213	1588547	3311266	274784	2917737	2400200
763	24.61	-1	136	Unknown	0.216667	-1	-1	-1	-1	-1	7_Ev1	50.05 896;55.05 50142;59.05 4441;60.05 18800;62.05 3543;63 2196;67.05 60964;68.1 12410;72.1 27640;73.05 1;76 11804;77.05 11218;79.05 15347;80.1 49220;82.05 12006;88.05 3915;89.05 56668;91.1 5546;92.05 3948;94.05 11041;95.1 29636;96.1 10882;97.05 4492;100.1 84759;102.1 28413;103.1 885581;104.1 77528;107.05 6232;108.1 53301;109.1 92482;111.15 5743;112.1 4932;116.1 6844;118.1 25577;120.1 2993;123.1 …	129330	10034	1441	125516	147368	319591	90570.7	187885	5531.93	1294.52	96877	113067	16880.3	65515.7	14370	0	24649	119339	96751.9	963	314	0	0	0	0	0	46585.2	0	77991	23573.2
764	24.62	-1	137	Unknown	0.25	-1	-1	-1	-1	-1	11_Ev1	51 695;53.05 11674;54 2568;55 44236;56 8692;58.05 16052;59 25162;60.05 7283;61 26282;62.95 2283;65.05 6316;66.05 9028;67.05 110418;68.1 10051;70.05 3170;72.1 69871;73.05 824995;74.1 83798;75.05 325393;76.05 24344;77.05 17098;78.05 3045;79.1 12480;80.05 76226;81.1 68438;82.1 8742;83.05 1;86.1 2033;87.05 516;88.05 6543;89.05 18127;90.05 5927;91.1 10672;92.05 2309;93.05 6838;94.05 9362;95.1 27280;96…	106327	45856	1248	107422	157319	231493	186165	177361	182089	108857	139917	173383	32263	6907.75	11564	13293	79418	140992	59331	5182	442	17377	6710.25	38958.6	31531	17200	41667	23248	103795	60902
767	24.72	-1	72	Unknown	0.35	-1	-1	-1	-1	-1	34_Ev1	51 2318;56 11218;58.05 23122;69.05 10605;70.1 5926;71.1 30694;72.1 140014;75.05 45735;77 7400;81.05 7966;83.1 24821;85.1 21409;86.1 0;98.1 351;99.05 0;100.05 23070;102.05 164;109.05 52614;110.15 1945;112.1 0;113.1 7405;114.05 0;115.05 1463;117.05 21950;118.1 378;126.15 606;127.1 7058;129.10001 47931;130.10001 3586;133.05 38255;135.10001 2104;139.10001 18022;140.10001 9687;141.14999 2003;143.10001…	172136	134750	98833	186922	190151	245103	257735	248797	258902	181423	189639	174063	156724	195343	130699	137300	181600	232367	249567	59359	115737	141105	131140	223199	160913	134693	148947	123251	226158	203016
768	24.73	-1	73	Unknown	0.8	-1	-1	-1	-1	-1	18_Ev1	53 19168;54 8778;55.05 178095;56.05 48338;57.05 12589;58.05 44031;59.05 40344;60 942;66.05 1918;68.05 4160;69.05 9015;71.1 8083;72.1 199975;73.1 1127102;74.1 108916;75.05 346391;76 17951;77.05 8747;80.1 2034;81.05 104512;82.05 14946;83.1 196897;84.1 3605;85.05 114695;86.05 7061;87.05 13922;88.05 1375;91.05 1337;96.1 416;97.1 4181;98.05 687;99.1 24449;100.05 166;101.05 56459;102.05 8681;109.1 3694…	1421838	535928	102692	3193735	580943	1790221	2405963	2949535	2654201	1400562	1391571	4134372	1002001	630126	361454	651272	1043731	1127102	1568885	2646090	880840	375170	2029643	1458694	305962	647846	1282662	287818	401721	1106067
770	24.8	-1	61	Unknown	0.566667	-1	-1	-1	-1	-1	43_Ev1	51.05 22063;52 22821;53 22502;54 898;59 33510;61 38980;62 3227;66.05 1906;67 6892;70.05 13951;71.05 17171;76.05 26735;80.05 1435;84.05 20007;86.05 3345;88.05 6491;89.05 9293;93.05 15142;94.05 3560;98.05 790;99.1 14319;100.05 60938;101.05 14641;104.1 3984;105.1 17170;106.05 3802;107.05 20955;113.1 3531;116.05 5466;122.1 5948;124.1 2391;127.1 6098;128.05 6681;129.10001 10059;137.10001 11458;141.149…	83049.8	56549	2277	2283396	3123311	446189	138950	119512	164250	2024589	698397	1554773	64761	102815	80199	402325	640412	1294605	39901	6823	27749	449242	364890	1013026	16833.5	41294	65609	1834482	3793315	1156.4
773	24.83	-1	75	Unknown	0.483333	-1	-1	-1	-1	-1	57_Ev1	52 746;53 2591;54 7377;58.05 599;59 25003;59.95 4246;61 19661;66.05 2572;67.05 4490;68.05 2652;69.05 5212;70.05 19093;71.1 14766;72.05 1740;73.05 137476;74.05 13926;75.05 41233;77 597;78.05 4298;79 1151;80.05 3629;81 642;82.05 2735;84.1 19020;86.05 11362;87.05 2321;88.1 651;89.1 9079;90 1605;93.05 5497;94.05 2685;95.05 1895;96.1 3336;98.1 1684;99.1 21679;100.05 36081;101.05 1006;102.05 930;103.1 …	123958	232980	24834	248170	275791	307336	389784	272690	518030	172295	216063	184502	179463	175433	201613	64809.1	332232	361526	403833	18714	218025	15773	82550	310838	126038	113036	243953	115593	466803	414214
774	24.86	-1	61	Unknown	0.383333	-1	-1	-1	-1	-1	17_Ev1	50 734;52.05 2617;53 2724;55.05 36091;57.05 18826;61 269733;65.1 14299;67 7715;69.05 5718;72.1 1;73.05 0;75.05 52093;81.05 8642;82.1 4186;83.1 742;85.15 0;92.05 18543;97.1 6232;101.05 28993;103.05 3260;105.05 16813;109.05 0;111.1 3264;113.1 3043;115.1 7132;116.1 23207;117.1 7929;118.05 2595;119.05 43651;120.1 20675;121.05 7176;123.15 4415;124.15 146;126.15 892;127.1 4405;129.05 39993;131.05 1;132…	86901	59795	1523	283111	139319	4664669	138510	0.5	163304	2075578	56017.2	201032	67519	107109	81259	57956.2	269733	1337326	46534	7888	27296	453217	456242	191712	53241	44379	76659	197250	321078	273254
775	24.92	-1	131	Unknown	0.35	-1	-1	-1	-1	-1	12_Ev1	51.05 640;52 3326;53.05 30252;59.05 3358;65.05 1473;66.05 1271;68.05 2174;75.05 13716;77.05 1266;78.05 248;79.05 4210;80.05 667;81.1 63563;86 1980;87 1236;88.05 1313;90 1806;91.95 0;95.1 1145;96.1 1875;97.15 1610;100.05 1783;101.05 3677;103.1 0;104.05 900;107.05 1410;108.05 1;109.1 18543;110.15 2777;111.05 1616;117.05 8369;118.05 0;119.05 866;125.05 0;126.1 1474;128.10001 2844;129.10001 2518;131.…	18661	15404	0	230748	274388	365468	26797	28502	27670	137704	155808	199713	10997	8796	16495	142990	174763	105177	31444	16953	11555	74628	104933	144879	276	9918	25821	55968	163701	136207
776	25.08	-1	71	Unknown	0.95	-1	-1	-1	-1	-1	57_Ev1	50 1429;53 1761;55.05 4304;56.05 19999;57.05 138924;59 9353;62.95 1416;64.05 959;68.05 6386;69.05 4890;70.1 21659;71.1 72109;73.05 71984;74.05 15636;77 3200;79.05 4701;81.05 4497;83.1 9968;84.1 9527;85.1 49451;90.05 122;91.05 1651;97.1 7834;99.15 9515;101 11160;103.05 39394;105.05 13843;108.15 1817;110.1 2010;111.15 15318;112.15 1849;116.05 1710;126.15 5136;127.2 3204;129.10001 0;131.10001 17159;…	25375.2	50349.4	1181609	91337.5	33063.8	729951	97439.5	56507.2	132118	124914	122772	42546.7	46908.6	70573.3	98225.9	81009.7	63539.3	156175	38699	806547	118220	72416.2	11493.1	123045	81417.1	61782.8	108570	126198	67167.7	89942.5
777	25.12	-1	307	Unknown	0.2	-1	-1	-1	-1	-1	50_Ev1	51 0;55 1960;60 2238;66 245;67 1271;69.05 5219;79.05 2752;80.05 40;81.1 2479;83.05 3219;88 1546;89.05 3741;93.1 2066;97.1 3689;103.1 90791;104.1 6865;105.1 252;109.05 931;110.15 1233;111.05 1091;116.1 1366;117.1 2787;121.15 545;125.15 257;127.1 2308;129.10001 19591;138 6049;139.14999 5005;140.10001 879;141.2 1470;142.10001 311;149.10001 1876;153.10001 399;155.2 857;157.10001 3968;169.14999 9671;1…	42761	28210	2169	18482	23242	35834	40246	41776	47444	25016	27095	33606	27542	44226	19203	11451	34565	32647	80361.3	26354	16204	19717	13218	56419	48444	25388	70682.4	12326	37276	32876
778	25.17	-1	91	Unknown	0.05	-1	-1	-1	-1	-1	53_Ev1	50 11676;51 35644;52 9459;57.05 25485;58 11624;59 24005;60 29330;61 52171;62.05 18929;63 62638;64 16098;65.05 76438;71.1 11982;73.05 113214;74.05 251127;75.05 472315;76.05 56224;77 44218;78 6988;79 3108;80 441;85.1 16135;86.05 34759;87.05 43541;88.05 12215;89.05 135275;90.05 53071;91.05 439725;92.05 71515;93.05 31836;95.05 4227;97.1 4269;98.1 162;100.05 804;101 35410;102.05 38591;103.05 60460;105…	6784	38606	8295546	0	0	526840	200107	65892	480879	21128	0	123784	68685	42651	32644	0	85846	407894	707858	32511	69540	25537	4174	86147	37936	28059	16059	101143	94564	48081
779	25.16	-1	155	Unknown	0.0333333	-1	-1	-1	-1	-1	18_Ev1	50 16144;51 35238;52 551;57.05 201864;61 75060;62.05 7668;63.05 65157;64.05 282;65.05 76542;70.05 34852;71.1 256959;74.1 39897;75.05 645476;76.05 32441;78.05 4674;84.1 30597;85.1 171066;87.05 27551;89.05 80630;90.05 30819;91.1 377491;92.05 71557;98.1 5925;99.1 9037;102.1 60007;106 1678;118.1 289649;119.1 237878;120.1 13396;124.1 2270;125.1 119113;126.1 19209;127.1 92741;130.10001 14677;131.10001 …	15225	37889	8261228	22136	28175	207822	87571	45104	148807	41423	36011	41000	31465	52329	54476	45040	50455	113626	309049	57349	76080	38628	59498	59745	54658	43442	47048	64509	77291	57820
781	25.18	-1	277	Unknown	0.9	-1	-1	-1	-1	-1	52_Ev1	52.05 3615;53.05 19997;56.05 13544;58.05 69795;59 124;61 6967;63.95 1310;67.05 4786;68.05 26242;70.1 143924;72.1 35811;73.05 194801;75.05 4340;76.05 1653;77.05 13592;78.05 1303;79.05 7795;81.05 5736;82.1 22049;84.1 100096;88.05 1814;89.05 13268;91.05 3835;92.05 2260;99.15 272512;100.1 23192;103.05 23544;104.05 9430;105.05 5521;106.1 5279;107 7392;109.05 3366;110.15 5453;111.1 58502;112.15 48972;1…	1875234	4290031	1436	740332	930219	2041247	6669580	6222322	7934977	717444	1450335	1444757	1691235	2592817	3236941	1734391	1485284	3132397	2416445	1112995	1840212	2158914	3125045	2561332	2461357	845055	3500133	108858	1363091	1861052
782	25.19	-1	71	Unknown	0.966667	-1	-1	-1	-1	-1	3_Ev1	50 182564;51 520783;52 126591;53 101186;54 73859;55 270681;56 166042;57.05 872704;58.05 496422;59 962131;60 542541;61 1287271;62 258987;63.05 952768;64.05 238209;65.05 1381984;66.05 118237;67.05 57497;68.05 30462;69.1 103829;70.05 179962;71.1 622709;72.05 365525;74 45218;75.95 8243388;77.05 806962;78.05 125903;79.05 63672;80.1 23659;81 19487;82.1 22250;83.1 62543;84.1 95842;85.1 513691;86.05 7484…	557262	473127	622709	634343	576574	611576	623115	757905	664504	604791	655121	662760	548048	643828	811592	756707	767258	987609	937127	598043	1001472	758327	762541	767995	778659	722294	730437	711059	625124	775394
783	25.23	-1	261	Unknown	0.416667	-1	-1	-1	-1	-1	30_Ev1	55.05 66197;56.05 25216;57.05 23135;61 2784;67.05 7107;69.05 36150;70.05 11275;71.1 20768;81.1 8158;82.05 8006;85.1 55681;86.1 7209;94.1 11537;95.1 21914;96.1 7509;97.1 0;98.05 3200;99.05 14722;103.05 0;107.15 6354;108.1 894;111.1 11150;112.1 3153;113.15 16928;114.15 3383;116.1 5165;122.1 18746;123.1 17263;126.1 3648;127.15 3765;129.10001 130880;131.10001 19330;139.10001 1;140.10001 7366;141.1499…	123826	72404.5	7183	72096.8	77579.2	125583	144219	136680	157996	53731.2	81848.8	88487	51258.8	90918	52604	30198	774.211	117189	136866	33238	26376	39818	27550	91081	55543.5	46714	104071	49186	62532.2	8283.92
786	25.25	-1	158	Unknown	0.383333	-1	-1	-1	-1	-1	9_Ev1	50.05 263;51 5893;52.05 3156;53.05 3976;54 10278;55.05 138701;56.05 45950;57.05 73253;58.05 13098;60 4607;61 23577;62.05 268;63.05 1;64.05 0;65.05 4762;66.05 4997;67.05 24371;68.1 28502;69.1 53340;70.05 3640;71.1 0;72.05 13018;73.05 1;74.05 1;75.05 126584;76.05 6608;77.05 8905;78.05 3538;79.05 0;80.05 982;81.05 9098;82.05 25216;83.1 22666;84.05 18151;85.15 1;86.1 8467;87.05 14679;88.05 9965;89.05…	82217	110182	93091	274045	166744	472536	244218	211798	323980	165705	242328	291082	67924	92777.5	85098	155947	277119	421667	104028	43787	79294	115008	116470	55405.1	59797	47165	72702.8	198338	386089	379139
787	25.32	-1	57	Unknown	0.4	-1	-1	-1	-1	-1	3_Ev1	53 1558;54.05 19;55 21139;56.05 19171;57.05 115652;58.05 4880;60 347;64.05 1740;65.05 643;67.1 1949;68.05 2269;69.1 15279;70.1 14339;71.1 89486;72.1 4920;74.05 74440;77.05 173;83.05 4887;84.1 12150;85.1 56989;86.1 2866;88.05 2877;90.1 5973;91.1 11933;92.05 7191;93 1746;96.1 2401;97.1 9677;98.15 4251;99.05 25818;100.1 786;101.1 1612;102.05 1553;103.05 2872;104.05 2662;111.15 4543;112.1 9792;113.2 …	594049	658353	115652	609466	638234	64259.2	778296	774891	917505	718265	770466	101992	641355	819972	843134	69951.4	894199	82489.5	994149	728124	74730.8	39412.5	102911	827827	836592	730934	769261	729121	809692	890997
788	25.3	-1	273	Unknown	0.116667	-1	-1	-1	-1	-1	9_Ev1	95.1 3559;162.10001 7940;178.10001 93315;179.05 1297;183.10001 3507;199 461;206.10001 9032;209.10001 5583;221.10001 20298;222.10001 3153;226.14999 5461;227.14999 11072;228.10001 798;231.10001 1970;244.10001 264;245.10001 1959;255.05 572;259.14999 8788;273.10001 50421;274.20001 4569;275.14999 33655;283.10001 757;292.14999 8397;299.14999 2166;301.14999 8024;302.14999 2476;303.14999 3975;315.10001 4…	29199	12724	28780	71938.4	81834.4	127609	53677.5	70228	50420.8	17690	17215	22643	11782	11449	5524	5396	22997	19473	32294	5297	3448	3825	1995	8688	10994	7122	14639	18336	51599	42673
789	25.34	-1	97	Unknown	0.683333	-1	-1	-1	-1	-1	40_Ev1	51.05 3387;52.05 4290;53 11820;59 9470;63.9 366;65 1094;68 6657;75.05 1136;77 9756;78.05 1752;81.05 1445;87 1076;89.05 9012;91.05 2390;97.1 109839;98.1 5922;101.05 4459;102.05 8053;104.1 13463;105.05 3546;108.1 2994;119.1 270;120.05 1099;126.15 2649;128.14999 1533;131.10001 887;134 2025;135.10001 3226;140.10001 9115;147.10001 66347;149.10001 6841;153.2 1357;156.10001 149542;157.10001 12564;158.14…	139171	104043	123552	4217.56	428648	637329	291461	278686	378792	260222	294207	360095	88496.8	126952	91177.2	247864	446657	708976	141941	59675	59242	143333	134424	367761	77955	60819.5	111598	195034	458999	371194
790	25.34	-1	304	Unknown	0.1	-1	-1	-1	-1	-1	7_Ev1	51 207;52 4685;53.05 15589;54.05 11551;55 92779;56.05 8396;60.05 4398;61 16324;61.95 640;63 2068;65.05 589;67.05 4513;68.05 19231;69.1 7973;75.05 25455;76 1158;79.1 3050;80.15 5418;81.1 11464;82.05 13868;83.1 13914;84.1 6358;88.05 10528;94.1 38938;95.1 5712;96.1 16455;97.1 773;99.1 0;100.05 5574;101.1 9560;102.1 12284;103.1 103267;104.1 21964;106.1 734;110.1 10944;112.1 7474;113.1 1015;117.05 432…	38481	19961	1377	129720	139250	224687	66630.7	77467	79174	87698	96711	128864	24838	34523	16501	55666	166294	279373	51342	12528	6961	49748	34667	165964	25610	15930	34118	97532	248092	175032
791	25.38	-1	73	Unknown	0.95	-1	-1	-1	-1	-1	8_Ev1	50 2041;51 3323;52 3273;53 26931;54.05 36593;55.05 106783;56.05 9715;58.05 67319;59.05 298486;60.05 26761;61 34154;62.05 1288;63 1112;64 129;65 7778;66.1 6424;67.05 31756;69.05 51758;70.1 24140;72.15 246986;73.15 7648719;74.1 1053496;75.05 690399;76.05 32157;77.05 11966;78.05 2261;79.05 6414;80.1 1706;81.05 75224;82.1 36110;83.1 64489;84.1 9284;87.05 51619;88.1 50703;89.05 261601;90.1 24906;91.05…	7326135	5035398	906368	6984403	7155842	918500	4487251	7648719	7604617	7048342	7182558	7337344	4068782	5708330	2808069	2249719	6175363	6902911	6716289	8.21167	1264887	2745865	1860258	6733377	6284964	3956478	7045020	3128322	6880944	6188764
792	25.39	-1	245	Unknown	0.133333	-1	-1	-1	-1	-1	29_Ev1	57.05 1;59 21177;63.05 456;70.05 3505;71.1 1;77.05 5738;79.1 746;80.05 490;84.1 2998;85.1 1;87.05 3843;89.05 196;97.1 6136;98.05 0;100.05 1;101.05 613;107.05 2422;108.1 2008;113.1 16931;120.1 2523;125.05 2489;127.1 7439;128.14999 2808;131.05 12582;135.05 1168;136 1664;141.14999 1696;142.10001 2954;144.14999 804;147.10001 59304;151.10001 1371;154.10001 0;155.10001 4913;156.10001 0;160.10001 1867;1…	114106	43079	1134	116563	118396	184725	111330	131204	112624	89631	100774	127618	68116	93119	28257	20609	112595	139856	112722	19600	6788	30941	9858	92296.5	81340	51311.5	114836	47343	106047	105478
793	25.43	-1	71	Unknown	0.333333	-1	-1	-1	-1	-1	55_Ev1	52 282;55 7313;57.05 49114;58.05 3642;60.05 1847;61 3589;64.05 437;65.05 339;68.15 2887;69.1 12763;70.05 7197;71.1 70885;72.1 6649;73.05 15162;74.05 12457;75.05 21632;76.05 2062;77 649;78.05 860;79 75;80.05 504;82.05 3331;83.1 4638;84.1 10894;85.1 58361;86.1 6485;87.1 7598;88.05 1627;89.05 8803;90.05 588;91.05 12110;92.15 3282;93 1626;95.05 1390;99.1 25879;101.05 2024;102.05 371;109.1 2169;110.05…	11488	9818	4418	10540	7325	3623	10690	15283	18387	70140	8724	18663	22821	68348	45215	35896	40586	51879.4	40898	42105	47984	47914	55776	42992	47522	49834	42820	41877	45524	50167
794	25.54	-1	131	Unknown	0.133333	-1	-1	-1	-1	-1	17_Ev1	52 1301;54 683;59 1327;59.95 0;62 721;63.05 1346;67.1 668;72.05 4377;73.05 19936;74.05 402;75.05 17977;76.05 779;78 2193;79.05 921;80.05 985;81.05 71;87.05 1260;88.05 823;90.1 1265;92.05 1256;103.05 8498;104.05 626;107.05 327;109.05 3140;115.1 2717;117.1 4387;118.1 2419;119.15 2125;120.1 2375;123.15 749;128.10001 3952;129.10001 7648;130.10001 6642;131.10001 95387;132.10001 9343;133.05 4183;134.14…	197893	109759	1895	28809	53099	105908	231583	221563	217496	76752	78164	54186	72632	90941	49710	0	95387.1	122531	95474	77900	22229	0	4457	87976.2	119538	78787	164280	0	0	86143.5
796	25.65	-1	117	Unknown	0.75	-1	-1	-1	-1	-1	58_Ev1	51 15;52 1197;53 0;54.05 5229;55.05 2198;56 2246;58.05 0;59 1;60 1765;61 766;63 251;64 3476;66 1932;67 1202;68.05 4801;69.05 3606;70.05 5872;71.1 2718;72.05 3138;73.05 0;74.05 1;75.05 0;76.05 1;77 2504;80.15 1131;81.05 5677;82.05 5619;83.05 1;85.1 7559;86.05 832;87.05 3080;88.05 3186;89.05 9873;90.05 2402;91.1 1214;94.1 2193;95.1 816;98.05 1964;99.05 2358;100.05 1120;101.05 0;102 11599;103.05 534…	151052	98987.2	26412	89348.8	101013	139862	158223	183205	36202.2	77518.2	91077.3	89624.9	130462	165508	118889	1097306	107258	153120	171894	1349249	768695	87257	1044408	190043	147219	113953	229287	1994982	162020	121121
797	25.69	-1	186	Unknown	0.333333	-1	-1	-1	-1	-1	25_Ev1	51 4146;52.05 2850;53.05 4549;54.05 4304;55.05 18624;56.05 5452;57.1 8536;58.05 6517;59 9930;60 2306;61 1828;63 4538;65.05 2788;66 2447;67.05 1866;68.05 4323;69.05 5376;70.05 6413;71.1 13374;72.1 0;73.05 124421;74.05 9206;75.05 31550;76.05 8182;77.05 5987;79.05 2388;80.05 2467;81.1 5048;82.1 5093;83.1 6074;84.1 4059;85.1 11834;86.1 5104;87.05 1979;88.05 3105;89 3926;91.1 4852;92.05 6112;93.05 304…	56976.5	22479	1558	62540	50899	67638	104050	107208	83354.5	51281.8	77248	6224.99	41798	78000	16374	11556	88697.6	121808	134550	32765	7130	25170	10351	95363.8	101440	46067	167540	28603	108628	80612
799	25.71	-1	259	Unknown	0.0833333	-1	-1	-1	-1	-1	9_Ev1	50 4813;52.05 686;57.05 1265;66.05 883;78.05 2482;92.1 5523;93.1 3002;94.1 1566;96.1 1802;97.1 5857;106 11759;107.05 6508;108.1 4145;109.1 3152;110.05 710;113.1 8338;119.05 6209;120.1 4574;132.05 3578;136.10001 1622;150.14999 14853;165.10001 2752;170.05 1655;194.05 30777;195.05 1645;196.14999 681;199.14999 1634;210.10001 1356;222.10001 4968;224.14999 3822;238.10001 2949;252.05 14507;259.14999 122…	26027	10953	18294	17697	19059	37303	32084	45604	12279.5	29766	31432	41973	30910	43402	9261	7794	53081	54488.5	59483.3	9163	4470	13272	4141	61622	54474	24629	83976	20718	44666	41722
800	25.72	-1	159	Unknown	0.183333	-1	-1	-1	-1	-1	52_Ev1	51 2115;67.1 1965;69.05 3140;81 3782;94.05 1807;97.05 13467;103.1 236710;104.05 17229;110 980;112.1 2586;129.10001 26881;139.10001 19;141.10001 1650;147.10001 54999;148.10001 6620;154.10001 4292;156.10001 921;157.10001 16669;159.14999 72702;169.05 5378;170.10001 1304;171.10001 97;185.10001 6697;189.05 7141;190.10001 5777;191.10001 835;198.14999 957;200.05 1220;204.10001 20007;217.10001 248240;218…	27018	12941	11554	75858	66314.1	81046.2	18838	30671	22475	56666	69349	74720	15649	26309	16081	57417	99922.3	141388	46667	30824	11529	44269	44692	88251.3	31147	16056	36272	66577	112153	102009
802	25.79	-1	229	Unknown	0.0333333	-1	-1	-1	-1	-1	3_Ev1	51 174;54.05 569;58.05 214;59 5031;60 2400;61 4522;62.05 557;63.05 1286;65.05 1113;66.05 157;67.05 754;70.05 939;72.1 4912;73.05 21116;74.05 601;75.05 45796;76.05 5164;77.05 12224;78 793;79.05 2;81.05 1428;84.1 428;86.05 637;87.05 3810;88.05 779;91.05 3141;93.05 378;98.15 180;99.1 1563;100.05 533;101 2265;102.05 1874;103.05 4940;104.05 293;105.1 2212;111.1 9308;112.05 968;113.15 4437;115.05 20185…	146880	48822	86625.9	56218	56930	107865	83758	216286	112248	69154	102715	87304	66561	124107	42872	41107	101343	142346	205803	105325	31955	38173	25199	117055	162127	51472	207352	39258	120903	134201
805	25.89	-1	243	Unknown	0.0666667	-1	-1	-1	-1	-1	47_Ev1	88.05 5410;97.1 4096;103.05 105344;104.05 7597;132.10001 2791;157.10001 3722;189.05 30018;190.10001 6257;191.05 32623;204.10001 18376;211.05 291;217.10001 176330;218.10001 49954;230.05 720;243.10001 20536;300.10001 1025;306.20001 6209;307.20001 30755;308.20001 14014;309.20001 8523;317.20001 2923;318.25 1625;319.20001 139116;320.20001 44643;332.25 16314;333.20001 3576;334.20001 598;395.35001 1027;…	276649	152732	1450	179399	194387	295475	270981	248140	273961	206216	239753	266706	219703	327287	148605	115035	364850	115860	648690	348149	102989	144768	93237	412778	292516	188886	404939	155912	401734	111562
806	25.9	-1	225	Unknown	0.0333333	-1	-1	-1	-1	-1	52_Ev1	52 355;66 506;77 5421;79.05 4476;95.05 3590;102.1 5916;105.05 7999;158.14999 4627;203.10001 19589;207.05 15854;211.05 13674;225.10001 1207;281.14999 3216;292.20001 4685;299.04999 26459;300.14999 9905;301.14999 5936;305.25 6489;315.10001 7369;389.29999 5494	4477	2591	1146	1837	4090	2868	3363	4644	3799	2450	4307	3534	2356	5522	3744	1540	2018	2028	11699	5156	4669	959	2218	1230	5402	2282	5281	1078	3197	1045
807	25.91	-1	73	Unknown	0.9	-1	-1	-1	-1	-1	6_Ev1	54.05 2910;59.05 10016;73.1 854956;74.1 55940;81.1 21724;87.05 1476;88.05 6765;89.05 17827;90.05 471;101.05 26724;103.1 596078;104.1 49261;105.1 13280;116.1 2281;119.05 719;129.14999 334176;130.14999 78442;131.05 12031;133.10001 92472;134.10001 13107;135.10001 7475;141.2 4854;143.10001 31005;144.10001 5982;147.10001 405178;148.10001 49408;149.10001 22270;157.10001 31828;161.10001 2619;162.10001 1…	814585	739468	33598	846707	617961	854956	2024377	2005747	2159909	1991779	332208	721174	1493615	2124854	88056.6	431098	2353717	1086110	1324532	5966190	2781073	935500	615274	453149	457448	211724	804408	913210	2598230	1977886
808	25.89	-1	217	Unknown	0.0333333	-1	-1	-1	-1	-1	49_Ev1	50.95 506;61 0;62.9 1111;64 447;68.05 988;72.1 12226;76 1568;78 732;79.05 3397;83.1 2954;90.05 0;92.05 315;93 1966;96.1 287;116.05 9947;118.1 1;120.05 479;126.1 4845;129.10001 194100;134.10001 9444;140.10001 1246;143.10001 8268;151.2 584;160.10001 1;161.10001 968;175.10001 4271;186.05 478;189.10001 92024;190.05 20318;192.10001 0;193.14999 1;203.05 14710;205.10001 70998;206.10001 24806;217.10001 5…	3558258	1904688	2428	2319724	2393336	3502926	3461150	3377709	3437195	2558320	3084093	3341826	2803649	4086610	1854304	1431185	4384341	6032955	7432515	3877938	1174582	382578	1142313	5037246	3750597	2190645	4787829	1933981	4808364	3757184
810	26.08	-1	204	Unknown	0.25	-1	-1	-1	-1	-1	57_Ev1	51.05 911;52.95 587;54 918;55.05 3533;58 974;59.05 4218;60 2447;61 3881;63 42;66.05 2;68.05 1243;72.1 4752;74.05 1900;75.05 13342;77 2644;79.05 2317;80.1 3217;83.1 5531;87.1 831;88 350;89 14128;90.05 465;93.1 1;95.05 7713;96.15 1673;101.05 11660;103.05 8031;104.05 375;105.05 4061;108.05 809;109.05 2524;111.1 2617;114.15 905;115.05 1453;116.05 7998;117.1 5226;119.05 2584;120.1 2616;123.1 1799;128.…	143943	85737	2999	116382	109782	156556	190453	179826	206683	91543	107504	24553.1	580994	916737	707282	36534	100414	148293	17518.8	171951	23258	117878	26637	448217	143777	137072	272074	0.75	94691.2	83485.2
811	26.03	-1	75	Unknown	0.3	-1	-1	-1	-1	-1	29_Ev1	50.05 350;51.95 1512;53.05 7091;53.95 2066;55.05 251350;56.05 74218;57.05 27675;58 21519;59 1002;59.95 5943;61 50212;62.05 3186;63 2764;65 1668;66.05 663;67.05 21494;68.1 8995;69.05 572589;70.05 35689;71.05 13000;72.05 22018;73.05 101787;74.05 25706;75.05 596794;76.05 43560;77 34448;78.05 1946;79.05 12892;80.15 1491;81.1 45684;82.05 10082;83.1 47261;84.05 8034;85.1 19082;86.05 27180;87.05 2317;88…	114858	104581	26360	633529	494543	88381.9	116468	65265.9	37140.5	45623	63052	14095	0	0	0	414	639748	263317	0	45726	0	90060	87145.2	344419	43299	24387	49692	17074	596794	37234
814	26.14	-1	277	Unknown	0.1	-1	-1	-1	-1	-1	27_Ev1	51 540;53 1007;54.05 1794;56.1 6230;57.05 31456;58 113;66.1 1761;67.1 1848;69.05 0;70.1 885;71.1 17326;77.05 949;80 5560;81.05 6136;82.05 535;83.1 2205;84.1 4282;85.15 21733;86.1 4795;92.05 1513;93.05 2801;96.1 8220;97.1 3762;98.1 4406;99.1 7969;101.05 8560;103.1 95955;104.05 8356;107.15 342;108.1 3755;109.1 4445;110.1 305;111.05 2203;112.1 0;113.1 3703;115.1 5606;117.1 397;118.1 12178;119.1 1009…	137356	81075	752	149132	162121	221272	204045	214723	246578	100146	127477	142380	6478.56	97212	52174	42776	111620	166865	127116	82725	34977	51518	45834	145319	77776	43020	7215.4	61493	163777	126841
816	26.16	-1	204	Unknown	0.35	-1	-1	-1	-1	-1	48_Ev1	52 371;55 1;58.05 4790;59 4080;60 3053;61 6618;66.1 1779;67.1 1321;68.05 2;72.1 11651;73.05 183315;74.05 22628;75.05 61056;76 5073;77 4719;78.1 630;79.1 2926;80.05 5243;81.05 7392;82.05 1;86.05 1;87.05 2908;88 1236;90 2550;93.05 2303;95.1 2964;96.1 5567;97.1 0;98.1 1132;99.1 5166;100.05 339;101 5012;102.1 938;103.05 101714;104.1 10124;105.1 4263;107.1 2374;109.15 3751;114.15 3128;116.1 2541;117.1…	14065.9	45568	2659	91665.8	116271	131577	13552.4	132119	121623	70487	42418.8	26908.7	583712	12380.7	723338	18709.6	75575	115434	5093.45	9224.25	28332	127068	31674	469364	25643.5	161462	294040	71552	143926	85537
817	26.2	-1	217	Unknown	0.916667	-1	-1	-1	-1	-1	48_Ev1	59.05 18261;60 3544;61 15511;64.95 2044;66.05 6968;67.05 5042;68.05 1490;69.05 12593;70.05 3309;71.1 14328;74.05 23766;83.1 14796;85.1 8998;88 4615;90.05 1422;92.1 1940;100.05 7260;103.05 19161;111.1 12850;113.1 759;125.1 6144;128.10001 675;129.10001 17977;130.10001 15825;133.05 31921;134.10001 8559;141.14999 1510;143.10001 1518;145.05 32218;148.10001 41294;153.05 2846;156.10001 2135;158.14999 97…	378742	223209	2882	533224	557549	630565	518416	635984	537248	313265	355610	484880	337152	452369	166575	107057	356735	529691	599191	173451	121943	616386	142784	2375585	597895	318875	652781	253250	558486	422338
818	26.2	-1	218	Unknown	0.0666667	-1	-1	-1	-1	-1	6_Ev1	52 4396;55.05 13184;56.05 3733;57.05 21015;65.05 4437;66.05 3799;68.05 490;69.1 28448;70.05 9653;71.1 31384;77 2538;79.05 801;80.1 1257;82.1 1575;83.1 19732;84.1 1816;85.1 0;90.1 31;93.05 4260;95.05 6824;97.05 9452;99.05 8686;100.05 5071;101.05 27532;107.1 2572;108.15 1658;109.1 2421;110.1 1892;112.15 4092;125.2 4092;126.1 2275;127.15 9009;136.05 2752;137.10001 193;143.10001 60716;150.14999 1050;…	81256	49179	13240	105466	113513	104877	99827	134320	119739	55056	71820	95886	83537	100094	72340	20046	67738	95116	132535	186428	23695	119097	36150	455543	132069	66962	185344	48732	110469	92727
821	26.39	-1	71	Unknown	0.966667	-1	-1	-1	-1	-1	41_Ev1	57.05 46022;61 16203;63.95 1910;69.05 55069;71.1 156572;77.05 12917;85.1 390383;86.1 36798;89.95 1552;93 850;94.1 235;97.05 11482;99.1 76720;104.05 6690;109.1 8880;113.15 121934;119.1 2304;122.05 2004;123.05 2835;125.15 6895;127.15 98506;141.2 31986;142.10001 6593;145.10001 1;152.14999 2932;153.14999 5465;154.10001 14523;155.2 42949;157.05 6514;158.10001 4554;167.14999 3773;170.10001 2096;171.05 …	306509	302266	372998	73889.2	341029	491345	371336	361444	429029	410121	408005	472493	341656	401530	376955	376016	484258	647764	346772	356059	318302	373599	448350	387066	397548	374713	359926	359496	13681.5	445847
823	26.49	-1	74	Unknown	0.566667	-1	-1	-1	-1	-1	59_Ev1	50 3752;51 4442;52 5718;53 14043;54 19401;55 257770;56 95948;58 117615;59 171683;60 71403;61 1095318;62 38060;63 45396;63.95 4628;65 3519;66 7851;67 1;68.05 48470;69.05 7027;70.05 17209;72.05 109928;73.05 998252;74.05 1547869;75.05 1664118;76 162083;77 135696;78.05 6496;79.1 4702;80.05 6894;81.05 4568;82.1 7757;83.05 63886;84.1 102244;85.1 29144;86.05 56366;87.05 86726;88.05 72480;89.05 26842;90.…	1124231	358434	8538	1180512	1254986	1969713	1097088	1353084	1097239	970216	1141310	1087263	1079205	1774803	40535.2	195423	815169	645347	818125	558404	39080	210233	276196	770009	800620	376806	42153.8	955209	2308667	1726780
825	26.54	-1	73	Unknown	0.433333	-1	-1	-1	-1	-1	36_Ev1	50.95 401;52 1619;53 2330;55 22895;56.05 13474;57.05 68701;58.05 12150;59.05 8900;60 2569;61 52095;62.05 2499;63 3761;63.95 727;66 259;67.05 20230;68 3545;69.05 4472;70.1 8587;71.1 65066;72.1 14980;73.05 263767;74.05 80925;75.05 96951;76 6886;77 9205;79.05 1808;81.05 3653;82.1 1735;83.1 3200;84.1 15395;85.1 46623;86 5471;87.05 4220;88.05 4576;89.05 7319;89.95 1181;93 2096;95.1 1933;96.05 1217;97.…	2233121	4135851	45211	2754380	7363518	7757690	7810807	7806436	1924403	6746937	6852144	1886951	526428	7893917	2276529	1261160	1688722	7514973	7515095	6386896	430773	1719985	480719	1416147	434880	4319873	1652081	3415450	7399885	7254713
827	26.6	-1	292	Unknown	0.25	-1	-1	-1	-1	-1	58_Ev1	73.05 149651;103.05 7647;122.1 329;124.15 6595;125.1 625;129.10001 4939;143.10001 381;147.10001 133974;157.10001 951;170.10001 9267;171.10001 15707;172.05 630;179.10001 97;189.10001 11576;191.05 1396;192.05 4311;196 332;204 216;205.10001 13799;214.05 11804;217.10001 63052;218.10001 10073;219.10001 3616;226.14999 2471;227.05 1368;231.10001 5002;232.10001 1250;233.10001 23774;241.10001 961;242.1000…	75553	26027	971	42182	44188	78996.2	71986	72593	82678	51671	55055	76471.8	51186	68177	25715	20253	105010	166330	24837	37748	15046	33606	13319	142487	77932	50837	144287	33993	105008	81993.5
828	26.59	-1	103	Unknown	0.166667	-1	-1	-1	-1	-1	29_Ev1	50.05 3159;52 0;60 0;61 1;62 909;63.05 517;64 1201;64.95 0;66 1;76.05 0;77 0;77.95 0;79 0;80.1 359;83.05 1;87.05 342;88.05 2854;89.05 0;91 0;92 1;94.05 1;95.05 5848;100.05 0;101.05 4888;102.1 0;103.1 130831;104.05 6906;105.05 1;106.15 2789;107.15 1146;109.1 0;111.1 2000;116.1 1;119.1 1;121.05 2632;122.1 1036;123.1 4180;124.1 6112;126.1 3488;128.10001 2601;129.10001 13435;134.10001 1;135.05 1;137.…	110253	48836	4951	194947	193469	91320.5	127217	120505	120496	162440	188838	216934	85691	124609	39669	67902	176742	244795	350162	67909	24467	63044	53866	217143	105636	76178	224934	165179	130831	293661
829	26.6	-1	292	Unknown	0.15	-1	-1	-1	-1	-1	1_Ev1	55.05 18196;56.05 7178;57.1 3432;58.05 4460;60 3117;63 1644;65 4007;67.05 39038;68.1 19064;69.1 12799;70.1 15895;71.1 5433;73.1 1308718;74.05 36820;75.05 7676;76.05 5208;79.05 2694;80.1 1100;82.1 9042;83.1 19047;84.1 5890;85.15 4418;86.05 3414;87.05 8550;89.05 5476;93 2241;97.1 26926;99.1 5686;100.05 2842;103.1 2512;107.1 1272;111.1 14182;112.15 455;113.1 7950;114.1 902;119.15 10438;121.15 2991;1…	74018.7	25778	864	42338	43869	76481	71249.7	71473.9	82201	51586	55318	85047	51818	56687	25826	20405	104898	166062	239412	0.5	15327	33175	13504	156958	77877	50760	144558	34142	111988	85753
831	26.68	-1	134	Unknown	0.166667	-1	-1	-1	-1	-1	12_Ev1	50.05 1110;51 4296;52 694;55.05 14880;56.05 374;57.05 983;59 20164;65.05 9448;66.1 1813;70.1 249;71.1 2972;77.05 22633;78.05 12703;79.1 48973;80.05 4068;82.1 5499;86.1 485;87.05 6375;90.1 636;91.1 12854;92.05 5019;93.05 765;94.1 1862;105.1 7232;106.05 47618;107.1 69801;108.15 5768;109.05 445;111.1 9531;116.05 20876;120.1 716;121.1 1433;122.1 9105;123.1 10922;134.10001 85550;135.10001 49117;136.10…	118441	37718	2501	102638	93629	185240	116712	25208.3	119803	70525	80563	85549.6	122005	185281	19368	16349	61844.1	133318	210431	58171	4247	10801	5015	56140.6	87522	41305	113249	27533	53487	84505.7
833	26.73	-1	69	Unknown	0.0833333	-1	-1	-1	-1	-1	54_Ev1	50 1071;51 3773;52 1872;56.05 4561;58 11575;61 5098;61.95 2704;62.95 4004;63.95 3590;65 163;66.05 4067;69.1 48105;70 12883;73.05 974522;75.05 63694;76 10284;78.05 3276;79.05 2489;82.05 7846;84.1 23465;87.05 11476;89.05 20910;90.05 10707;91.05 26096;93.05 22785;94.05 920;97.1 13224;98.1 15436;100.1 194685;106 2953;107.1 2554;114.1 6643;115.05 11530;118.1 5461;119.1 6593;122 2459;123.1 3136;124.05 …	96220	22429	16026	62805	58942	111238	86279	112742	95434	34690	36722	48857	71176	97428	17398	16271	67243	119712	126505	20925	21503	18850	17451	29530	33010	10619	40147	11089	32842	22949
834	26.81	-1	267	Unknown	0.9	-1	-1	-1	-1	-1	20_Ev1	56.05 358;63.05 115;64 395;68.05 3885;70.1 1218;71.1 379;78.05 650;82.1 87;83.1 3624;87.05 559;91.05 2275;92 760;96.15 649;98.05 3040;107.1 2130;108.1 1215;110.05 662;111.1 2469;114.05 1485;119.05 5308;120 702;121.1 457;122.05 3513;124.1 634;126.1 5015;127.1 1109;135.10001 5882;136.05 976;137.05 2366;138.10001 787;139.10001 2680;141.14999 5613;142.05 583;146.14999 416;147.10001 16330;151.10001 11…	78555.3	67934.5	1339	58121.4	62539.7	100667	102947	105298	129455	90401.2	116088	100276	89011.4	130613	126404	149867	232402	269165	227932	164010	227787	115174	129977	268169	140282	92971.8	213099	123184	220272	230978
836	26.9	-1	71	Unknown	0.116667	-1	-1	-1	-1	-1	42_Ev1	53.05 3411;56.05 0;63 2218;67.05 1;68.05 1844;69.05 55533;71.1 34335;72.1 18764;76.05 5215;82.1 2422;84.1 2975;85.1 15390;86.1 6165;93.05 4100;101.05 5359;109.1 1564;110.15 1;113.1 8802;114.05 1;115.1 7061;116.1 9662;117.05 48922;119.05 11229;125.2 7790;126.15 0;127.15 4454;129.10001 89454;131.10001 14317;132.10001 7464;141.10001 1862;142.14999 693;144.05 2836;145.10001 35651;148.14999 577;155.14…	48726	48296	48870	51339	56872	78042	63704	54483	55770	66617	59473	51862	46348	55994	41961	41484	43093	91498	51045	47965	51316	32916	37274	40518	58511	34416	52172	27443	14432	12236
837	26.89	-1	357	Unknown	0.5	-1	-1	-1	-1	-1	5_Ev1	50.05 1870;51 2310;54.05 279;59.05 12485;60 408;65 1739;67.1 9322;72.1 23552;74.1 35897;77 13991;78.1 3911;79.1 5662;80.05 11466;88.05 15529;91.05 976;94.15 2322;98.1 1859;101.1 53079;102.05 60517;103.1 27979;104.1 17109;105.05 21267;106 4474;107.05 7155;108.1 4996;112.1 6780;113.1 87784;116.1 101520;119.05 33753;120.05 5491;121.05 2944;122.1 27;131.10001 14734;133.05 321243;134.05 5734;135.05 37…	767895	321815	945	1252881	1172326	1177198	660935	1127885	1174131	665072	723100	1083681	478003	746360	77573.7	92302	1139492	1062606	862872	101585	14388	232697	34003	1472021	865868	355197	847064	81010.1	1249611	1144558
838	26.91	-1	73	Unknown	0.966667	-1	-1	-1	-1	-1	6_Ev1	52.05 2253;54.05 7486;55.05 5922;56.05 14084;58 22537;59.05 26726;60.05 23210;61 41364;63 2565;66.05 3704;67.1 10950;69.05 20625;70.05 29630;72.1 127435;73.1 1587121;74.1 150769;75.05 455859;77.05 2663;79.05 4230;80.1 773;82.1 4086;83.1 6435;84.1 16747;85.1 30369;88.05 18511;89.05 55008;91.05 5216;92.15 2120;95.1 728;97.1 7552;98.1 10992;99.1 82958;100.05 23947;101.05 262775;103.1 534244;104.1 53…	5289920	1931054	3987	3893248	2305331	1587121	963145	1120115	3255028	2439628	3440574	639214	1476874	4123422	797308	603976	918256	1308175	1028394	1071900	245966	775970	215017	1218310	4105071	800025	5058869	1799178	666519	898595
839	26.9	-1	292	Unknown	0.15	-1	-1	-1	-1	-1	2_Ev1	51.05 4912;52 4444;56.05 11523;57.05 12666;58.05 2520;59.05 84507;61.05 1013;63 1946;68.05 5834;71.1 7328;74.1 11223;75.05 186473;81.1 3400;82.15 2943;83.1 15533;86.1 1994;88.1 7751;89.05 25811;90 5010;91.1 517;92.05 2398;93.1 4046;95.05 5385;96.1 3400;97.1 3142;98.15 10838;99.1 9205;102.1 15871;103.1 240466;104.1 2622;105.05 26564;111.1 9340;112.1 222;117.1 108115;118.1 5476;119.1 5379;120.05 24…	1059802	451917	894	592849	646746	850111	1334503	1394798	1430188	205801	657186	869519	612768	843688	223258	128456	846239	1111550	1389082	277375	77931	245889	76958	972205	759477	391820	1102741	287071	355251	651099
840	26.94	-1	271	Unknown	0.05	-1	-1	-1	-1	-1	6_Ev1	51.05 3331;53.05 488;63.05 327;66.05 5780;67.05 7752;68.05 9340;69.05 26899;79.1 1696;80.05 120;81.05 2082;82.1 568;83.1 11550;86.05 5205;91.05 3415;94.15 648;95.1 4089;96.1 1190;97.1 8764;98.1 64845;99.05 12558;100.05 7285;106.1 2564;110.1 0;111.15 0;118.1 4178;120.1 632;124.05 744;125.15 6603;126.15 5638;138.10001 1944;141.2 4454;142.14999 10345;143.10001 27641;144.14999 8994;154.05 3470;156.14…	23598	96474.1	10663	56202	20100	8867.19	125308	22767	52393	21302	21724	145092	10360	10176	4254	14866	13575	15633	7595	7682	17701	15545	17440	32752	10769	8010	8014	4556	5669.25	8437
842	27	-1	103	Unknown	0.15	-1	-1	-1	-1	-1	8_Ev1	50.05 1093;57.05 43651;62.05 43;63.05 6821;64.05 2069;70.05 9466;71.1 54708;90 9939;92 78;99.1 18148;103.1 133602;104.1 13508;140.2 520;144.10001 8860;145.10001 20591;172.14999 2347;176.10001 3650;233.10001 2175;235.05 368;239.14999 2048;249.05 84;261.04999 6186;263.14999 31;264.14999 1851;274.10001 5342;293.25 3471;325.14999 2258;364.25 8946	1115402	498106	4713	849257	855450	123674	1370023	133602	123614	686900	770342	1062214	638223	96200.7	217051	145573	1090363	1407089	75434.3	249439	63577	288165	93492	1259157	880649	476539	1200269	423049	1036484	887363
843	27	-1	144	Unknown	0.0166667	-1	-1	-1	-1	-1	38_Ev1	52.05 16564;53.05 8876;54 8976;60 6320;62.05 12076;63 39157;64 10169;65 14912;68.05 3288;72.05 5156;73.05 722;74.05 9124;75.05 18930;76 6846;77.05 7363;78.05 740;79.05 2419;81.05 5225;86 6382;87 3578;89.05 18744;90 14962;91.05 2843;94.05 2189;95.05 180;96.1 1;97.1 8648;101 1446;102.05 4204;103.05 6785;104.1 6479;106.05 2941;107.05 3398;110.05 611;115.05 8667;116.05 9149;117.05 31059;120.1 2678;12…	17579	16977	1365	20055	24292	36272	15185	18480	17412	18169	19288	19568	21907	24009	8826	9111	25021	36478	11304	1119	7077	6441	4610	19397	19465	16833	24972	9337	17624	22057
844	26.99	-1	71	Unknown	0.1	-1	-1	-1	-1	-1	38_Ev1	50 14462;51 10978;55 25228;56.05 11189;57.05 46526;58 4542;59 3858;61 5605;63 6734;64 15287;65 16900;66.05 5831;67.05 4232;69.05 22060;70.05 13661;71.1 46868;73.05 4356;76.05 9227;80.05 2795;82.05 2870;83.1 14752;84.1 11313;85.1 23741;86.05 6032;88.05 4700;90.05 108515;91.05 12053;92.05 13639;95.05 2739;98.05 1959;99.1 14545;100.05 3683;104.05 635;105.05 4254;106.05 4070;108.05 796;109.1 5558;110…	56531	57700	59403	137067	134748	248203	201837	187575	242960	98142	121134	167364	57797	82702	73342	87676	192519	280305	129299	41662	75312	94660	84076	221400	91403	67754	85104	109007	231348	200250
845	27.06	-1	110	Unknown	0.516667	-1	-1	-1	-1	-1	9_Ev1	51.05 1971;53 6295;54.05 14435;55.05 21522;56.05 13431;60 3079;61 6496;63 3159;63.95 1274;65.1 4686;66.05 453;67.1 11086;68.05 15962;79.1 3308;80.1 4246;81.05 19729;82.1 27554;83.1 13608;84.1 31810;86.05 12624;87.1 57157;88.05 17009;93.05 2493;94.1 6010;95.1 10722;96.05 6736;97.1 8771;100.05 9652;102.1 7129;107.1 1110;108.05 520;109.1 6894;110.1 221329;112.05 11722;114.15 27265;115.1 10582;116.1 …	84168.8	45527	2009	382380	416141	724596	172772	175244	221329	176974	209243	283300	45074	72340.3	42875	120987	329080	528890	57344	27966	13109	63105	55122	191115	31990	25483	54987	106107	319338	219827
[truncated: 787 more rows]
