# Supplementary material for: Explaining combinatorial effects of mycotoxins Deoxynivalenol and Zearalenone in mice with urinary metabolomic profiling
Source: Sci Rep. 2018 Feb 28;8:3762. doi: 10.1038/s41598-018-21555-y (PMC5830882; doi:10.1038/s41598-018-21555-y)
Supplement: Supplementary file 2 — Dataset 2 [file 41598_2018_21555_MOESM2_ESM.xlsx]

## Sheet: data_processed
sample	Label	pyruvic acid	lactic acid	glycolic acid	alanine	hydroxylamine	2-hydroxybutanoic acid	oxalic acid	3-hydroxypropionic acid	4-hydroxypyridine	m-cresol	isoleucine	phenylacetaldehyde	2-ketoisocaproic acid	carnitine	2-ketoadipic acid	benzoic acid	serine	ethanolamine	phosphate	glycerol	nicotinic acid	L-allothronine	2-deoxyerythritol	glycine	succinic acid	glyceric acid	fumaric acid	tartronic acid	N-acetyl-beta-alanine	anabasine	hydrocinnamic acid	2-deoxytetronic acid	N-acetyl-L-leucine	erythrose	threose	aminomalonic acid	citramalic acid	malic acid	threitol	trans-3-hexenedioic acid	benzoylformic acid	threonic acid	N-methylglutamic acid	Tyrosol	dodecanol	alpha-ketoglutarate	3-phenyllactic acid	phenylpyruvate
1_Ev1	Control	5.89409e+06	1.31497e+07	1.28549e+07	214144	595037	256889	1.20897e+06	239909	133864	2.81994e+06	925353	46475.1	1.23456e+07	243259	505026	113821	168655	598456	1.30286e+07	7.62373e+06	167753	651732	333060	672300	1.20553e+07	7.62824e+06	267634	65312	58430.8	82681.2	292165	1.48812e+06	184671	394179	851473	303049	500522	7.42763e+06	1.23597e+07	231477	881109	224242	156540	213359	122812	352539	106249	9.59592e+06
5_Ev1	Control	4.06524e+06	5.54871e+06	1.33162e+07	212892	7.06608e+06	1.67138e+06	8.21932e+06	268191	261378	3.24698e+06	500294	62357.7	1.34177e+07	210537	2.0637e+06	103127	114507	2.53701e+06	1.4339e+07	2.52443e+06	64354.4	335411	321723	3.22048e+06	1.41664e+07	1.3496e+07	197209	546071	55078.5	111700	146804	690239	228409	525482	508119	845013	370698	2.04791e+06	1.37336e+07	245382	56943.9	485224	204826	241955	91730.4	7.9763e+06	102203	3.26784e+06
6_Ev1	Control	3.3192e+06	8.09567e+06	1.38271e+07	1.00654e+06	7.47375e+06	1.28746e+06	1.2048e+07	326694	237725	3.00861e+06	526269	69576.8	1.35639e+07	340502	2.8759e+06	125081	172985	1.31694e+07	1.43552e+07	1.09672e+07	80399.4	173726	235391	4.83633e+06	1.44003e+07	4.73205e+06	229562	2.58918e+06	62569.5	121725	111305	885631	150418	461467	4.17069e+06	1.66047e+06	575845	2.81494e+06	931372	319636	20022	295876	255390	221442	52562.6	1.46043e+07	138524	5.30807e+06
7_Ev1	Control	4.70878e+06	1.55486e+07	1.58446e+07	297046	1.62628e+07	1.65643e+06	8.95933e+06	1.30181e+06	516856	9.1051e+06	1.28205e+06	263882	1.53345e+07	375799	1.38532e+06	187672	91036.6	885395	5.90993e+06	7.28441e+06	205086	494338	710316	418440	1.54456e+07	5.04993e+06	333985	5.90495e+06	256523	190083	368597	7.17162e+06	185265	534698	1.11567e+06	1.48293e+06	557861	6.17605e+06	1.52088e+07	1.38855e+06	99681.7	887567	282814	491354	629172	1.94211e+06	189868	1.54861e+07
9_Ev1	Control	3.33447e+06	1.17158e+07	1.16001e+07	165873	1.20013e+07	1.07187e+06	3.70296e+06	5.8413e+06	379453	1.03244e+07	823467	218109	6.28071e+06	284481	1.02676e+06	156070	35416.4	576801	1.17789e+07	5.88393e+06	169744	551128	511528	475785	1.14438e+07	3.73315e+06	238829	6.87413e+06	192000	161488	294039	5.68571e+06	113510	402010	319321	874773	396125	265499	1.11124e+07	1.93745e+06	244821	647846	224583	479364	157174	1.39507e+06	165117	804889
10_Ev1	Control	3.78573e+06	12964683	1.7095e+07	382920	5.61269e+06	2.27494e+06	1.79866e+07	633625	408865	1.90915e+06	694684	58677.4	1.10103e+07	301549	1.53932e+06	159911	165245	1.36939e+06	1.86764e+07	1.23983e+07	174126	392743	187943	1.75532e+06	1.83207e+07	1.78273e+07	268177	1.12486e+06	109798	67140.4	188093	830583	305592	633524	1.92131e+06	1.13355e+06	623468	6.55696e+06	1.7596e+07	1.51633e+07	63490	642785	574.724	338695	101783	1.19546e+07	76093.6	1.38044e+06
11_Ev1	Control	3.37292e+06	1.46667e+07	1.56302e+07	458967	5.67239e+06	2.09233e+06	9.07779e+06	577454	409794	1.98965e+06	463451	62475.9	1.08671e+07	262524	1.35914e+06	155613	84641.2	2.52293e+06	1.62491e+07	1.0723e+07	170158	339572	537876	2.02933e+06	1.58853e+07	1.5762e+07	218178	1.42932e+06	86994.8	92254.1	181112	860760	286244	558406	2.28045e+06	1.07307e+06	635248	6.03781e+06	1.52999e+07	1.30216e+07	343405	695357	270633	388836	91848.9	1.22117e+07	90520.2	5.35267e+06
13_Ev1	DON	1.01652e+06	5.87827e+06	4.85216e+06	79301.3	3.11902e+06	466131	325098	144035	104386	858373	206871	20754.8	5.57568e+06	76721.1	144824	137413	73602.1	510767	5.94351e+06	828687	12050.6	115701	64977.4	883428	5.69466e+06	1.33762e+06	200657	573041	28604.7	36642.5	65402.1	311305	36598	131210	560169	199951	152807	3.00884e+06	5.14047e+06	4.92696e+06	440366	132692	82298.4	95966.6	3727.3	5.51541e+06	63481.6	3.04574e+06
14_Ev1	DON	435877	2.8804e+06	3.91205e+06	136980	574491	12947.3	368596	125072	78053.5	760055	84741.3	16162.5	3.93995e+06	68138.8	128835	130211	62715.3	281882	1.29074e+06	2.33255e+06	37865.9	67198.8	67617.7	837244	4.10456e+06	1.33197e+06	139475	678143	17835.5	39084.4	71377.8	339147	30738.9	131568	216645	118159	154672	3.00701e+06	3.91494e+06	3.6488e+06	83911.9	129568	65066.8	93201.7	3801.82	4.18079e+06	63456.4	3.00488e+06
15_Ev1	DON	2.08875e+06	1.17278e+07	7.25188e+06	88862.1	7.53052e+06	28197.7	886846	105310	183175	3.83822e+06	235499	9299.18	1.19611e+07	140410	158165	374711	13952.5	455678	1.23723e+07	3.52143e+06	56551.5	256049	258955	555502	5.75803e+06	1.62233e+06	159155	390967	28123.7	115255	95849.5	348718	81307.9	164038	1.22689e+06	27248.9	105546	2.03129e+06	9.44253e+06	8.95037e+06	229922	48202.7	181406	344302	21069.3	1.42021e+06	175343	8.05057e+06
16_Ev1	DON	990109	1.26387e+07	5.65019e+06	68351.9	2.35158e+06	910056	1.21703e+06	1.23021e+06	209434	2.97037e+06	82024.7	22861.7	1.00893e+07	100795	610691	7.62083e+06	13338	2.00417e+06	1.65623e+07	7.47127e+06	400150	356275	349339	3.79281e+06	1.61548e+07	6.83775e+06	47329.6	733621	36434.8	118262	157443	27534.9	202844	185701	188090	40550	100068	2.10438e+06	1.28476e+07	1.11907e+07	1.38666e+06	186813	152966	376374	62604.6	1.75092e+06	141261	1.56217e+06
17_Ev1	DON	422485	4.14976e+06	3.48318e+06	114422	1.58098e+06	403594	1.19288e+06	423241	110118	722702	300678	10171.5	2.70157e+06	158779	547475	2.77448e+06	8936.32	320145	4.19115e+06	338883	139406	136861	104654	475391	1.11831e+06	3.26343e+06	28086.3	676694	71959.6	39525.9	66919.6	100498	109440	99237.8	325539	1.43913e+06	174434	3.21183e+06	3.56789e+06	168704	434841	178914	75086.8	105384	6920.1	4.25885e+06	59502.2	836885
18_Ev1	DON	160057	937272	866839	59949.2	60002	23564.8	435633	137747	19219	199131	38502.2	11315.3	750862	27879.7	151787	871093	23047.4	369549	74007.4	31554.2	75339.1	44277.8	44996.4	424703	946972	897368	9538.71	347905	9177.86	16094.9	22453.4	29982.6	7822.91	48322.5	116120	334108	57018.6	802984	815335	164092	28155.6	22985.7	10412.6	34860.2	1519.21	41.384	21257.1	235073
25_Ev1	DON+ZEN	1.96244e+06	7.21473e+06	6.78583e+06	78230	4.1016e+06	302850	696400	156918	140327	710701	505695	21883.1	6.6431e+06	94404	150809	826419	41911.7	735034	2.30604e+06	6.16806e+06	153808	355439	184882	2.42477e+06	7.04744e+06	2.63952e+06	345627	273527	29521.2	60868	123576	581143	49540.1	216914	39095.2	366139	273661	5.81691e+06	6.49676e+06	6.14952e+06	146980	189931	122497	113989	9141.33	6.74689e+06	110744	738234
26_Ev1	DON+ZEN	1.50148e+06	1.15446e+07	9.65276e+06	184414	5.0774e+06	949872	769989	162063	209843	1.16186e+06	515535	4607.33	1.05879e+07	135149	191681	1.11882e+06	21672.5	988501	1.16152e+07	9.33577e+06	151570	268023	177346	2.01048e+06	9.3013e+06	2.68726e+06	299070	477552	81219.5	88552.3	127226	576420	66535.6	111008	352955	423318	236776	4.95776e+06	8.56261e+06	8.22162e+06	204204	198711	157781	162785	14634.9	2.05493e+06	127325	5.51218e+06
27_Ev1	DON+ZEN	981734	1.50498e+07	1.46388e+07	211893	1.52705e+06	854820	1.8227e+06	390311	243325	2.59698e+06	944111	53477.1	1.44771e+07	303726	339465	2.58129e+06	39603	368480	1.49217e+07	1.43445e+07	280795	380575	42327.4	725956	1.46512e+07	6.27771e+06	940432	1.72356e+06	130800	192496	354217	1.51048e+06	50598.1	266085	473272	978153	687452	1.23942e+07	1.41084e+07	400818	260826	528027	222777	419643	3463.56	1.48723e+07	340270	1.23345e+07
28_Ev1	DON+ZEN	800914	8.08414e+06	3.42513e+06	113509	757958	746674	6.8306e+06	81740.4	128981	1.13671e+06	106602	2345.6	2.77581e+06	35143.4	346494	2.09259e+06	34485.5	2.13912e+06	8.12558e+06	719606	79007.3	132949	62928.1	3.52168e+06	8.01668e+06	6.81582e+06	135539	343018	9477.95	35892.4	107349	75012.3	70161.4	53631.4	24500.4	218793	110229	2.16964e+06	6.72054e+06	6.1737e+06	691762	143552	106455	117387	5096.84	1.46926e+06	79668.4	594630
29_Ev1	DON+ZEN	2.43696e+06	1.48308e+07	1.24152e+07	248821	4.0287e+06	1.65517e+06	3.35734e+06	238022	179102	2.55394e+06	256530	37328.8	1.31248e+07	288582	1.99037e+06	7.34844e+06	109609	306049	1.52613e+07	1.303e+06	274087	14241.3	481980	560470	4.60051e+06	5.43894e+06	626252	236984	105539	134068	368836	469718	353380	270263	859367	973969	517443	7.62578e+06	1.39503e+07	654290	123446	139412	246832	298621	344408	1.52708e+07	333939	1.32443e+06
30_Ev1	DON+ZEN	626295	5.96002e+06	4.32443e+06	95706.2	108391	710506	2.12716e+06	24147.8	128095	1.39689e+06	188595	6931.42	3.77427e+06	140076	477725	2.64102e+06	32395.7	1.25231e+06	6.02887e+06	591258	110730	123224	107635	1.67357e+06	5.94972e+06	5.42739e+06	188633	436974	52409.5	43654.2	137528	129288	115021	67064.5	663847	903311	209010	3.32511e+06	3.17214e+06	2562500	571775	225759	113398	142576	10980.8	6.08894e+06	127737	397791
19_Ev1	ZEN	755259	2.10903e+06	1.27217e+06	49309.6	1.93002e+06	310819	499827	307404	48841.2	631874	238375	26502.9	2.01691e+06	88581.6	93836.6	362722	12089.4	82032.1	2.10228e+06	1.16361e+06	63342.2	90922.2	94040.2	34310.2	837816	805960	198622	580716	54094.8	21366.7	81459.7	211226	27553.6	69725.1	164106	256172	105541	2.00515e+06	1.92351e+06	338412	20777.7	83481.4	45511.7	52289.5	148.114	2.13355e+06	45583.1	83867.6
21_Ev1	ZEN	95815	1.65969e+07	4.82056e+06	182863	1.29983e+07	122729	1.00214e+06	720225	297549	1.13668e+07	405566	150864	1.41484e+07	209244	487693	2.1832e+06	15858.3	194950	7.82851e+06	6.61559e+06	101916	403287	400516	260175	2.68658e+06	795706	112307	2.31741e+06	52945.2	219434	109238	120572	135454	32963.2	2.51127e+06	63216.3	40778.3	2.91912e+06	8.02078e+06	7.51204e+06	390707	79731.9	296849	607371	106054	859458	245486	9.81281e+06
22_Ev1	ZEN	1.28048e+06	1.42726e+07	6.971e+06	143168	1.94964e+06	960460	2.7925e+06	124656	188067	3.33495e+06	203412	12778.3	7.40391e+06	99930.5	765889	1.33783e+07	87602.3	3.46364e+06	1.43865e+07	3.59419e+06	564422	419108	421197	1.36646e+07	1.36428e+07	9.60451e+06	266118	483933	40196.8	52330.2	461686	90086.4	163327	136458	142184	402662	188690	4.57745e+06	1.04836e+07	9.61947e+06	259525	182210	189499	248111	50263.4	1.55895e+06	80072	1.38262e+06
23_Ev1	ZEN	962179	1.53354e+07	5.02681e+06	55077.6	2.00631e+06	769636	2.8733e+06	869078	184028	5.81072e+06	102846	27213.6	1.05046e+07	87022.5	379034	1.66664e+07	20512.3	1.56337e+06	1.06455e+07	4.42441e+06	579066	458536	459289	4.30962e+06	4.96168e+06	5.57908e+06	108812	387088	32696.3	79001.5	605353	772.42	137796	129247	212212	57782.1	61635.8	6.12514e+06	9.64956e+06	8.39112e+06	259269	107863	281016	413858	139082	94601.4	106253	1.33407e+06
24_Ev1	ZEN	515428	2.65774e+06	2.39058e+06	154325	989833	221989	231528	385031	76278.1	1.04497e+06	171034	6059.86	1.73379e+06	29771	288505	2.70897e+06	17712.2	286270	934875	1.53494e+06	141678	145100	146216	1.12848e+06	2.59467e+06	2.16213e+06	162535	537341	49062.1	20079.6	173191	36057.7	67180.2	69145.6	226336	2.46202e+06	139138	2.27164e+06	2.45068e+06	1.87663e+06	959.044	107516	41460.9	82913.1	36480.8	2.63671e+06	30329.9	644976
[truncated: 48 more columns]
