# Supplementary material for: Explaining combinatorial effects of mycotoxins Deoxynivalenol and Zearalenone in mice with urinary metabolomic profiling
Source: Sci Rep. 2018 Feb 28;8:3762. doi: 10.1038/s41598-018-21555-y (PMC5830882; doi:10.1038/s41598-018-21555-y)
Supplement: Supplementary file 3 — Dataset 3 [file 41598_2018_21555_MOESM3_ESM.xlsx]

## Sheet: Sheet1
Creatinine Standard Spectrum
99	24
100	244
101	28
102	12
113	12
114	60
115	999
116	120
117	48
128	16
130	24
131	28
142	16
143	468
144	52
145	20
147	56
158	12
171	88
172	20
187	20
215	12
314	108
315	36
316	16
329	232
330	72
331	36
