# Supplementary material for: Explaining combinatorial effects of mycotoxins Deoxynivalenol and Zearalenone in mice with urinary metabolomic profiling
Source: Sci Rep. 2018 Feb 28;8:3762. doi: 10.1038/s41598-018-21555-y (PMC5830882; doi:10.1038/s41598-018-21555-y)
Supplement: Supplementary file 4 — Dataset 4 [file 41598_2018_21555_MOESM4_ESM.xlsx]

## Sheet: anova_posthoc
name	f.value	p.value	log10p	FDR	Fisher's LSD
fumaric acid	6.3489	0.0033594	2.4737	0.010054	Control - DON
2-hydroxybutanoic acid	5.8224	0.004982	2.3026	0.013665	Control - DON
hydrocinnamic acid	4.4115	0.015489	1.81	0.030979	Control - DON
N-acetyl-beta-alanine	4.0219	0.021658	1.6644	0.040768	Control - DON
3-3-hydroxyphenylpropionic acid	3.9721	0.022623	1.6455	0.041765	Control - DON
talose	3.9012	0.02408	1.6183	0.042808	Control - DON
2-deoxyerythritol	3.855	0.025081	1.6007	0.043778	Control - DON; Control - DON+ZEN
galactonic acid	25.312	5.17e-07	6.2869	4.96e-05	Control - DON; Control - DON+ZEN; Control - ZEN
glucose	17.392	8.54e-06	5.0685	0.00027334	Control - DON; Control - DON+ZEN; Control - ZEN
erythrose	15.582	1.84e-05	4.7349	0.00035351	Control - DON; Control - DON+ZEN; Control - ZEN
citramalic acid	15.921	1.59e-05	4.7992	0.00035351	Control - DON; Control - DON+ZEN; Control - ZEN
indole-3-lactate	15.093	2.29e-05	4.6402	0.00036636	Control - DON; Control - DON+ZEN; Control - ZEN
fucose	13.226	5.51e-05	4.2586	0.00052923	Control - DON; Control - DON+ZEN; Control - ZEN
3,4-dihydroxyphenylacetic acid	13.377	5.12e-05	4.2907	0.00052923	Control - DON; Control - DON+ZEN; Control - ZEN
mannitol	13.464	4.91e-05	4.3092	0.00052923	Control - DON; Control - DON+ZEN; Control - ZEN
threonic acid	11.515	0.00013265	3.8773	0.0010612	Control - DON; Control - DON+ZEN; Control - ZEN
pyruvic acid	10.589	0.00022078	3.656	0.0015139	Control - DON; Control - DON+ZEN; Control - ZEN
4-hydroxymandelic acid	10.385	0.00024779	3.6059	0.0015858	Control - DON; Control - DON+ZEN; Control - ZEN
L-gulonolactone	10.046	0.00030117	3.5212	0.0017038	Control - DON; Control - DON+ZEN; Control - ZEN
benzoic acid	9.541	0.00040575	3.3917	0.002164	Control - DON; Control - DON+ZEN; Control - ZEN
oxalic acid	9.0009	0.00056352	3.2491	0.0028473	Control - DON; Control - DON+ZEN; Control - ZEN
isoleucine	8.5294	0.00075737	3.1207	0.0034623	Control - DON; Control - DON+ZEN; Control - ZEN
alanine	8.3795	0.00083352	3.0791	0.0036372	Control - DON; Control - DON+ZEN; Control - ZEN
2-ketoadipic acid	7.2187	0.0018069	2.7431	0.0066715	Control - DON; Control - DON+ZEN; Control - ZEN
tagatose	7.1171	0.001939	2.7124	0.0068944	Control - DON; Control - DON+ZEN; Control - ZEN
4-hydroxyphenylpyruvic acid	6.9006	0.0022573	2.6464	0.0077394	Control - DON; Control - DON+ZEN; Control - ZEN
serine	6.8356	0.0023636	2.6264	0.0078243	Control - DON; Control - DON+ZEN; Control - ZEN
phenylacetaldehyde	6.3103	0.0034562	2.4614	0.010054	Control - DON; Control - DON+ZEN; Control - ZEN
N-acetyl-D-tryptophan	5.9302	0.0045904	2.3382	0.012961	Control - DON; Control - DON+ZEN; Control - ZEN
galactose	5.6954	0.0054915	2.2603	0.014248	Control - DON; Control - DON+ZEN; Control - ZEN
carnitine	5.717	0.0054006	2.2676	0.014248	Control - DON; Control - DON+ZEN; Control - ZEN
stearic acid	4.9241	0.010116	1.995	0.023686	Control - DON; Control - DON+ZEN; Control - ZEN
myo-inositol	4.8434	0.010806	1.9663	0.024125	Control - DON; Control - DON+ZEN; Control - ZEN
5-hydroxy-3-indoleacetic acid	4.797	0.011225	1.9498	0.024492	Control - DON; Control - DON+ZEN; Control - ZEN
4-vinylphenol dimer	3.9294	0.023489	1.6291	0.042546	Control - DON; Control - DON+ZEN; Control - ZEN
arbutin	19.705	3.46e-06	5.4609	0.0001661	Control - DON; Control - ZEN
galacturonic acid	13.353	5.18e-05	4.2856	0.00052923	Control - DON; Control - ZEN
N-acetyl-L-aspartic acid	12.268	8.93e-05	4.0492	0.00077932	Control - DON; Control - ZEN
N-acetyl-L-glutamic acid	11.358	0.00014436	3.8406	0.001066	Control - DON; Control - ZEN
citric acid	10.043	0.00030171	3.5204	0.0017038	Control - DON; Control - ZEN
glycolic acid	8.5547	0.00074527	3.1277	0.0034623	Control - DON; Control - ZEN
2-deoxytetronic acid	7.9161	0.0011273	2.948	0.0047051	Control - DON; Control - ZEN
lyxose	7.6963	0.001305	2.8844	0.0050111	Control - DON; Control - ZEN
mucic acid	7.7462	0.0012621	2.8989	0.0050111	Control - DON; Control - ZEN
ribose	6.4899	0.0030304	2.5185	0.0096971	Control - DON; Control - ZEN
isocitric acid	6.321	0.0034292	2.4648	0.010054	Control - DON; Control - ZEN
ferulic acid	5.5082	0.0063488	2.1973	0.016039	Control - DON; Control - ZEN
succinic acid	5.4082	0.0068659	2.1633	0.016901	Control - DON; Control - ZEN
aconitic acid	4.945	0.0099449	2.0024	0.023686	Control - DON; Control - ZEN
glyceric acid	4.8471	0.010773	1.9677	0.024125	Control - DON; Control - ZEN
4-hydroxybenzoic acid	4.425	0.015313	1.8149	0.030979	Control - DON; Control - ZEN
4-hydroxypyridine	4.4427	0.015085	1.8215	0.030979	Control - DON; Control - ZEN
xylitol	4.2379	0.017962	1.7456	0.035192	Control - DON; Control - ZEN
glucuronic acid	4.5061	0.014299	1.8447	0.030506	Control - ZEN
