# Supplementary material for: Explaining combinatorial effects of mycotoxins Deoxynivalenol and Zearalenone in mice with urinary metabolomic profiling
Source: Sci Rep. 2018 Feb 28;8:3762. doi: 10.1038/s41598-018-21555-y (PMC5830882; doi:10.1038/s41598-018-21555-y)
Supplement: Supplementary file 5 — Dataset 5 [file 41598_2018_21555_MOESM5_ESM.xlsx]

## Sheet: anova_posthoc_DON_ZEN
Metabolic pathway name	Total	Expected	Hits	Raw p	log10p	Holm adjust	FDR	Impact	Significance
Linoleic acid metabolism	15	0.2742	1	0.24236	1.4173	1	0.74574	0.65625	Non-sigificant
Galactose metabolism	41	0.74948	5	0.00074365	7.2039	0.055774	0.0099153	0.30886	Significant
Citrate cycle (TCA cycle)	20	0.3656	5	2.05e-05	10.796	0.0016173	0.00061715	0.24307	Significant
Glyoxylate and dicarboxylate metabolism	50	0.914	7	2.31e-05	10.674	0.0018052	0.00061715	0.19691	Significant
Pyruvate metabolism	32	0.58496	1	0.44802	0.80292	1	0.96059	0.18254	Non-sigificant
Ascorbate and aldarate metabolism	45	0.8226	6	0.00012566	8.9819	0.0095502	0.0020106	0.14755	Significant
Inositol phosphate metabolism	39	0.71292	2	0.15848	1.8422	1	0.62679	0.13703	Non-sigificant
Glycine, serine and threonine metabolism	48	0.87744	3	0.055706	2.8877	1	0.37137	0.13651	Non-sigificant
Butanoate metabolism	40	0.7312	3	0.035183	3.3472	1	0.28146	0.12061	Significant
Pentose and glucuronate interconversions	53	0.96884	3	0.070879	2.6468	1	0.42618	0.1191	Non-sigificant
Tyrosine metabolism	76	1.3893	5	0.011404	4.4738	0.83251	0.11404	0.11443	Significant
Phenylalanine metabolism	45	0.8226	7	1.13e-05	11.394	0.0009006	0.00061715	0.10066	Significant
Glycolysis or Gluconeogenesis	31	0.56668	3	0.017934	4.0211	1	0.15941	0.0953	Non-sigificant
Ubiquinone and other terpenoid-quinone biosynthesis	36	0.65808	2	0.13934	1.9709	1	0.61928	0.07935	Non-sigificant
Alanine, aspartate and glutamate metabolism	24	0.43872	5	5.32e-05	9.8424	0.0040926	0.001063	0.05983	Non-sigificant
Lysine biosynthesis	32	0.58496	1	0.44802	0.80292	1	0.96059	0.05875	Non-sigificant
Aminoacyl-tRNA biosynthesis	75	1.371	3	0.15565	1.8602	1	0.62679	0.05634	Non-sigificant
Taurine and hypotaurine metabolism	20	0.3656	2	0.050384	2.9881	1	0.36643	0.05395	Non-sigificant
Valine, leucine and isoleucine biosynthesis	27	0.49356	2	0.085932	2.4542	1	0.42966	0.03498	Non-sigificant
Fructose and mannose metabolism	48	0.87744	2	0.21831	1.5218	1	0.7277	0.0316	Non-sigificant
Cysteine and methionine metabolism	56	1.0237	3	0.080795	2.5158	1	0.42966	0.02846	Non-sigificant
Tryptophan metabolism	79	1.4441	1	0.77278	0.25776	1	1	0.027	Non-sigificant
Pentose phosphate pathway	32	0.58496	4	0.0024069	6.0294	0.17811	0.027507	0.02181	Non-sigificant
Glycerolipid metabolism	32	0.58496	1	0.44802	0.80292	1	0.96059	0.0206	Non-sigificant
Vitamin B6 metabolism	32	0.58496	1	0.44802	0.80292	1	0.96059	0.01914	Non-sigificant
Methane metabolism	34	0.62152	1	0.46829	0.75867	1	0.96059	0.01751	Non-sigificant
Starch and sucrose metabolism	50	0.914	2	0.23192	1.4614	1	0.74214	0.01703	Non-sigificant
Lysine degradation	47	0.85916	2	0.21153	1.5534	1	0.7277	0.0121	Non-sigificant
Arginine and proline metabolism	77	1.4076	3	0.16453	1.8046	1	0.62679	0.00923	Non-sigificant
Propanoate metabolism	35	0.6398	2	0.13308	2.0168	1	0.61928	0.00134	Non-sigificant
Amino sugar and nucleotide sugar metabolism	88	1.6086	4	0.074582	2.5959	1	0.42618	0	Non-sigificant
Nicotinate and nicotinamide metabolism	44	0.80432	2	0.19137	1.6536	1	0.69588	0	Non-sigificant
Cyanoamino acid metabolism	16	0.29248	1	0.2563	1.3614	1	0.75941	0	Non-sigificant
Sulfur metabolism	18	0.32904	1	0.28343	1.2608	1	0.80979	0	Non-sigificant
Selenoamino acid metabolism	22	0.40216	1	0.33481	1.0942	1	0.92361	0	Non-sigificant
Sphingolipid metabolism	25	0.457	1	0.37096	0.99165	1	0.96059	0	Non-sigificant
Phenylalanine, tyrosine and tryptophan biosynthesis	27	0.49356	1	0.39399	0.93142	1	0.96059	0	Non-sigificant
Pantothenate and CoA biosynthesis	27	0.49356	1	0.39399	0.93142	1	0.96059	0	Non-sigificant
beta-Alanine metabolism	28	0.51184	1	0.4052	0.90338	1	0.96059	0	Non-sigificant
Terpenoid backbone biosynthesis	33	0.60324	1	0.45825	0.78035	1	0.96059	0	Non-sigificant
Valine, leucine and isoleucine degradation	40	0.7312	1	0.52482	0.64469	1	1	0	Non-sigificant
Fatty acid biosynthesis	49	0.89572	1	0.59877	0.51287	1	1	0	Non-sigificant
