# Supplementary material for: Explaining combinatorial effects of mycotoxins Deoxynivalenol and Zearalenone in mice with urinary metabolomic profiling
Source: Sci Rep. 2018 Feb 28;8:3762. doi: 10.1038/s41598-018-21555-y (PMC5830882; doi:10.1038/s41598-018-21555-y)
Supplement: Supplementary file 6 — Dataset 6 [file 41598_2018_21555_MOESM6_ESM.xlsx]

## Sheet: anova_posthoc_DON_ZEN_DON+ZEN
metabolic pathway name	Total	Expected	Hits	Raw p	log10P	Holm adjust	FDR	Impact	Significance
Galactose metabolism	41	0.39177	5	3e-05	10.414	0.0023996	0.0023996	0.30886	Significant
Ascorbate and aldarate metabolism	45	0.43	4	0.00072878	7.2241	0.057573	0.029151	0.11433	Significant
Taurine and hypotaurine metabolism	20	0.19111	2	0.014951	4.203	1	0.29132	0.05395	Non-significant
Cysteine and methionine metabolism	56	0.53511	3	0.015191	4.187	1	0.29132	0.02846	Non-significant
Alanine, aspartate and glutamate metabolism	24	0.22933	2	0.021221	3.8528	1	0.29132	0.05698	Non-significant
Valine, leucine and isoleucine biosynthesis	27	0.258	2	0.026523	3.6297	1	0.29132	0.03498	Non-significant
Aminoacyl-tRNA biosynthesis	75	0.71666	3	0.032886	3.4147	1	0.29132	0.05634	Non-significant
Tyrosine metabolism	76	0.72622	3	0.034026	3.3806	1	0.29132	0.11443	Significant
Glycolysis or Gluconeogenesis	31	0.29622	2	0.034336	3.3716	1	0.29132	0.0953	Non-significant
Pentose phosphate pathway	32	0.30577	2	0.036415	3.3128	1	0.29132	0	Non-significant
Amino sugar and nucleotide sugar metabolism	88	0.84088	3	0.049308	3.0097	1	0.3586	0	Non-significant
Phenylalanine metabolism	45	0.43	2	0.067454	2.6963	1	0.40293	0.013	Non-significant
Lysine degradation	47	0.44911	2	0.072816	2.6198	1	0.40293	0.0121	Non-significant
Glycine, serine and threonine metabolism	48	0.45866	2	0.075549	2.583	1	0.40293	0.13604	Non-significant
Fructose and mannose metabolism	48	0.45866	2	0.075549	2.583	1	0.40293	0.0316	Non-significant
Glyoxylate and dicarboxylate metabolism	50	0.47777	2	0.081114	2.5119	1	0.40557	0.12894	Non-significant
Cyanoamino acid metabolism	16	0.15289	1	0.14282	1.9462	1	0.67209	0	Non-significant
Sulfur metabolism	18	0.172	1	0.15923	1.8374	1	0.70771	0	Non-significant
Citrate cycle (TCA cycle)	20	0.19111	1	0.17535	1.741	1	0.73831	0.09024	Non-significant
Selenoamino acid metabolism	22	0.21022	1	0.19117	1.6546	1	0.76467	0	Non-significant
Sphingolipid metabolism	25	0.23889	1	0.21435	1.5401	1	0.7981	0	Non-significant
Phenylalanine, tyrosine and tryptophan biosynthesis	27	0.258	1	0.22945	1.4721	1	0.7981	0	Non-significant
Pantothenate and CoA biosynthesis	27	0.258	1	0.22945	1.4721	1	0.7981	0	Non-significant
Pyruvate metabolism	32	0.30577	1	0.266	1.3242	1	0.80044	0.18254	Non-significant
Lysine biosynthesis	32	0.30577	1	0.266	1.3242	1	0.80044	0.05875	Non-significant
Vitamin B6 metabolism	32	0.30577	1	0.266	1.3242	1	0.80044	0.01914	Non-significant
Terpenoid backbone biosynthesis	33	0.31533	1	0.27311	1.2979	1	0.80044	0	Non-significant
Methane metabolism	34	0.32489	1	0.28015	1.2724	1	0.80044	0.01751	Non-significant
Ubiquinone and other terpenoid-quinone biosynthesis	36	0.344	1	0.29404	1.224	1	0.80264	0.04886	Non-significant
Inositol phosphate metabolism	39	0.37266	1	0.3144	1.1571	1	0.80264	0.13703	Non-significant
Butanoate metabolism	40	0.38222	1	0.32106	1.1361	1	0.80264	0.08516	Non-significant
Valine, leucine and isoleucine degradation	40	0.38222	1	0.32106	1.1361	1	0.80264	0	Non-significant
Nicotinate and nicotinamide metabolism	44	0.42044	1	0.34708	1.0582	1	0.84141	0	Non-significant
Fatty acid biosynthesis	49	0.46822	1	0.37827	0.97215	1	0.87848	0	Non-significant
Starch and sucrose metabolism	50	0.47777	1	0.38433	0.95625	1	0.87848	0.01703	Non-significant
Pentose and glucuronate interconversions	53	0.50644	1	0.40219	0.91083	1	0.89375	0	Non-significant
Arginine and proline metabolism	77	0.73577	1	0.52824	0.6382	1	1	0	Non-significant
Tryptophan metabolism	79	0.75488	1	0.53751	0.6208	1	1	0.027	Non-significant
