# Supplementary material for: Explaining combinatorial effects of mycotoxins Deoxynivalenol and Zearalenone in mice with urinary metabolomic profiling
Source: Sci Rep. 2018 Feb 28;8:3762. doi: 10.1038/s41598-018-21555-y (PMC5830882; doi:10.1038/s41598-018-21555-y)
Supplement: Supplementary file 7 — Dataset 7 [file 41598_2018_21555_MOESM7_ESM.xlsx]

## Sheet: Sheet1
51	krp	1110
1060	krp	5950
1110	krp	21883788
5793	krp	5988
997	krp	3848
5257127	krp	5951
51	krp	1198
5793	krp	7027
5257127	krp	464
1110	krp	1198
6036	krp	128869
892	krp	94715
135	krp	20144841
19782904	krp	1198
997	krp	998
20144841	krp	464
7027	krp	10690
445929	krp	3037582
127	krp	547
547	krp	12122
127	krp	979
1060	krp	5951
938	krp	2181
979	krp	328
51	krp	997
1060	krp	51
5950	krp	5951
5257127	krp	5951
1060	krp	997
51	krp	979
51	krp	70
51	krp	71
5950	krp	100714
5257127	krp	5950
1110	krp	1081
100714	tmsim	5950
100714	tmsim	5951
10393	tmsim	10394
10393	tmsim	12122
10393	tmsim	127
10393	tmsim	135
10393	tmsim	328
10393	tmsim	342
10393	tmsim	445858
10393	tmsim	547
10393	tmsim	62453
10393	tmsim	979
10394	tmsim	10394
10394	tmsim	107
10394	tmsim	11915
10394	tmsim	12122
10394	tmsim	127
10394	tmsim	135
10394	tmsim	20144841
10394	tmsim	328
10394	tmsim	342
10394	tmsim	3848
10394	tmsim	445858
10394	tmsim	547
10394	tmsim	62453
10394	tmsim	979
10394	tmsim	997
1060	tmsim	19789253
1061	tmsim	18676629
10690	tmsim	1198
10690	tmsim	128869
10690	tmsim	150929
10690	tmsim	19782904
10690	tmsim	20130941
10690	tmsim	3037582
10690	tmsim	439373
10690	tmsim	439535
10690	tmsim	445929
10690	tmsim	7027
10690	tmsim	94715
107	tmsim	11915
107	tmsim	12122
107	tmsim	127
107	tmsim	20144841
107	tmsim	328
107	tmsim	3848
107	tmsim	979
107	tmsim	997
107	tmsim	998
1081	tmsim	1198
1081	tmsim	150929
1081	tmsim	19782904
1081	tmsim	20130941
1081	tmsim	439535
10917	tmsim	150929
10975657	tmsim	17106
10975657	tmsim	439240
10975657	tmsim	439312
10975657	tmsim	441035
10975657	tmsim	5793
10975657	tmsim	5988
10975657	tmsim	6036
10975657	tmsim	6912
1110	tmsim	51
11266	tmsim	150929
11266	tmsim	19789253
11266	tmsim	20130941
11266	tmsim	439535
11266	tmsim	439665
11266	tmsim	45
11266	tmsim	752
11266	tmsim	94176
11915	tmsim	12122
11915	tmsim	127
11915	tmsim	135
11915	tmsim	20144841
11915	tmsim	328
11915	tmsim	3848
11915	tmsim	464
11915	tmsim	979
11915	tmsim	997
1198	tmsim	128869
1198	tmsim	150929
1198	tmsim	1662
1198	tmsim	19782904
1198	tmsim	20130941
1198	tmsim	3037582
1198	tmsim	439373
1198	tmsim	439535
1198	tmsim	7027
12122	tmsim	127
12122	tmsim	135
12122	tmsim	20144841
12122	tmsim	328
12122	tmsim	342
12122	tmsim	3848
12122	tmsim	445858
12122	tmsim	547
12122	tmsim	62453
12122	tmsim	979
12122	tmsim	997
122121	tmsim	8193
12290	tmsim	5257127
127	tmsim	135
127	tmsim	20144841
127	tmsim	328
127	tmsim	342
127	tmsim	3848
127	tmsim	445858
127	tmsim	547
127	tmsim	62453
127	tmsim	979
127	tmsim	997
128869	tmsim	150929
128869	tmsim	19782904
128869	tmsim	20130941
128869	tmsim	3037582
128869	tmsim	439373
128869	tmsim	439535
128869	tmsim	445929
128869	tmsim	7027
128869	tmsim	94715
13006	tmsim	71
135	tmsim	20144841
135	tmsim	328
135	tmsim	342
135	tmsim	547
135	tmsim	62453
135	tmsim	979
150929	tmsim	169019
150929	tmsim	20130941
150929	tmsim	3037582
150929	tmsim	439535
150929	tmsim	439665
150929	tmsim	45
150929	tmsim	752
150929	tmsim	94176
1662	tmsim	19782904
169019	tmsim	18302
169019	tmsim	6251
169019	tmsim	6912
169019	tmsim	753
169019	tmsim	892
17106	tmsim	439240
17106	tmsim	439312
17106	tmsim	441035
17106	tmsim	445929
17106	tmsim	5793
17106	tmsim	5988
17106	tmsim	6036
17106	tmsim	6251
17106	tmsim	892
17106	tmsim	94715
1826	tmsim	439917
1826	tmsim	802
1826	tmsim	92904
18302	tmsim	6251
18302	tmsim	6912
18302	tmsim	753
18676629	tmsim	3698251
19782904	tmsim	3037582
19782904	tmsim	51
19789253	tmsim	3698251
19789253	tmsim	45
19789253	tmsim	752
20130941	tmsim	3037582
20130941	tmsim	439535
20130941	tmsim	439665
20130941	tmsim	45
20130941	tmsim	752
20130941	tmsim	94176
20144841	tmsim	3848
20144841	tmsim	979
20144841	tmsim	997
20144841	tmsim	998
2181	tmsim	439917
21883788	tmsim	5351896
3037582	tmsim	439373
3037582	tmsim	439535
3037582	tmsim	445929
3037582	tmsim	7027
3037582	tmsim	94715
328	tmsim	342
328	tmsim	3848
328	tmsim	445858
328	tmsim	547
328	tmsim	62453
328	tmsim	979
328	tmsim	997
342	tmsim	445858
342	tmsim	547
342	tmsim	62453
342	tmsim	979
3698251	tmsim	752
3848	tmsim	979
3848	tmsim	997
3848	tmsim	998
385	tmsim	5281
385	tmsim	71
385	tmsim	985
439240	tmsim	439312
439240	tmsim	441035
439240	tmsim	5793
439240	tmsim	5988
439240	tmsim	6036
439240	tmsim	6912
439312	tmsim	441035
439312	tmsim	5793
439312	tmsim	5988
439312	tmsim	6036
439312	tmsim	6251
439312	tmsim	6912
439312	tmsim	892
439373	tmsim	439535
439373	tmsim	445929
439373	tmsim	7027
439373	tmsim	94715
439377	tmsim	6306
439377	tmsim	70912
439377	tmsim	70914
439535	tmsim	439665
439535	tmsim	45
439535	tmsim	7027
439535	tmsim	752
439535	tmsim	94176
439665	tmsim	45
439665	tmsim	752
439665	tmsim	94176
439917	tmsim	802
439917	tmsim	92904
440936	tmsim	445858
441035	tmsim	445929
441035	tmsim	5793
441035	tmsim	5988
441035	tmsim	6036
441035	tmsim	6251
441035	tmsim	892
441035	tmsim	94715
444212	tmsim	445070
444212	tmsim	5351896
445070	tmsim	5280489
445858	tmsim	547
445858	tmsim	62453
445858	tmsim	979
445929	tmsim	5793
445929	tmsim	6036
445929	tmsim	7027
445929	tmsim	94715
45	tmsim	68152
45	tmsim	752
45	tmsim	94176
51	tmsim	70
51	tmsim	71
5257127	tmsim	5950
5280450	tmsim	5281
5280450	tmsim	985
5281	tmsim	985
547	tmsim	62453
547	tmsim	979
5793	tmsim	5988
5793	tmsim	6036
5793	tmsim	6251
5793	tmsim	892
5793	tmsim	94715
5950	tmsim	5951
5950	tmsim	6306
5951	tmsim	700
5988	tmsim	6036
6036	tmsim	6251
6036	tmsim	892
6036	tmsim	94715
62453	tmsim	979
6251	tmsim	6912
6251	tmsim	892
6306	tmsim	70912
65065	tmsim	70912
65065	tmsim	70914
65065	tmsim	76406
68152	tmsim	752
6912	tmsim	753
6912	tmsim	892
70	tmsim	71
700	tmsim	787
7027	tmsim	94715
70912	tmsim	70914
752	tmsim	94176
802	tmsim	92904
802	tmsim	938
8193	tmsim	985
979	tmsim	997
997	tmsim	998
