# Supplementary material for: Explaining combinatorial effects of mycotoxins Deoxynivalenol and Zearalenone in mice with urinary metabolomic profiling
Source: Sci Rep. 2018 Feb 28;8:3762. doi: 10.1038/s41598-018-21555-y (PMC5830882; doi:10.1038/s41598-018-21555-y)
Supplement: Supplementary file 8 — Dataset 8 [file 41598_2018_21555_MOESM8_ESM.xlsx]

## Sheet: Sheet1
PubChem_ID	KEGG_ID	Compound_Name	Condition_DON_pvalue	Condition_DON_foldchange	Condition_ZEN_pvalue	Condition_ZEN_foldchange	Condition_DON_ZEN_pvalue	Condition_DON_ZEN_foldchange	Condition_DON_foldchange_direction	Condition_ZEN_foldchange_direction	Condition_DON_ZEN_foldchange_direction
439373	C01040	L-gulonolactone	0.000311916	32.5	0.000574533	7.5	0.000250596	28.4	Down	Down	Down
20144841	C00180	benzoic acid	0.184895	1	0.105234	1	0.0418569	15	No Change	No Change	Up
6036	C00124	galactose	0.00703203	56	0.00791959	17.2	0.0281946	6.5	Down	Down	Down
439312	C00795	tagatose	0.00302438	10.3	0.00269528	21	0.0105346	5.6	Down	Down	Down
439917	C03137	N-acetyl-D-tryptophan	0.0314118	2.8	0.0237649	7.8	0.0412807	5	Down	Down	Down
18676629	C00209	oxalic acid	0.00809959	13.5	0.0118572	8.9	0.0257767	4.5	Down	Down	Down
5281	C01530	stearic acid	0.0678725	1	0.00941845	3.2	0.00922242	4.3	No Change	Down	Down
998	C00601	phenylacetaldehyde	0.0291043	4.5	0.15236	1	0.0369345	4.3	Down	No Change	Down
128869	C00880	galactonic acid	0.00117478	8.7	0.0010434	11.4	0.00418238	4.1	Down	Down	Down
979	C01179	4-hydroxyphenylpyruvic acid	0.00506653	8.9	0.00356989	11.3	0.0289853	4	Down	Down	Down
71	C00322	2-ketoadipic acid	0.00408296	8.9	0.00661109	3.7	0.0381732	4	Down	Down	Down
6251	C00392	mannitol	8.97388e-05	1	5.67838e-05	1	0.0352975	3.9	No Change	No Change	Down
5988	C00089	sucrose	0.0402427	5.7	0.147974	1	0.0103809	3.7	Down	No Change	Down
62453	C05627	4-vinylphenol dimer	0.0078056	4.5	0.0724833	1	0.0039854	3.4	Down	No Change	Down
439535	C01620	threonic acid	0.00202789	4.9	0.00215974	6	0.0138179	3.3	Down	Down	Down
92904	Not Found	indole-3-lactate	0.00310889	3.4	0.00256621	5.8	0.00938989	3.2	Down	Down	Down
5793	C00031	glucose	0.000167292	4.9	0.000221365	5.3	0.00295624	3.2	Down	Down	Down
17106	C01019	fucose	2.34788e-07	1	1.93988e-06	1	0.00835454	3.2	No Change	No Change	Down
5951	C00065	serine	0.00406439	6.2	0.00487358	6.5	0.012086	3.1	Down	Down	Down
441035	C06467	talose	0.00111543	6.7	0.00184907	4.8	0.0189645	3.1	Down	Down	Down
1060	C00022	pyruvic acid	2.40974e-05	1	1.90218e-05	1	0.000123587	3	No Change	No Change	Down
10394	C01744	desaminotyrosine	9.48292e-05	1	0.00014439	2.3	0.00522982	2.5	No Change	Down	Down
787	C00192	hydroxylamine	0.0382892	3.6	0.227162	1	0.0355591	2.5	Down	No Change	Down
12290	Not Found	4-hydroxypyridine	0.00364113	3.5	0.0240579	2.1	0.0151522	2.4	Down	Down	Down
444212	C02341	aconitic acid	2.1906e-05	1	3.8106e-06	1	0.047847	2.4	No Change	No Change	Down
18302	Not Found	2-deoxyerythritol	0.0140444	3.9	0.355341	1	0.0367557	2.3	Down	No Change	Down
1826	C05635	5-hydroxy-3-indoleacetic acid	0.0196506	3.1	0.0164579	3.3	0.0243231	2.1	Down	Down	Down
10917	C00318	carnitine	3.78747e-05	1	0.000942034	3.2	0.0395456	2.1	No Change	Down	Down
5280489	C02094	beta-mannosylglycerate	0.000490305	3.3	0.00109369	2.1	0.0281583	2.1	Down	Down	Down
1198	C00311	isocitric acid	0.00291527	8.6	0.0316227	6.3	0.0482916	1.9	Down	Down	Down
1110	C00042	succinic acid	0.00935828	2.9	0.0101118	5.4	0.00537165	1.9	Down	Down	Down
547	C01161	3,4-dihydroxyphenylacetic acid	9.7846e-05	1	8.7492e-05	1	0.0202249	1.9	No Change	No Change	Down
3698251	C00160	glycolic acid	4.92487e-06	1	4.20969e-05	1	0.0236865	1.7	No Change	No Change	Down
19782904	C00158	citric acid	9.89005e-07	1	0.000540403	40.8	0.0294447	1.5	No Change	Down	Down
10690	C00257	gluconic acid	0.0142705	16	0.0127136	64.5	0.084523	1	Down	Down	No Change
445929	C00333	galacturonic acid	0.000645127	5.4	0.000316804	14.1	0.123957	1	Down	Down	No Change
6912	C00379	xylitol	0.00334812	3.2	0.0102739	12.2	0.756522	1	Down	Down	No Change
440936	C06186	arbutin	0.00408805	3.4	0.00200767	9.1	0.144008	1	Down	Down	No Change
94715	C00191	glucuronic acid	0.0429722	3.4	0.0279297	7	0.835475	1	Down	Down	No Change
11266	C05984	2-hydroxybutanoic acid	0.00315944	7.7	0.00903986	5.3	0.0830784	1	Down	Down	No Change
51	C00026	alpha-ketoglutarate	0.109251	1	0.0429048	5.1	0.873235	1	No Change	Down	No Change
65065	C01042	N-acetyl-L-aspartic acid	0.000647107	3	0.000155449	4.5	0.912234	1	Down	Down	No Change
13006	C06105	1,2-cyclohexanedione	0.00738765	3.9	0.00775465	4.4	0.474485	1	Down	Down	No Change
10975657	C00121	ribose	0.000332682	3.3	0.00401	3.9	0.233968	1	Down	Down	No Change
6306	C00407	isoleucine	0.00126945	4.8	0.00254896	3.4	0.0786681	1	Down	Down	No Change
127	C00642	4-hydroxyphenylacetic acid	0.0155659	3.8	0.0104974	3.3	0.200654	1	Down	Down	No Change
70914	C00624	N-acetyl-L-glutamic acid	0.000691165	3.2	0.000306396	3.2	0.749596	1	Down	Down	No Change
10394	C01744	3-3-hydroxyphenylpropionic acid	0.000123611	3.6	0.000487242	2.9	0.0622986	1	Down	Down	No Change
445858	C01494	ferulic acid	0.000664202	2.7	0.000346402	2.8	0.899823	1	Down	Down	No Change
3037582	C00879	mucic acid	1.56886e-05	1	0.000988966	2.5	0.888018	1	No Change	Down	No Change
328	C11527	4-hydroxymandelic acid	0.000562005	3.2	0.000689466	2.3	0.0665955	1	Down	Down	No Change
5950	C00041	alanine	0.0340277	3.5	0.0471748	2.1	0.0773496	1	Down	Down	No Change
753	C00116	glycerol	0.00654659	4.8	0.0159625	2.1	0.320365	1	Down	Down	No Change
385	C02656	pimelic acid	0.0301573	3.3	0.0434684	1.8	0.209837	1	Down	Down	No Change
135	C00156	4-hydroxybenzoic acid	0.00290224	3	0.0106975	1.5	0.427739	1	Down	Down	No Change
70912	C02710	N-acetyl-L-leucine	0.00747735	3.1	0.0201877	1.4	0.139911	1	Down	Down	No Change
70	C00233	2-ketoisocaproic acid	0.0196144	2.6	0.13091	1	0.190467	1	Down	No Change	No Change
752	C00258	glyceric acid	0.0166413	5.2	0.0577037	1	0.0725046	1	Down	No Change	No Change
21883788	C00122	fumaric acid	0.00331342	2.6	0.0503116	1	0.228413	1	Down	No Change	No Change
76406	C01073	N-acetyl-beta-alanine	0.0270375	3.1	0.0509646	1	0.189529	1	Down	No Change	No Change
2181	C06180	anabasine	0.0401337	2.8	0.36675	1	0.413224	1	Down	No Change	No Change
107	C05629	hydrocinnamic acid	0.00519533	2.7	0.609366	1	0.717699	1	Down	No Change	No Change
100714	C00872	aminomalonic acid	0.0322366	6.7	0.443912	1	0.0897903	1	Down	No Change	No Change
169019	C16884	threitol	0.0399172	3	0.0600617	1	0.227872	1	Down	No Change	No Change
439377	C01046	N-methylglutamic acid	0.0408585	2.9	0.680086	1	0.413941	1	Down	No Change	No Change
1662	C03761	3-hydroxy-3-methylglutaric acid	0.0011246	2.5	0.825259	1	0.872381	1	Down	No Change	No Change
985	C00249	palmitic acid	0.00541934	3.2	0.328068	1	0.0652132	1	Down	No Change	No Change
439240	C00476	lyxose	0.000565246	2.8	6.40006e-05	1	0.182823	1	Down	No Change	No Change
19789253	C01432	lactic acid	0.0526411	1	0.688481	1	0.574741	1	No Change	No Change	No Change
68152	C01013	3-hydroxypropionic acid	0.268363	1	0.324755	1	0.189253	1	No Change	No Change	No Change
342	C01467	m-cresol	0.0678131	1	0.937888	1	0.0641931	1	No Change	No Change	No Change
700	C00189	ethanolamine	0.206222	1	0.312278	1	0.262419	1	No Change	No Change	No Change
1061	C00009	phosphate	0.0575192	1	0.0721349	1	0.178509	1	No Change	No Change	No Change
938	C00253	nicotinic acid	0.676418	1	0.287433	1	0.506275	1	No Change	No Change	No Change
5257127	C00037	glycine	0.375823	1	0.493644	1	0.902756	1	No Change	No Change	No Change
45	C02287	tartronic acid	0.0866107	1	0.139363	1	0.0902665	1	No Change	No Change	No Change
150929	Not Found	2-deoxytetronic acid	0.0645254	1	0.0563516	1	0.107272	1	No Change	No Change	No Change
94176	C01796	erythrose	2.63208e-06	1	1.45005e-06	1	6.71513e-05	1	No Change	No Change	No Change
439665	C06463	threose	0.0657451	1	0.200529	1	0.0580917	1	No Change	No Change	No Change
1081	C00815	citramalic acid	1.32029e-05	1	7.15262e-06	1	0.101454	1	No Change	No Change	No Change
20130941	C00711	malic acid	0.0925777	1	0.504259	1	0.40727	1	No Change	No Change	No Change
5351896	Not Found	trans-3-hexenedioic acid	0.942889	1	0.769239	1	0.838643	1	No Change	No Change	No Change
11915	C02137	benzoylformic acid	0.439394	1	0.682652	1	0.567186	1	No Change	No Change	No Change
10393	C06044	Tyrosol	0.0531227	1	0.626606	1	0.0812434	1	No Change	No Change	No Change
8193	C02277	dodecanol	0.0784782	1	0.204357	1	0.25588	1	No Change	No Change	No Change
3848	C05607	3-phenyllactic acid	0.230463	1	0.608548	1	0.262581	1	No Change	No Change	No Change
997	C00166	phenylpyruvate	0.20264	1	0.25202	1	0.400891	1	No Change	No Change	No Change
12122	C05593	3-hydroxyphenylacetic acid	0.0730729	1	0.07887	1	0.169793	1	No Change	No Change	No Change
445070	C01126	farnesol	0.164309	1	0.805817	1	0.168807	1	No Change	No Change	No Change
464	C01586	hippuric acid	0.258139	1	0.156802	1	0.673353	1	No Change	No Change	No Change
7027	C00198	gluconic acid lactone	0.118416	1	0.124007	1	0.156922	1	No Change	No Change	No Change
802	C00954	indol-3-acetic acid	0.198749	1	0.903069	1	0.192922	1	No Change	No Change	No Change
892	C00137	myo-inositol	1.08506e-05	1	9.07317e-06	1	0.0672603	1	No Change	No Change	No Change
5280450	C01595	linoleic acid	0.166229	1	0.15609	1	0.192884	1	No Change	No Change	No Change
122121	C12144	phytosphingosine	0.470896	1	0.837483	1	0.165571	1	No Change	No Change	No Change
